# Supplementary material for: Integration of metabolic and transcriptomic analyses for revealing the galactose metabolism of tobacco (Nicotiana tabacum) under salt stress
Source: Front Plant Sci. 2025 Jun 17;16:1614515. doi: 10.3389/fpls.2025.1614515 (PMC12209197; doi:10.3389/fpls.2025.1614515)
Supplement: Supplementary file 1 [file Table1.xls]

## Sheet: lc&gcV1
Supplemental Table 1. The differentially accumulated metabolites identified in this study.
Metabolite name	OH-1	OH-2	OH-3	OH-4	OH-5	OH-6	48H-1	48H-2	48H-3	48H-4	48H-5	48H-6	72H-1	72H-2	72H-3	72H-4	72H-5	72H-6	96H-1	96H-2	96H-3	96H-4	96H-5	96H-6
time	0h	0h	0h	0h	0h	0h	48h	48h	48h	48h	48h	48h	72h	72h	72h	72h	72h	72h	96h	96h	96h	96h	96h	96h
(+)-Tetrandrine	878.949	326.105	1089.32	1397.7	714.472	413.035	2200.59	4193.68	2284.29	5287.66	2641.38	2452.61	2175.28	2362.3	9682.11	5393.2	8293.62	8716.54	9439.05	8510.06	9486.83	7029.97	9896.82	8341.47
(10S)-Juvenile hormone III acid diol	1147.04	1485.82	2919.67	2577.9	2014.23	1774.6	4049.52	4780.28	3318.26	3541.68	2177.42	2703.56	4621.2	3362.57	5347.46	6068.94	3429.63	4185.17	6486.84	5477.61	5448.77	4883.56	5481.17	4924.35
(2S)-2-{[1-(R)-Carboxyethyl]amino}pentanoate	26279.6	23869	29635.1	27564	25000	25130	37188.3	38008	32901.6	30564.8	29290.2	29929.3	40643.6	42610.2	44589.5	45034.1	36398.5	38597.5	47015.3	54707.2	24258.1	27726.2	36509.7	100644
(2S,3S)-2-Hydroxytridecane-1,2,3-tricarboxylate	2645.29	1174.32	2711.8	3344.52	1766.51	1749.84	4470.84	10955.5	6461.84	13420.9	11565.2	6068.12	3993.7	12177.3	10157.4	6626.15	10062.4	10119	12300.8	9985.67	10410.5	9429.54	10648.1	6892.77
(3S,5S)-Carbapenam-3-carboxylic acid	2505.62	1483.15	3715.58	3618.5	3314.84	3491.94	6769.12	8284.48	4232.95	6004.86	5649.15	5427.55	6309.42	7142.23	10158.4	8274.12	9181.7	7493.24	8076.85	9339.6	10116.8	8948.28	8861.4	7871.34
(4E)-2-Oxohexenoic acid	1540.82	1164.48	2490.28	2576.21	2472.82	2180.5	2235.01	2501.02	2539.81	2192.81	2200.36	2452.66	2848.18	3141.33	3818.52	3557.09	2411.38	2357.53	9929.96	8828.48	9151.11	9223.12	10925.5	9377.4
(5-L-Glutamyl)-L-amino acid	2016.12	1244.71	4658.04	2893.12	1925.1	1154.27	2632.98	5692.74	3413.54	3369.51	3760.24	2456.52	4512.11	4279.76	5497.95	4574.64	5786.04	5389.7	5183.25	5356.93	5780.02	5101.26	6045.85	5285.21
(6E)-8-Oxogeraniol	1017.16	964.548	1501.67	1456.73	1193.58	1227.26	2316.59	2076.14	1763.57	1405.01	1419.39	1483.86	2536.69	2103.12	2379.73	2197.52	1896.13	1907.32	3111.91	2934.19	2166.55	2583.9	2910.8	3822.84
(9Z,12Z)-(11S)-11-Hydroperoxyoctadeca-9,12-dienoic acid	995.99	922.161	789.9	1204.46	963.158	721.534	807.119	920.296	967.839	892.638	1165.9	919.768	1197.16	905.456	2131.59	1386.7	1604.98	1056.63	2177.12	1400.95	1578.39	1246.75	1232.97	1267.37
(S)-6-O-Methylnorlaudanosoline	412.267	515.777	898.259	796.481	540.106	332.584	1226.99	4283.17	1099.1	1402.31	1685.44	998.153	2321.54	2907.93	4872.99	3727.48	2789.51	2388.11	5197.31	4736.46	4734.58	4603.04	4254.53	3921.55
(S)-Norlaudanosoline	838.869	755.638	866.735	1036.45	744.377	841.788	1413.28	1731.96	1866.82	1501.35	1589.53	1461.12	2134.41	2581.51	2699.08	2553.14	2341.7	2243.53	4456.43	4920.42	5259.55	4955.77	5244.25	5397.96
(S)-Piperidine-2-carboxamide	650.404	489.235	1084.07	1072.88	763.805	947.49	2216.57	2204.82	1509.64	1663.65	1506.51	1899.85	3065.47	2658.76	3232.91	3039.93	1655.48	1436.33	2885.03	2956.8	1898.77	2076.81	3289.24	4418.43
(S)-Reticuline	28219.7	10047.7	23890.9	17506.2	13770.4	13932.3	16301.1	37403	24616.6	49023.9	45319.3	36196.2	24428.1	28886	42975.6	42632.5	41110.2	40265.4	40409.4	41026.3	40952.4	37108.3	43782.5	33404.8
(S)-Ureidoglycine	2000.66	1839.28	2395.35	2630.17	2670.95	1559.96	4233.48	5511.18	2734.28	3156.54	3326.22	3878.83	2808.33	3551.66	6788.06	7331.11	7143.75	10704.2	7454.22	7352.53	7692.93	6638.11	9067.7	8666.38
(Z)-2-Methylpropanal oxime	2827.83	3240.79	3381.97	3228.36	4018.91	3246.95	4695	5192.43	4665.82	3939.28	4033.27	4013.85	5648.02	5430.93	6107.45	5856.26	4864.4	4911.29	9356.67	9164.49	5567.31	6418.9	8435.47	11893.7
(Z)-4-Hydroxyphenylacetaldehyde oxime	502.231	363.464	650.241	840.884	663.153	661.98	1024.28	1059.2	1111.9	959.873	850.46	952.205	933.946	1129.45	1424.09	1370.97	787.877	1086.64	1846.8	1860.41	1771.26	1939.83	1836.15	1862.27
1-(4-Hydroxyphenyl)-1-decene-3,5-dione	751.729	577.239	1122.74	687.153	604.546	268.677	1073.58	2297.35	910.103	1001.86	960.079	956.707	1182.51	1107.86	1998.77	1578.19	2449.62	2292.98	2168.51	2230.29	1985.87	1807.18	1763.6	1772.2
1,2-Bis(4-hydroxy-3-methoxyphenyl)ethylene	2844.7	1420.72	3545.55	3182.83	3020.03	2095.96	2356.24	3435.88	4077.29	4154.47	5444.89	5870.66	6924.3	7566.1	8229.08	8334.93	7250.33	7540.34	12996.1	13120.9	12010.8	10819.2	12054.1	10880.4
1,2-Dihydroxy-5-(methylthio)pent-1-en-3-one	2137.76	1005.12	2442.56	2526.52	2199.04	2181.42	3911.28	3802.47	3220.81	3061.68	2833.44	2448.24	4274.33	4949.16	4911.55	4657.88	4486.11	4158.53	5132.39	5907.39	2956.3	3278.05	8464.28	8257.09
1,6-Dihydroxycyclohexa-2,4-diene-1-carboxylate	4147.38	4352.1	5857.63	5769.99	6819.24	6586.41	5465.04	5473.26	5581.44	5025.94	6496.66	5563.27	7732.03	7929.62	7178.02	6867.07	5132.99	5343.12	7927.17	8200.79	2826.09	3496.72	8096.03	14863.7
10-Deoxymethynolide	1114.06	991.605	992.435	770.959	907.264	845.577	573.645	616.769	1152.03	889.45	912.04	847.992	567.793	677.695	608.07	478.89	641.364	571.453	531.825	451.425	462.874	634.802	742.486	460.323
10-Deoxysarpagine	527.397	473.62	706.25	771.274	526.57	427.667	1678.64	3672.45	1385.8	1160.67	1188.12	1289.94	2016.41	1964.12	4176.04	2100.56	2362.57	2622.31	2477.13	2554.8	3319.26	3054.64	3348.94	3677.56
11,12,15-THETA	506.86	321.662	729.33	606.303	511.364	326.452	958.791	1184.28	1066.36	1019.32	1166.82	826.334	1025.74	1160.17	1360.65	1221.43	1030.48	922.938	1327.61	1528.36	1408.03	1535.06	2504.39	1731.4
16(R)-HETE	457.143	377.582	593.247	808.643	702.817	663.235	974.118	1323.3	788.413	687.355	968.69	803.634	1125.19	1173.08	1363.46	1604.1	940.863	929.734	1750.29	1664.4	1977.04	1727.92	2137.85	2757.23
17-O-Acetylajmaline	5735.53	4308.78	7203.18	8044.99	6273.88	5934.48	16010	16780.9	14097.6	11431.2	11131.9	13443.4	15368.9	12696.6	15083.6	15505.4	13764.3	12991.9	26418.3	26032.4	24017	23433.3	29733.6	31382.2
1-Methylpyrrolinium	1070.52	920.156	1227.01	1084.77	1110.65	899.025	2143.34	3273.69	1579.71	1928.96	1929.65	1751.29	2460.09	2754.34	4195.65	2953.6	3699.77	2505.28	10122.7	8815.22	8798.65	8249.1	7610.07	7185.65
1-O-[2-(Acetylamino)-2-deoxy-alpha-D-glucopyranosyl]-D-myo-Inositol	988.194	384.199	981.395	1286.52	777.126	503.605	767.958	2037.05	1813.54	2564.39	2531.33	1703.31	1771.33	1845.58	2253.01	1811.29	2932.01	2085.27	4321.67	3964.55	3603.97	3825.3	3818.45	3010.49
2,2',3-Trihydroxy-3'-methoxy-5,5'-dicarboxybiphenyl	44774.5	13247.6	63356.7	50017.8	34044.7	37501.3	38450.3	91648.5	51511.3	52164.8	44214.9	43156.7	84304.8	91751.6	198446	87597.3	128637	119124	149931	136548	131013	115249	152204	129330
2,4,6-Triaminotoluene	6377.61	3837.23	6705.85	7977.37	6430.15	4109.02	9686.92	22475.3	8742.81	9592.45	10912.8	10408.3	15678.1	17227.9	25378.7	22694.9	19418.7	14132.1	22328.9	20450	22748.7	21221.9	21221.2	20654
2'-Deamino-2'-hydroxyparomamine	676.743	315.202	638.679	703.432	348.497	458.278	1105.42	1305.65	900.961	1275.04	1108.36	934.164	1488.63	1502.19	1815.16	2024.42	862.451	1099.55	1600.71	1636.55	946.404	1941.31	3300.56	2694.01
2-Deoxy-scyllo-inosose	3561.6	2456.08	4026.47	4364.4	3789.98	3852.08	6547.67	7056.15	5888.14	5798.34	5713.38	5215.28	6170.56	5474.59	6331.59	6745	6194.32	5953.05	7298.75	7211.08	7656.16	8330.53	9324.6	8483.92
2-Descarboxy-betanidin	1642.58	1518.5	2710.99	2281.28	2253.69	2252.37	3968.26	3780.54	3236.68	3229.21	3272.04	3302.85	3576.26	3303.49	4236.88	3958.64	2952.4	2773.23	4447.02	4429.58	3035.43	2761.72	5064.44	5680.78
2-Hydroxy-2,4-pentadienoate	620.581	556.093	989.788	994.177	715.283	729.539	1630.38	1605.93	1334.96	999.424	865.191	1178.13	1197.49	1165.84	1444.8	1595.06	1085.81	1353.4	2428.56	2252.36	1133.6	1413.61	2370.45	2484.87
2-Hydroxy-3-methylbenzalpyruvate	26883.9	11997.2	18578.7	23611.7	16074.7	10273.6	20461.5	44907.5	11522.4	24791.7	17497.1	15291.8	20368.1	23289.2	48195	26236.6	53728.7	51074	51421.1	42734.1	38982.2	37614.2	33944.1	29502.3
2-Hydroxy-4-(1-oxo-1,3-dihydro-2H-inden-2-ylidene)-but-2-enoic acid	6217.6	3529.12	4923.81	5655.85	5887.75	5090.21	10243.6	12101	8748.46	7983.32	10229.3	9289.89	12091.8	12415.8	10780.5	11745.5	9313.14	9833.69	12061.6	10485	12137.3	11178	12161.3	10946.2
2-Hydroxy-4-hydroxymethylbenzalpyruvate	750.911	302.475	500.166	525.536	462.911	314.961	971.374	1510.05	839.796	1221.13	866.191	812.584	813.297	934.527	1689.62	1422.41	1115.92	1138.9	1501.6	1433.58	1519.69	1481.13	1201.37	1320.44
2-Hydroxy-6-keto-2,4-heptadienoate	4380.75	2117.39	5541.81	4720.05	4621.29	4904.07	3251.82	6343.62	3559.98	3613.69	6374.27	3752.35	4373.38	4626.46	6763.24	6439.45	4569.52	4450.61	6030.31	5583.92	5944.03	5675.19	7168.64	5721.45
2-Hydroxy-6-oxo-6-(2-hydroxyphenyl)-hexa-2,4-dienoate	48076	45468.6	89377.9	94859.4	103356	113734	124825	134310	85910.5	81881.3	102807	95791.6	197075	195559	195702	178380	58867.9	96267.3	153732	110162	25890.5	45947.3	211212	381484
2'-N-Acetylparomamine	1602.39	1194.74	3192.89	2774.74	2338.06	1790.25	9563.76	9490.96	5154.61	4850.3	4721.18	5214.58	12091.2	11362.4	14539.4	16374.4	9297.3	9513.2	12806	12778.8	5276.95	5822.88	8594.01	35193.3
2-Oxo-4-phenylbutyric acid	1613.72	1471.3	1839.37	1866.48	1908.89	1691.87	2696.87	2633.92	2410.67	2265.25	2477.53	2538.08	3049.97	3486.5	3590.17	3730.45	3431.76	3735.95	6763.45	7542.32	3325.55	2780.76	5843.62	7490.55
2-Phenylacetamide	1942.53	2031.64	2421.72	2317.04	2313.06	2340.91	3416.57	3907.88	3743.46	3061.66	2969.73	2857.1	3692.86	3929.74	4347.84	3780.08	4971.69	5150.53	4547.23	4591.51	5831.64	8217.76	5915.29	5728.18
3-(4-Hydroxyphenyl)pyruvate	7296.43	7076.43	11555	11660.7	10547	11359.4	11648.9	12053.2	10893.5	10609	10008	9698.53	12563.3	13291.5	14197.1	13548	10913.7	10606.7	18534.2	19765.3	7551.75	9582.04	14913.2	23483.9
3,4-Dihydroxy-L-phenylalanine	3239.99	2982.73	3745.21	4982.78	4045.64	4592.73	6447.15	5885.7	5401.98	5262.61	4984.91	5229.45	6019.32	6054.18	6948.65	6775.31	5266.91	4899.7	6497.03	7226.37	5251.46	3157.13	5771.47	12090.9
3,4-Dihydroxyphenylethyleneglycol	40671.7	38856.8	68522.4	63846.3	68606.3	72571.1	69353.8	69926.7	73237.7	67089.8	73179.8	66142.8	87392.7	90297.6	86829.7	79169.9	56196.8	55347.2	90845.6	91463.5	82266.4	72376.7	107462	127174
3-Acetamidopropanal	93319.8	34448.5	78510	97096.5	64418.3	44579.1	70579.7	234554	77291.2	153424	149405	85883.3	136500	132203	178200	140815	146308	142464	163403	157646	168450	156342	160697	156775
3-Amino-3-(4-hydroxyphenyl)propanoate	644.915	940.446	885.125	1109.49	1259.91	1054.21	1317.15	1578.41	1316.63	1322.38	1361.72	982.371	1818.62	1780.45	2075.17	2091.61	1829.77	1819.07	2537.91	2660.34	3250.72	2756.37	4318.9	3755.45
3-Deoxy-D-manno-octulosonate	8444.38	8380.73	11484.2	12066.6	10470	10098.8	17152.3	16645.8	13056.4	12939	12061.4	13340.4	15841.8	15406.4	19701.4	18531.9	16187.5	16320	20446.8	19180.4	12959.1	10015.3	15512.3	29109.6
3-Dimethylallyl-4-hydroxymandelic acid	5834.27	6124.11	8014.45	8033.19	7335.26	6782.62	9842.83	10636.8	8583.31	8412.39	8174.16	8824.78	10894.6	11321.2	12645.7	12408.9	9415.16	9901.33	9934.88	10437.3	5089.32	6247.57	12250.2	12507.6
3-Dimethylallyl-4-hydroxyphenylpyruvate	717.595	600.038	1265.24	1360.73	938.175	795.072	2281.84	3867.09	2303.44	2237.77	2315.27	2426.82	3124.27	3006.48	6991.01	6726.14	4694.43	4384.93	6181.09	5943.93	6423.39	5962.46	5966.6	5873.39
3-Formylsalicylic acid	4869	2974.83	5351.58	5852.78	4462.74	4717.82	6467.23	5585.82	4946.11	4953.52	4216.54	4956.14	5205	6055.78	6625.59	6158.14	5417.25	5961.77	9090.01	8975.05	6023.08	9119.37	10610.5	9968.72
3-Hydroxy-L-kynurenine	1003.5	531.142	687.452	955.918	768.415	424.799	1194.92	1040.54	937.896	898.646	813.085	872.895	874.169	1006.85	956.185	1161.51	1428.53	1497.62	1964.38	1550.44	1937.69	1785.66	1444.02	1511.83
3-Hydroxy-L-phenylalanine	2928.79	2135.78	3133.46	2658.84	2781.63	2239.82	3428.64	3947.72	3029.79	2811.21	2209.8	2632.81	3200.19	3245.84	4739.51	3726.44	3843.76	5603.64	5152.16	4948.2	5424.77	5001.46	5289.15	4160.69
3-Methyldioxyindole	3479.81	1478.01	3811.7	3248.41	1936.63	1775.37	2787.28	5882.01	3134.32	3392.1	3941.24	3758.9	3834.31	3411.54	5251.62	4510.9	11616.4	3981.13	4501.84	7337	7297.87	6863.28	6625.75	6017.98
3-Methylindolepyruvate	3396.02	1910.13	1825.96	2650	2185.04	1375.88	1843.38	2990.72	2320.81	2214.84	2364.96	2382.28	2162.75	3204.08	2968.46	3046.1	2815.19	2824.71	2821.11	2636.8	3077.34	3205.68	2961.51	2870.74
3-Methylthiopropanamine	4550.36	4581.63	6632.05	7094.39	6473.43	6518.13	11561.8	8310.24	10275.8	7692.26	7423.73	10531.1	11645.1	11840.9	11410.3	22030	9547.2	22664.4	23091.3	22932.8	12486.1	14696	23542.8	38965.8
3-Phenylpropionaldoxim	468.99	246.026	331.104	509.989	787.626	373.092	530.212	1258.42	496.82	554.318	650.319	834.877	892.934	758.183	1857.32	1713.34	1285.67	1178.73	1905.11	1769.38	1678.52	1510.03	1595.66	1333.88
3-Pyridinecarboxamide	5118.16	6815.13	9663.23	9721.65	9709.13	8599.06	10175.6	6468.79	5919.15	4948.71	5020.09	8080.74	7858.26	6122.94	6310.51	7055.03	4247.55	4345.52	4801.78	3745.39	3019.9	2996.14	3996.52	5907.59
4-(Nitrosoamino)-1-(3-pyridinyl)-1-butanone	2151.47	2128.04	2458.39	3019.34	2496.35	1874.3	3839.05	3517.13	3430.67	2972.3	2921.52	2817.64	3686.38	3897.69	4230.31	4023.93	3483.36	3810.72	5001.48	5245	2727.68	2963.79	3649.45	4701.43
4,4'-Dihydroxy-alpha-methylstilbene	733.532	204.077	949.507	803.968	358.93	430.345	746.407	1276.12	1016.41	956.059	1534.91	1016.56	1001.77	514.007	1095.28	1353.73	1409.86	1576.5	2171.28	1742.12	1833.4	1897.79	1653.09	1577.7
4-Acetamido-2-amino-6-nitrotoluene	380.469	395.458	648.165	598.187	438.125	393.477	796.379	931.81	719.807	683.952	678.291	611.942	881.09	1106.81	1048.83	1036.88	693.822	722.264	2144.37	2351.95	2487.17	2340.36	2140.64	2269.12
4-Aminobutyraldehyde	973.335	1050.33	1051.24	1278.8	1148.99	1037.89	2314.12	1846.23	1300.13	1605.22	1034.95	1427.13	1655.07	1834.85	1762.85	1725.04	1537.93	1531.09	4775.69	4562.01	9585.19	8047.04	7802.69	8660.39
4-Guanidinobutanoate	1460.34	1061.32	1725.8	1580.5	1379.26	1021.51	1531.63	1943.23	1695.14	1714.43	1636.03	1087.39	2131.54	1825.01	3119.54	3082.06	2873.03	2754.11	5414.15	5270.38	5086.21	4547.27	4826.77	4398.98
4-Hydroxycinnamyl aldehyde	869.862	1268.98	1963.16	1691.97	1516.21	2111.65	4157.44	2227.4	2735.96	2490.93	2519.68	3093.14	3469.13	3635.23	3423.43	3952.73	2257.22	2421.86	3480.89	3550.36	1964.65	1522.87	3536.3	5583.95
4-Hydroxyphenacyl alcohol	6799.69	6863.76	12356.6	11118.5	10192.1	12774.5	12794.9	10938.9	11872.1	11568.5	11307.9	11434.1	14424.7	14734.1	14751.9	13797.3	10237.5	10633.9	17167.3	18181	11516.8	14234.3	22395.6	21100.7
4-Imidazolone-5-propanoate	2157.1	1999.97	2549.45	2833.11	2300.15	2540.84	2968.68	3075.03	2674.05	2542.24	2468.36	2500.33	2871.93	2861.97	3153.66	2793.27	2510.11	2643.85	3379	3673.9	2584.72	4530.66	4835.43	5732.91
4-Methyl-2,4-bis-(p-hydroxyphenyl)pent-1-ene	2353.6	1086.91	4270.1	3705.57	2294.48	1564.53	4156.82	17769.2	7124.87	14640.2	13713.9	4873.94	7795.99	9282.81	14574.7	13427.2	13241.2	12466.8	12995.9	11664.2	16006.6	14703.7	20394	14541.1
4-O-beta-D-Glucosyl-sinapate	1075.15	601.009	1411.45	2409.69	835.919	731.299	1413.26	3186.54	1661.21	1656.9	1518.39	1053.82	1058.09	1093.24	2996.51	2201.42	3065.16	3099.57	3011.46	2845.21	2671.62	2508.66	2597	2194.97
5,6,7,8-Tetrahydromonapterin	1144.59	437.159	1527.38	1128.92	923.681	699.548	2080.02	4449.44	3063.73	2860.28	1867.01	1841.54	2506.81	2241.13	6106.2	5852.18	4560.32	3923.95	5422.69	5614.52	4819.26	4842.01	4481.09	4610.1
5,6-DHET	157.475	329.465	592.043	382.116	226.482	235.293	651.789	638.187	748.078	591.29	1010.45	784.109	1185.15	645.761	1263.94	1334.75	236.792	285.007	548.399	1007.17	1256.66	822.651	1180.87	995.593
5-Acetamidopentanoate	988.761	828.545	1237.17	1323.55	1323.71	997.367	2670.55	2707.86	1712.41	1728.86	1643	1627.51	2753.07	2807.86	2920.1	2904.95	2273.35	2126.17	2848.54	3339.24	1785.85	1913.34	4633.49	5026.68
5-Acetylamino-6-formylamino-3-methyluracil	1059.18	1010.86	1723.74	1998.03	1856.12	1787.62	1686.02	1815.24	1952.57	1997.28	1915.74	1815.49	1902.34	2266.45	2331.54	2799.55	1893.9	1814.68	6605.76	6367.54	6784.65	7165.48	8262.08	8075.81
5-Aminopentanal	829.829	806.318	1167.67	1106.02	1111.28	1338.12	1436.12	1503.74	1623.67	1606.65	1460.67	1766.1	1998.12	1788.54	2127.12	2272.77	1576.78	1907.88	2558.83	2410.7	2745.59	2382.28	2371.47	2462.18
5'-Butyrylphosphoinosine	638.177	450.192	754.619	398.752	697.434	517.666	1356.05	1406.96	1263.21	1161.89	1400.97	1087.52	1483.77	1336.84	1371.75	1424.66	1225.74	1114.4	2251.99	2248.47	1692.08	1555.54	3225.97	3176.43
5-Hydroxyindoleacetate	3915.43	3229.47	4834.89	5072.65	4728.7	5075.78	8269.84	7754.16	6572.7	5452.34	5371.4	5905.57	6986.07	8004.42	8616.09	9485.08	7737.51	10947.5	9910.99	9821.31	6722.74	7196.29	10171	17264.7
5-Hydroxyindolepyruvate	2594.65	2234.65	5912.23	5851.76	4652.5	4827.43	7391.43	7106.52	5327.22	4664.89	4616.61	4429.33	6556.35	6700.54	6870.47	7298.13	6583.81	6662.72	9473.76	10909.4	8794.98	6532.72	8534.76	12787.4
5-Hydroxy-L-tryptophan	1948.77	1959.24	3122.96	2508.23	2296.5	2261.53	4745.61	5118.24	3695.54	3348.86	3039.94	3550.3	4172.26	4724.95	6789.07	6633.77	7487.09	8362.97	6441.13	7487.52	6624.4	4745.29	7526.45	10030.4
6-Tuliposide A	1349.11	1359	2354.18	2375.92	2814.87	2163.21	2721.49	2717.97	1774.68	1797.67	2086.3	1883.48	3210.3	3265.52	3057.39	3342.12	2112.89	2195.68	5429.33	6153.35	2165.51	3484.63	7223.25	7812.57
8(R)-HPETE	1005.58	773.535	1735.99	1705	1289.96	1448.64	2661.89	3628.96	2120.32	2864.26	2871.1	2998.57	3245.66	3379.64	4255.85	4211.48	3126.48	3104.81	4798.18	4359.39	4055.76	3746.59	4671.18	4656.2
8-Methyl-6-nonenoic acid	753.698	730.421	1103.21	1322.18	981.264	961.913	2056.75	1897.1	1201.55	1560.23	1285.33	1418.53	2284.3	2155.7	2254.78	2223.84	1971.36	2230.02	1857.41	2552.26	1379.22	1574.37	2394.92	2361.12
9-cis,11-trans-Octadecadienoate	534.555	420.93	538.066	721.07	422.816	534.372	1658.31	2098.67	787.199	871.367	1076.64	1096.58	1365.46	1219.58	1805.82	1975.58	1079.68	913.285	2759.57	2100.76	1901.67	1797.09	2096.47	2030.19
Abscisic acid glucose ester	677.06	371.162	605.229	300.617	212.002	537.461	806.175	1278.29	780.004	756.1	483.08	732.313	917.861	1207.97	1551.58	1629.06	1147.45	1365.9	1721.37	1462.13	1569.91	1459.01	1597.05	1462.4
Acetylcholine	1381.7	1177.55	1340.3	1694.23	1182.7	1392.25	3040.98	2888.38	2481.86	2540.8	3080.62	2999.01	5255.55	3526.34	5674.06	4519.57	5235.24	4932	7951.37	7271.81	6923.23	6907.96	4486.46	4934.2
Aclacinomycin T	397.987	242.102	835.713	420.484	407.833	403.479	1870.05	1791.63	1514.15	1201.57	1113.95	1440.04	3289.33	2885.42	3722.65	3277.52	2210.93	2248.11	3898.25	4030.49	3075.2	4217.66	3639.49	3351.24
Adenosine	5840.81	7724.29	6684.55	8071.22	6163.82	7926.17	6326.35	5147.78	5701.46	5260.21	4647.98	5754.16	4847.46	4696.66	6754.49	5080.65	4965.9	6130.69	5549.13	4974.37	4906.49	4209.66	6050.7	5828.71
alpha-Ribazole	10686.7	3785.07	6870.97	8544.9	5055.43	3530.23	8097.23	24087.5	9722.58	17642.7	18758	8601.02	15648.4	11526.5	20344	18172.4	22192.1	20000.3	27291.3	24961	24289.2	22828.5	20389.3	18789.3
Anhalamine	701.948	359.025	427.599	344.327	328.75	301.228	358.25	847.124	447.782	575.438	610.828	417.531	868.031	469.416	612.422	722.684	817.044	695.695	1429.32	1545.28	1364.64	1402.08	1361.28	1248.89
Arachidonate	3705.08	3839	6313.68	5511.77	4977.36	5323.76	10250	10027.7	6857.1	7166.73	6973.08	6827.24	8639.6	8659.65	10224.3	9587.73	6152.74	7425.43	7312.68	7522.94	7142.44	8626.33	9588.62	10998.8
Arbutin	3795.24	4206.89	5488.54	5123.31	4447.82	3895.33	14908	14580.4	12268	12585.5	12751.7	12305.7	12947.6	12836	18449.3	19024.2	16108.3	15904.7	17400.6	18866.6	15580.3	16360.9	15156.4	17301.2
Arcaine	2518.63	1396.54	2664.79	2577.95	1728.91	1477.8	2910.99	4901.33	3749.64	5581.76	5515.33	2745.52	3735.61	3800.6	8642.61	4115.16	5319.7	5202.14	5501.1	4782.71	5247.45	5372.86	5049.51	5099.05
Benzylamine	758.3	927.632	2442.14	1870.76	1864.11	1530.21	1704.91	1625.83	1885.96	1860.85	1964.87	1954.53	2293.07	2411.51	2116.35	2677.22	2483.14	2382.17	4017.94	3635.6	1125.15	1491.17	2863.56	5925.19
Benzylpenicilloic acid	3687	3451.55	5566.73	5599.03	4277.1	4535.72	16071.9	15285.5	10632.4	11951	11025.8	9241.38	17882	19385.7	21212.4	22673.5	15617.3	16941.3	20749.6	22290.6	5396.6	10595.1	24695.3	70465
beta-Alanyl-N(pi)-methyl-L-histidine	2010.83	1382.36	2696.87	2859.91	2613.37	2604.33	5922.33	6510.47	5121.04	4701.75	4834.25	5106.85	6315.21	5974.79	7112.69	7368.15	5603.08	5299.33	7800.13	7763.02	5519.8	4845.71	9370.97	8448.82
Betaine	17218.1	17673.8	15590.6	10934	24471.7	25945.2	38060.6	12439.6	30397.2	23607.1	20262.8	27385	52748.9	90031	29894.5	79944.8	6856.93	12036.6	9145.41	5777.64	5582.26	6473.15	10572.3	19220.7
Biocytin	426.971	251.527	453.271	473.197	278.015	400.513	888.673	1023.48	889.181	837.046	898.253	1060.21	1432.85	991.399	1116.05	1211.27	1035.6	1109.67	1795.02	1795.49	2062.67	2359.95	2201.31	1993.29
Biotin sulfoxide	346.081	284.751	546.266	527.273	610.934	475.281	1471.86	1626.63	1112.18	1022.51	1211.83	1165.59	1997.31	2247.66	2043.01	2514.91	1751.96	1763.59	1874.99	2063.6	1274.04	2099.79	2817.33	2736.82
Biphenyl-2,3-diol	6557.69	3631.22	9147.66	7517.45	7149.82	5798.67	11570.4	12569.9	10237.1	9559.9	9401.49	9328.97	12539	9411.5	13432.6	14892.5	17472.5	17850.4	15895.4	15142.4	15386.9	14915.7	15621	14471.6
Bufotenine	2061.89	1230.54	2383.44	2431.72	2268.35	1923.66	3647.86	3694.05	2401.12	2615.39	2224.8	2133.76	2393.1	2960.86	3343.47	3718.34	3983.63	3603.13	4669.69	4552.66	5488.24	5267.8	5039.93	7338.86
Caffeate	466.545	496.228	555.233	584.36	436.351	596.623	1567.11	1373.34	970.556	994.111	896.225	981.77	1056.14	1056.33	1109.53	1393.55	1225.73	1220.28	1305.81	1310.86	1800.39	1477.19	1615.67	1723.51
Caffeic aldehyde	6268.16	2992.73	6164.53	5582.67	5361.61	3658.08	6247.62	11946	4813.85	8516.23	5040.5	5083.5	6263.07	6122.21	15297.5	16304.4	18768.6	17160.7	32225	27438.5	27180.8	26754	26429.6	22351.2
Carnosine	1587.22	1701.22	4823.57	4185.29	3894.04	3353.93	2948.21	3037.24	5613.67	5876.36	5227.97	5537.65	6380.51	6794.25	7205.91	7142.89	6315.81	7018.96	13313.2	15147.2	6047.77	4843.8	21855	23365.8
Chlorogenate	1416.98	1105.07	1806.84	2286.79	1140.54	875.372	1392.21	1920.53	1309.96	1474.46	2014.8	1312.64	1707.15	1858.29	2047.24	2088.67	2035.1	1820.56	2916.14	3094.45	3029.49	2873.37	3224.27	2798.28
Choline	1234.79	1174.92	1059.33	965.328	900.663	961.001	1701.14	1773.98	1896.87	2197.88	2010.71	1985.05	3567.53	3258	3902.42	3144.53	2866.69	2611.96	4281.56	4691.97	4645.24	4284.84	3205.58	3140.89
cis-1,2-Dihydroxy-1,2-dihydro-8-methylnaphthalene	5049.64	5065.45	6689.22	6274.59	5266.86	5609.42	13400.8	12147.1	8285.26	7905.99	9007.16	8858.23	15252.1	15653.7	16370.3	16026.6	12738.2	13418.9	19266.5	21281.2	7432.37	8874.24	19567.1	35812.7
cis-1,2-Dihydroxy-4-methylcyclohexa-3,5-diene-1-carboxylate	976.992	907.51	1342.61	1012.88	1403.04	1212.19	1620.93	1499.08	978.705	948.982	940.837	1083.25	1208.8	1121.79	1545.86	1454.92	1135.87	1312.59	2004.99	1689.28	946.395	1040.54	1153.89	2658.95
cis-3-(Carboxy-ethyl)-3,5-cyclo-hexadiene-1,2-diol	3486.08	3664.58	4445.41	4887.97	4238.77	4034.65	7663.27	6902.94	5197.65	4686.22	4836.11	5123.72	6760.39	6446.39	7502.58	7481.74	5766.34	5487.74	11505.1	11411.2	14598.4	8659.05	12928.2	21788.5
Coniferyl acetate	299.781	210.607	605.5	531.172	379.454	186.482	728.757	3473.9	1056.96	1589.62	1421.2	790.927	2170.61	1354.38	2461.43	2288.2	2942.97	2517.38	3662.83	3121.9	3512.84	3203.2	3878.49	3115.52
Coniferyl aldehyde	1488.45	1184.05	1748.78	1693.85	1604.87	1464.87	2098.8	2371.46	1689.55	1816.31	2268.92	1944.61	2268.59	2584.19	2708.19	2513.73	2499.3	2192.16	3626.55	3144.31	1878.01	1902.75	2946.76	4298.97
Coumarin	1290.72	629.029	1582.67	1416.22	983.092	1112.16	2067.41	2580.3	1742.17	3047.74	3364.42	1378.2	3120.06	2170.43	3766.54	3235.38	4832.14	4171.12	7157.22	6266.28	6371.49	5496.85	4746.87	4476.4
Coumaryl acetate	3493.29	2520.58	4689.35	4310.16	3939.68	3993.26	6621.57	6402.04	5975.91	5562.41	5859.14	5836.08	7430.83	7402.01	8729.91	8515.52	6874.61	6965.7	10981.6	12160	5873.14	6825.16	9975.81	17895.1
Cuscohygrine	1416.95	1154.65	1776.39	1521.44	1222.41	1336.19	2502.15	2815.89	2146.09	2440.9	2523.26	2168.39	3286.88	3266.46	4263.88	4616.84	5435.89	3889.85	5596.89	5207.35	6609.8	5802.37	6600.44	5914.8
D-Cathinone	551.015	404.456	878.625	914.306	676.049	863.267	2171.49	2017.67	1462.66	1336.13	1418.46	1278.98	2232.31	2158.02	3128.68	3016.34	2182.96	1884.98	2505.63	2721.45	2075.66	2263.71	4259.53	4059.24
Dehydrospermidine	2202.76	1581.22	3175.07	4039.82	2618.55	2217.6	4792.48	5991.97	5196.77	5376.26	5216.04	5140.34	6287.04	5904.75	8569.75	8269	6353.44	6499.37	9346.99	8151.86	8998.18	9000.49	8613.95	8339.11
Deoxyloganin	3031.34	1963.02	3089.21	3436.71	2063.53	1826.94	4217.37	9978.07	8050.64	7343.29	7267.43	3461.6	7126.95	6251.37	11068.8	11056.8	8037.2	7849.89	9880.82	9834.28	10710.1	10444.6	12662.1	11297.8
Dihydrozeatin riboside	2401.07	1325.74	2845.1	3061.37	2157.09	1715.81	6390.85	6115.98	4882.54	4331.89	4261.38	4601.51	7086.35	6928.88	7698.96	8018.39	6257.47	6241.17	11535.9	10538.5	9148.8	8979.83	10733.2	11187
Discadenine	6273.84	2336.76	6089.93	5342.56	4219.17	3562.78	7256.21	15811.5	8266.11	8453.34	6083.42	5452.61	7592.34	9086.06	22380.3	15793.8	20235.4	20277.3	25230.4	22977.1	23541.5	20871.7	21597.8	17997.9
Dopamine	936.494	825.929	1138.34	1038.13	700.579	712.478	1460.76	1292.56	1301.09	1082.25	1048.39	1152.11	1623.07	1575.75	1570.63	1436.1	1366.35	1186.11	2468.62	2872.3	2519.25	3120.2	2938.55	2934.66
Dopamine quinone	980.908	475.848	1001.41	1015.42	874.102	794.1	1332.58	1429.19	942.321	960.043	875.081	993.912	1273.8	1392.79	1845.77	1611.48	1418.04	1209.85	2277.22	2187.9	1684.49	1530.78	3032.44	3309.7
Dopaxanthin	684.978	941.416	1060.15	1162.48	1195.95	923.026	920.431	894.019	1125.8	955.096	1208.6	1051.34	1190.44	1576.05	1365.66	1214.47	1024.92	1024.71	1311.74	1334.7	1520.19	1086.35	1816.99	1708.05
Ethanolamine	48336.8	38822.2	50383.8	41099.1	50139.2	40816.4	54646.4	49291.3	45361	52539.2	47409.9	45299.5	42343.6	46905.1	38654.4	42999.9	45846.1	36197.8	36470.2	31913.8	30813.1	26620.1	40522.6	32711
Ethylbenzene	1992.13	1783.43	3093.5	3300.85	2031.64	1524.05	3758.02	4470.89	3594.89	4479.71	4411.47	3174.81	3317.71	3497.86	3577.96	3487.07	4163.71	3661.09	3264.88	3036.86	4369.59	4221.37	3612.29	3444.75
Feruloylputrescine	956.16	1060.91	1565.48	1273.09	1299.43	1603.67	2365.58	2742.08	2604.66	2727.14	2259.02	2388.22	3888.61	4164.85	4534.59	4005	4171.65	3428.89	5592.9	5625.5	3557.28	4384.73	5660.09	5220.33
Fructoselysine 6-phosphate	2357.66	1466.14	3027.38	2774.43	2394.67	1848.28	3894.09	5087.68	3414.26	4721.7	4337.03	3532.67	4425.71	4470.51	6915.08	6349.47	4875.11	4964.9	8062.98	7599.77	6686.76	5996.77	6606.21	5553.05
gamma-Glutamyl-beta-aminopropiononitrile	814.189	799.414	1524.32	885.457	1102	1101.44	1637.38	1574.09	1259.77	1155.29	1163.87	1171.29	1428.96	1640.04	1784	1687.14	1342.17	1510.25	2362.75	2421.48	1601.58	1664.88	1437.56	2535.71
Geosmin	829.574	670.731	1109.36	1592.51	1198.54	981.874	2055.85	2200.5	1933.53	1913.18	1870.8	1893.83	2914.12	3077.96	2537.2	2611.76	1879.16	1676.07	4243.94	4392.13	3334.29	3623.95	4291.92	5672.09
Geranyl-hydroxybenzoate	4570.88	1757.51	5017.71	7769.84	3454.22	2748.16	3496.55	7131.08	3762.24	6002.17	6278.33	5969.18	4729.97	5207.97	9124.66	9372.98	8635.7	8371.92	8073.47	7351.55	8408.49	7644.52	7367.33	7020.15
Glutathione episulfonium ion	2722.82	2812.06	4157.19	3888.58	3550.74	4106.97	7232.2	7517.69	5621.06	5527.06	5696.95	4836.21	6820.84	6297.05	7570.37	6841.59	5018.79	5356.85	6277.35	6499.35	4113.3	4609.77	9824.65	9638.68
Glutathionylspermidine	1903.55	1264.33	2954.78	2567.03	2168.04	2084.25	6383.12	6010.1	4813.45	5669.5	4717.11	4867.75	9562.17	8774.66	10837.2	10493.2	7109.73	7115.56	11484.5	11589.9	5663.4	7083.32	12286.1	19912.9
Guanine	2843.18	1482.27	2823.31	3411.56	2421.18	1703.43	2591.98	4855.42	3682.97	4085.19	6510.69	3320.26	4977.9	4860.53	6613.74	4930.66	6769.18	6198.88	8646.95	8344.21	6930.72	6427.42	7389.03	6604.46
Hercynine	853.63	761.999	1369.73	906.509	666.294	971.792	1203.84	1840.08	1314.54	1229.25	1269.48	1078.1	1583.42	1501.11	1838.86	1773.53	1502.05	1564.37	2293.66	2120.42	2650.66	2028.76	2301.18	2120.09
Homocarnosine	1922.35	1417.6	2449.88	2693.52	2365.81	1888.45	2980.33	6861.02	3857.87	4777.79	5085.88	5638	5318.76	5163.71	9477.15	10428.3	8436.68	7623.51	10468.7	9585.19	9553.41	8780.21	8914.64	7462.53
Homogentisate	3656.76	3779.7	4964.94	5098.61	5071.61	5202.71	8209.89	8498.16	6253.22	6058.97	6748	6251.24	7653.68	8137.72	8338.76	8399.63	6946.07	7639.35	11288.6	12197.4	4378.93	6286.81	12106.8	15218.5
Indole-3-acetate	6068.37	2020.52	7427.7	5737.69	3839.47	2051.26	5182.34	11842.8	7083	5392.5	4218.56	2196.83	5110.71	4988.2	16328.5	19740.8	21072.8	20879.6	13940.6	15041.6	15106.2	21334.7	14549.7	9449.98
Indolebutyric acid	258.097	472.969	401.217	632.343	290.882	373.375	790.259	1356.79	908.865	1517.69	1673.85	812.78	1655.75	1573.58	2411.13	1512.95	1414.67	1532.19	3061.63	3260.91	3161.51	2715.1	3180.51	2359.51
Indolelactate	1023.58	1095.85	1196.09	1245.31	1200.76	1138.17	1601.14	2070.7	1437.28	1379.34	1708.32	1555.58	1487.13	1625.96	2213.82	2061.04	3067.78	3052.15	3440.53	3282.75	3132.74	2990.35	2853.22	2597.38
Indolepyruvate	5048.99	2703.92	4425.83	3632.09	3348.18	1847.75	6355.22	10985.7	4220.45	4710.55	3218.09	4593.9	4762.87	6079.73	7610.83	9177.78	9803.87	16201.5	8352.71	9769.18	10759.7	9026.76	13295.9	12815.7
Iridodial	4745.6	4106.82	5468.99	5772.82	4758.28	4613.05	10453.3	10175.4	7349.38	6983.9	7395.69	6982.69	11610.8	11653.2	13974.6	12708.8	12134.9	11574.5	12859.1	15267.8	7412.6	6962.5	9637.65	31344.3
Juvenile hormone I	1751.3	1453.96	2387.57	2703.07	2622.04	2392.79	4431.36	4446.34	2872.87	2984.02	2993.83	2951.14	4196.48	4386.81	4614.76	4704.47	3303.82	3411.09	5030.83	5208.17	2759.07	2924.99	5878.88	6214.72
Juvenile hormone II acid	1178.69	1176.34	1733.83	1703.64	1545.51	1784.45	2512.47	2841.52	2119.93	2248.06	2139.26	2000.46	2937.16	3194.82	3318.84	3453.85	2596.78	2495.35	3097.3	3232.09	1940.66	2426.62	4007.43	3767.54
Juvenile hormone III acid	1141.44	1218.04	1422.47	1433.34	1296.22	1005.33	2187.78	2237.9	1526.39	1425.74	1646.57	1511.35	2125.39	2170.75	2692.35	2441.44	2070.84	1941.76	3483.29	3617.7	4012.44	3809.16	3994.26	4357.02
L-(+)-Anaferine	1530.62	665.021	1694.59	1800.44	1273.65	1117.49	3172.11	4284.14	2302.34	2388.03	3402.98	1959.83	3464.59	2537.02	8406.94	4634.48	5874.37	5153.37	6072.14	5026.19	6160.43	5703.69	5780.1	5535.98
L-2,4-Diaminobutanoate	3401.48	3114.79	4812.52	5292.14	6581.93	5411.48	8417.83	8274.1	7345.48	7810.04	7266.45	7439.68	10258.2	10004.6	11078.6	10163.9	6684.82	6850.51	17362.5	18132.6	19662.9	15887.5	25486	23746.8
L-Adrenaline	1783.47	1584.56	2305.01	2742.47	2309.66	2046.57	2939.47	4318.69	2706.87	3429.95	3700.47	3033.11	5724.35	3883.68	6912.54	4224.15	5341.07	5582.89	5268.34	5069.06	5304.6	5391.33	5735.47	5055.53
L-Alanyl-gamma-D-glutamyl-L-lysine	2115.05	2363.05	2311.16	2022.3	1866.01	1611.14	6010.64	5644.24	2853.32	2907	2713.25	2778.57	3132.68	3296.53	4802.43	4758.99	3932.14	4732.21	3867.95	3898.78	3334.32	3041.66	7492.46	4349.71
L-Dihydroanticapsin	1472.26	1679.52	2237.02	1951.23	1916.18	2180.19	3469.29	3404.24	3324.42	3097.15	2973.85	2883.43	3664.42	3789.35	4061.97	3589.22	3672.85	4076.4	5200.28	4857.78	2543.41	2873.44	7109.28	7458.11
Leukotriene A4	862.046	1041.56	1544.07	1613.36	1425.28	1277.33	3988.58	4051.58	2625.05	2512.28	2968.44	3048.79	4483.88	4385.03	5532.85	5037.78	2480.29	3252.76	4377.51	4564.3	3008.26	3453.46	5494.35	7171.39
L-Histidinol	10341.3	9722.29	10198.5	9936.41	9032.39	8640.85	14907	15983	14458.9	14221.2	12850.4	14894.3	18727.2	19231.2	21762.6	20592.5	19437.2	21143.2	45935.8	50989.6	15087.8	18505.4	84748.4	86484.7
L-Homophenylalanine	1546.28	452.573	1247.61	978.244	839.711	538.317	1808.02	2858.39	1661.72	1374.6	3149.4	1398.84	2349.43	2366.62	4276.68	3353.29	1774.16	3148.97	2240.2	2518.93	3395.87	3930.21	4535.41	3429.95
Linoleate	2584.39	3015.04	2570.22	2934.62	1813.01	1629.23	4391.15	6301.54	2804.93	3722.2	3326.43	2713.81	3725.48	2848.93	5793.85	4220.2	4038.79	2757.19	4014.28	4010.11	4534.58	4378.32	4496.31	4338.6
L-Leucine	8984.18	5256.83	9963.07	12782.8	9062.87	5937.14	10533.2	17961.3	10806.4	21089	15572.2	14056.9	16716.4	16155.2	22957.2	25366.1	27680.8	25247.3	28526.8	26853.2	27597.2	23916.9	23541.2	22080.5
L-Metanephrine	2105.62	1984.6	4275.39	3890.26	5115.26	5435.06	6119.2	9455.37	5550.81	5949.36	5767.24	5662.44	6692.2	6968.37	8227.2	7623.32	5864.63	6306.88	7763.44	6433.19	7021.75	6526.45	7325.2	6620.22
L-Methionine S-oxide	1714.29	1807.19	2478.19	2525.21	2701.69	2841.27	4106.06	3577.61	2977.13	2742.86	2822.28	2951.94	3673.12	3779.95	3660.42	4296.58	3213.96	3457.16	3843.11	3970.72	2706.55	2957.56	4611.05	7058.22
L-Normetanephrine	2178.44	1615.6	3442.47	2654.16	2999.26	3252.68	5161.2	4474.61	3483.95	3239.12	3395.62	3840.11	4993.32	4664.27	5809.88	4846.01	4469.64	4844.12	4809.69	4919.94	3964.57	4681.14	5582.89	6448.92
L-Phenylalanine	2074.48	1746.77	1832.22	1598.14	1839.75	1659.01	1842.41	3115.05	2740.04	3533.95	2807.51	2622.98	2546	2513.56	3664.11	2578.81	2660.55	3552.33	5600.02	4832.03	4736.71	4154.57	4120.43	3135.61
Matairesinol	4163.86	3783.58	4284.75	4826.99	4253.4	4688.35	7086.71	8543.56	6832.95	7299.28	6968.7	6758.79	8586.92	8144.15	8977.15	9209.4	7727.68	7507.91	8928.25	9169.56	7760.4	8450.13	9518.93	8971.4
Mescaline	625.627	154.977	663.089	877.144	395.994	295.452	701.482	1022.91	345.569	566.128	393.765	510.831	692.612	658.258	1318.79	1035.76	1533.77	999.488	1368.19	1187.85	1281.27	1237.03	1071.43	1048.39
Methyl cinnamate	6334.33	6211.17	9800.47	9943.58	9066.85	9376.49	22298.5	22483.8	17999.3	15349.5	9152.93	13570.1	17226.7	16748.5	20522.9	22809.6	55123.1	49543.2	75030.3	106354	23555.5	9948.73	19952.7	57194.5
Methylimidazoleacetic acid	1325.69	238.093	522.282	543.206	257.242	314.547	451.291	1474.21	1180.31	975.165	442.157	536.402	634.157	573.501	1311.53	624.759	1354.68	1177.68	1205.08	901.836	1176.69	1067.86	1044.03	814.382
N-((R)-Pantothenoyl)-L-cysteine	520.137	280.98	778.724	769.011	558.25	461.65	1141.23	1134.39	942.159	978.579	980.55	987.929	1202.12	1472.38	1580.82	1529.84	1101.62	1151.57	1273.6	1528.2	2126.2	1598.95	1657.79	1412.98
N(alpha)-gamma-L-Glutamylhistamine	1570.03	649.375	1446.31	1657.79	1769.51	990.256	2033.82	2739.72	2091.09	2065.06	2027.78	1821.61	2764.8	2657.42	3197.01	2937.65	2516.67	2169.34	2959.74	3363.76	3402.9	3255.49	3778.91	3509.4
N1,N8-Bis(4-coumaroyl)spermidine	737.437	942.52	1606	1367.19	1313.97	1226.96	4166.24	4176.96	2699.04	2392.01	2519.28	2598.79	5114.55	5036.45	5669.79	5754.82	3588.62	3481.82	6237.08	5283.54	2962.63	2997.35	4928.51	9796.84
N1-Acetylspermine	4816.06	4942.51	5730.4	5061.3	4154.03	4123.8	9166.72	9364.13	8007.52	6818.51	7003.85	7944.85	11396.3	11032.1	13346.2	12638.3	11255.3	11221.3	31655.9	33695.6	8122.95	11661	26714.7	61199.5
N2-Succinyl-L-arginine	2455.64	2563.5	3248.43	4141.14	3427.97	3458.43	5469.98	5480.31	4578.6	4307.93	4412.83	4429.73	5869.4	5828.73	5634.61	5564.35	4930.18	4818.34	5737.87	6276.3	7069.7	3390.84	9454.05	10334.6
N5-(L-1-Carboxyethyl)-L-ornithine	2054.74	1869.42	2290.56	2420.25	2333.94	2381.78	4244.13	8844.53	3893.28	3597.39	4035.53	2937.68	4557.62	3551.03	4835.21	4170.59	3808.64	7156.39	5871.99	6316.32	6308.02	5296.69	5774.82	5665.12
N5-Ethyl-L-glutamine	782.484	1035.83	1120.61	1166.28	173.288	198.059	370.888	712.652	901.575	963.511	1245.96	1255.91	714.757	594.809	1441.99	1295.38	2044.37	1599.43	5262.08	4847.39	3044.91	2699.33	964.099	932.095
N-Acetyl-D-glucosamine	13097	7980.96	12283.6	10420	7186.73	8528.2	12153.3	26396.3	13285.4	12696.1	21501.3	10667.2	14443.8	15151.9	23891.3	21516.4	17395.2	23655.4	22556.8	20152.4	19942.2	18968.9	20618.6	20198.4
N-Acetyl-D-mannosamine	17940	15680.5	20504.8	20767.3	17790.3	17147.7	30814.5	28450	23689.6	20820.4	20691.4	20164.6	27892	27945.9	34486.6	33911.3	24516.3	26589.8	29263.7	30764.9	19111.5	18010.2	26416.3	65883.6
N-Acetyl-L-glutamate 5-semialdehyde	1604.61	1285.21	1348.92	2400.23	921.905	1050.5	1584.11	2349.41	1776.71	1506.69	2019.46	1351.85	1361.91	1630.42	3668.12	2097.68	2050.23	3029.44	3731.77	3054.79	3295.16	2875.18	3512.76	3208.26
N-Acetyl-L-histidine	4953.85	2596.21	4317.41	3259.36	2823.94	2635.53	4125.4	8483.77	3917.38	3969.32	3924.32	3777.25	4541.08	5347.6	7411.46	6878.92	7226.19	9595.43	8211.46	7113.2	7382.25	6896.67	7485.85	6801.6
N-Acetyl-L-leucine	943.051	562.906	631.974	860.504	568.68	529.106	464.476	811.789	750.774	850.362	493.444	1053.8	712.563	1037.46	1175.2	1038.05	928.564	1119.25	1712.75	1443.79	1563.61	1723.18	1658.99	2064.71
N-Benzoylanthranilate	453.644	258.904	425.169	492.861	409.536	347.734	606.699	1856.6	643.166	714.329	1136.54	1300.35	827.732	874.472	1100.55	1150.62	1468.64	1917.42	1492.89	1334.54	1486.72	1423.88	1275.01	1396.38
N-Caffeoylputrescine	3201.41	902.727	2677.5	1904.39	1990.39	1487.44	2704.77	4119.79	2816.8	2914.31	1524.43	1406.77	2343.85	1382.7	2500.67	3920.41	4651.83	4870.32	10053	10190.3	9994.06	8679.34	7649.45	6671.9
N-Cyclopropylammeline	3082.58	3094.13	3870.89	4245.81	3766.23	4002.2	9090.54	9560.93	7695.68	7279.81	7590.2	7604.26	12838.6	12982.6	14331.6	14844.1	11565	11720	15471.9	16318.6	6288.65	6830.42	26457.4	25882
N-Formyl-L-aspartate	2775.02	3015.57	3624.99	3034.43	3514.09	3348.08	4787.99	4395.26	3657.2	3284.18	3901.71	3667.37	4258.74	4426.77	4816.48	4828.16	3803.27	4441.67	5858.01	7030.46	2667.72	2987.94	4673.65	7164.12
N-Hydroxy-L-phenylalanine	8342.23	4157.77	7214.63	5912.05	4260.9	4221.3	5957.08	12272.1	7275.24	9484.12	7846.28	9369.21	7154.28	7088.26	12027.7	7872.54	12130.1	12165.4	23207.3	20559.7	23098.5	22543.6	24366.1	22055.8
Nicotinate D-ribonucleoside	5772.61	6699.59	9609.7	9114.83	8625.34	8539.37	7222.6	7142.69	7699.99	8182.51	9938.41	9570.98	11889.4	10673	11393.7	12144.8	9551.25	9290.08	18226.1	20008.6	6101.09	9288.01	28843	33774.2
N-Methylhexanamide	949.57	947.146	1030.01	1179.25	1169.49	981.156	2491.89	2900.73	1658.58	1720.87	1814.04	1724.86	2605.97	2148.96	2627.82	1901.68	2449.03	1985.81	2829.61	3370.11	3302.95	2986.84	3739.06	2698.99
N-Methylserotonin	10226.2	9479.08	14597.5	15221.1	12757.3	12433	24200.8	23205.2	17380.2	16988.8	16567.5	17537	27292.7	28226.5	29650.1	29790.9	24209.4	23242	34743.7	35903.1	17088.7	15915.3	51331.9	39170.8
N-Methyltryptamine	9721.24	3079.72	8495.82	7865.24	4637.71	3377.55	5030.03	10009.2	7714.62	7357.77	11041.2	4814.53	6743.33	6259.81	12889	5820.22	8210.26	8108.47	9334.42	9371.39	10017.2	9586.28	10307.3	10064.3
O-Methyl anthranilate	662.021	543.36	788.349	733.753	615.632	456.11	1282.28	1293.74	888.651	888.212	856.115	1093.88	1636.66	1747.02	1913.91	2046.97	1720.54	1756.08	3631.58	3672.62	1364.08	2015.42	2820.85	4526.5
Oxidized Latia luciferin	2119.59	1731.2	2270.76	2773.28	2185.12	2025.59	5728.93	5497.93	4460.05	3639.82	4461.35	4517.07	5031.02	4833.84	6204.67	6082.7	5457.29	5275.01	7227.27	6839.44	7871.96	8132.64	6465.23	7049.63
Pantetheine	3509.08	3374.37	4741.34	4967.37	4744.93	4706.85	16989.2	8303.22	8639.88	7605.71	6264.03	13185.6	12574.5	11908.3	12351.2	12413.1	7149.27	10286.1	12246.1	11916.1	9934.14	10216.5	11855.1	15751.9
Pantothenate	9711.09	2736.06	3173.84	3562.63	2517.34	2092.47	2573.76	6755.62	3730.23	4148.65	6835.15	3401.53	3897.14	4178.22	5225.45	6843.13	12519.9	9495.23	9880.53	7896.21	7303.36	5805.34	6642.84	5307.39
Pantothenol	883.641	736.119	1730.96	1327.6	1385.82	1087.87	2901.64	2961.58	2078.77	2254.82	1963.12	1884.03	2895.4	2596.09	3170.7	3057.91	2581.27	2540.01	3072.54	3617.96	1493.17	1862.65	3585.75	6042.12
p-Cumic alcohol	1571.68	1663.62	1925.53	2433.84	2356.46	2131.57	3900.24	4282.02	2794.4	2610.83	2295.89	2687.24	3047.17	3699.03	4172.6	4452.77	4072.44	3908.24	5079.26	4323.8	4214.56	4529.51	6160.61	8443.67
p-Cymene	3486.18	2846.49	3789.29	3485.79	3116.13	2762.14	5884.91	7971.44	5146.18	4229.36	6419.11	4448.55	4879.92	5359.31	6688.39	7256.22	7624.69	7750.9	6763.28	6670.97	7945.71	8042.31	7298.95	7270.37
Pelletierine	2883.88	2604.43	3808.74	4118.21	3875.11	3263.28	6528.34	6752.07	5704.27	5338.98	5345.61	5207.01	7990.72	7698.9	9698.75	8901.12	6774.53	7173.65	9428.64	9225.13	3929.93	5517.76	13084.4	13902.5
Penicillin G	2400.76	1789.12	2440.73	3576.11	2302.86	2033.18	3247.07	6065.85	5009.1	5115.36	3860.72	3163.24	4090.96	4183.59	8230.5	4380.09	6039.28	6160.09	6683.45	6270.22	6907.29	6202.73	6747.7	5954.65
Phenylacetic acid	6745.1	2953.59	5500.86	5393.59	4108.46	3034.05	5687.68	10509	11845.2	10857.9	11910.4	8853.98	12348.4	7707.98	13318	8163.67	12151.1	12332.5	20051.2	20195.6	13791.7	13669.1	17052.1	13950
Phenylboronic acid	880.906	330.871	605.259	704.985	617.768	424	519.037	838.904	515.861	532.729	891.776	388.134	853.353	1106.51	834.625	597.933	737.02	709.462	1117.99	832.943	816.413	664.557	830.006	1010.6
Phenyllactate	9479.37	3082.16	4464.97	4312.72	3287.13	1839.05	3029.56	7149.74	6170.4	5749.98	4142.71	4461.23	3835.48	4700.68	9509.5	6047.62	8183.85	7291.62	13562.6	11455.9	12119.2	10685.5	9786.89	9296.41
Phenylpropanoate	847.379	854.193	1013.05	1512.47	1007.66	1158.35	1376.03	2595.56	2141.7	1316.55	2284.85	1212.59	1912.2	1704.46	2736.89	2721.48	2749.94	2973.93	2995.91	2861.65	3089.88	2922.37	2744.95	2260.45
Phthalate	3251.05	1725.99	3112.17	2987.21	1983.39	1874.65	2219.69	4808.69	2087.13	2437.76	2294.5	2232.25	2732.96	3475.51	7355.65	3790.74	6241.88	6352.31	8779.67	7780.11	7079.49	6360.03	6690.85	5730.9
Piperideine	412.979	282.497	449.523	441.117	385.081	270.375	633.384	1524.8	573.682	644.945	1098.7	524.946	1155.86	1473.56	1806.63	1696.06	1687.09	1511.45	2748.34	2445.42	2392.59	2300.43	2111.46	1822.33
Propyl cinnamate	2489.88	1318.5	2710.61	4325.47	1722.13	1841.44	4102.1	5203.9	3724.95	4336.96	4721.46	3924.48	6305.02	6826.65	12436.1	7898.85	13910.4	11422	10613.9	10386.6	11256.8	10897.6	10409.6	9772.1
Pseudooxynicotine	1471.53	1743.77	1898.02	1789.73	2218.29	1559.85	3492.24	3427.75	2681.8	2753.53	2288.27	2520.93	2328.63	1959.21	3532.6	3790.01	4033.78	4415.23	5247.09	5799.45	2821.28	2258.38	9962.76	10334
Pyridoxamine	1189.37	994.843	1833.12	1829.45	2114.37	1810.7	2634.44	2591.24	1931.37	1776.9	1758.17	1720.04	2255.59	2454.3	2839.58	2486.37	1539.52	1859.09	2958.55	2787.72	1254.29	1809.41	3073.79	5729.25
Pyruvate	2316.01	1835.54	2449.89	2045.76	1943.53	1270.87	2090.99	2702.03	2841.43	3586.12	3839.48	2591.12	2978.77	3878.11	6115.81	4813.89	5032.79	4919.96	7723.45	8050.88	6329.6	5826.08	6674.83	6775.38
Reduced riboflavin	10028.1	8593.86	30282.3	28218.1	21568.9	22519.9	18559.8	17478.9	24373.7	24214.2	23304.5	23569.3	30022.2	31514	33461.4	32923.1	32125.6	33868.3	63945.7	65285.8	10804.5	17260.5	40649.6	111865
Retronecine	12792.7	4169.22	4802.72	5962.8	3764.77	2980.51	7773.67	15174.6	9766.77	9195.32	8890.97	5802.46	8057.78	6522.1	18015.4	20257.4	19113.9	18802.7	17989.5	16207.2	16588.2	14829.4	12636.1	12709.5
Rutin	4747.12	1982.13	8276.55	5469.95	3741.67	2410.03	3744.39	8123.03	3719.31	4295.23	6084.78	3637.51	12111.1	10611.8	13082.1	11856.2	12276.8	10591.6	16247.2	14997.3	15756.1	13966.3	17199.8	15251.8
S-(Hercyn-2-yl)-L-cysteine S-oxide	283.512	454.232	473.113	487.042	388.039	135.074	860.644	686.712	514.971	530.117	536.854	445.119	538.96	490.201	957.185	861.144	732.469	938.445	962.904	752.964	802.03	766.633	1113.49	1031.53
S-(Indolylmethylthiohydroximoyl)-L-cysteine	2028.95	927.814	2525.02	2422.92	1567.65	2222.18	1760.06	2981.05	2074.48	1961.03	2236.74	2104.28	2882.13	3062.67	3538.28	3208.13	2600.02	2616.09	2341.56	2007.87	2323.22	2540.14	2869.73	2480.87
S,S-Dimethyl-beta-propiothetin	8119.99	7924.13	13763.7	13025.6	11971.7	12813.3	12475.5	13183.4	11135.5	10900.6	11247.5	11297.2	13911	14339.2	15184.3	14457.9	10685	10866	15417.5	15689.7	15220.2	17337.3	19325.4	17048.3
S-Adenosyl-L-methionine	12118.1	3958.27	18516	12971.2	9530.1	6574.17	8546.25	18395.4	9430.12	10652.5	16858.1	9660.43	29976.1	29062.6	35389.5	30041.9	30823.1	27956.9	36199.3	32996.7	34509.8	32033.9	37902.4	36398.2
Salidroside	1331.23	733.134	1351.52	1983.93	1053.13	833.613	1437.82	2748.57	1605.34	2374.86	2219.57	1356.49	1705.24	1205.6	2771.55	2821.65	3694.84	4005.78	4239.24	4121.83	4580.18	3846.97	4840.12	4673.36
Salutaridinol	27031.6	25497.2	26442.9	22633	21362.2	19998.1	29309.1	30027.2	34335.8	45924.8	41876.9	32567.9	35785.6	39412	35398.6	34682.7	36681.1	39100.6	43844.1	51057.7	13908.3	12533.3	28046.9	98292.4
Sarpagine	573.858	654.775	1351.78	1158.47	1044.07	888.827	2648.22	3118.4	1933.22	1740.8	1915.48	1816.47	3805.61	3343.45	4245.36	3892.74	2676.05	2656.74	4018.45	4204.49	2970.85	5276.04	6638.99	6967.61
Sinapoyl aldehyde	4280.69	1760.93	4329.91	2955.41	4003.94	1774.35	2549.01	5112.44	4398.11	6240.48	6622.64	6117.38	7517.5	4483.88	6938.61	7401.11	6055.59	4901.08	7435.32	7549.08	7084.61	6441.56	7560.47	7432.12
sn-Glycero-3-phosphocholine	5784.07	5700.21	7132.23	6952.63	6601.77	6896.09	10365.9	10500.7	9347.39	9494.61	9188.08	8913.05	9825.1	10128.7	11501	10740	9860.5	10813.5	12508.9	14426	7715.76	5567.35	11024.4	17017.1
Sucrose	2.43484e+06	2.48294e+06	2.43049e+06	2.48762e+06	2.42771e+06	2.48214e+06	4.476e+06	3.93032e+06	4.29571e+06	4.47277e+06	3.92024e+06	4.29709e+06	3.71146e+06	4.90354e+06	4.67453e+06	3.71689e+06	4.91496e+06	4.66828e+06	4.87857e+06	4.8379e+06	4.88338e+06	4.84265e+06	4.87499e+06	4.83687e+06
Swainsonine	2228.34	1752.56	2983.7	3234.02	2428.25	2559.4	5006.79	4928.86	4233.92	4036.86	3664.13	3974.18	6924.24	6566.14	8105.27	7712.85	6046.12	5959.71	9256.41	9918.25	6146.6	7216.61	13331.4	11969.3
Tetrahydroharmine	1809.75	873.197	1604.32	1624.77	1075.48	765.243	948.934	2423.89	2305.84	3153.79	2900.28	1546.85	3014.52	1758.94	1974.7	2452.19	3332.41	3483.91	3600.71	2905.49	2987.54	2662.18	3041.51	2363.28
trans-Cinnamoyl beta-D-glucoside	896.052	185.692	1043.37	788.707	639.175	738.528	1895.74	2132.77	1354.73	1356.87	1509.96	1409.13	2399.01	2095.87	2704.27	2617.8	2128.62	2401.64	2536.21	2876.63	2502.12	1427.2	2728.55	2445.39
trans-Zeatin riboside	224.427	222.141	241.179	224.142	263.565	193.708	492.915	482.754	573.093	455.531	467.075	344.491	428.425	1209.51	1107.35	1007.1	648.161	747.533	1775.85	1512.49	2013.06	1432.55	1553.76	1280.44
trans-Zeatin riboside monophosphate	2281.94	1783.4	5557.71	4402.11	2773	2228.28	4413.71	4576.41	2348.26	2803.3	3726.7	4305.84	3991.31	4319.74	3732.16	3562.77	5419.89	6034.61	6636.92	7840.11	5390.2	4343.14	6580.43	10232.9
Triethanolamine	649.86	449.801	719.766	874.04	745.405	497.852	880.121	1014	918.714	723.128	770.964	790.226	1107.94	1043.43	1237.13	1253.38	1177.96	1084.48	1617.83	1530.14	1703.11	1895.85	1949.89	2123.94
Trioxilin A3	1662.17	1375.59	2272.46	2001.98	1563.96	1575.8	4097.6	3780.46	3175.1	3078.07	2739.77	2818.21	3445.25	3327.93	4183.24	3497.22	2979.21	2982.18	4548.13	3213.38	2898.24	3245.99	4381.3	5651.92
Uridine	4703.66	2672.09	3527.67	3176.23	2922.51	2362.87	3745.16	5784.76	2703.42	2990.32	2488.55	2933.11	4504.26	4850.81	6002.28	5981.24	3770.75	4493.51	5303.7	5736.41	6038.01	5880.3	5589	4864.38
Vanillylamine	3598.57	3815.89	5042.81	5509.49	4026.5	4015.67	6141.44	5871.72	4357.95	4787.43	3909.11	4071.87	4884.58	5720.28	6289.99	6405.89	6143.17	6626.03	8145.34	8061.19	3677.15	4768.36	10085.9	11503.9
Vinorine	379.692	251.571	1197.21	1115.22	650.441	279.765	732.719	1539.39	1180.56	968.67	1092.76	525.618	1177.39	1342.94	2022.7	1739.48	954.134	1141.19	1437.03	1466.01	1918.45	1764.53	1912.44	1966.57
Xanthoxic acid	1009.2	994.015	1361.98	1641.79	1323.24	1345.9	2308.24	2330.94	1817	1785.98	1661.23	1909.92	2361.35	2191.32	3016.78	2458.71	1783.54	1844.13	2170.87	2597.64	1125.67	1643.08	2227.26	4059.24
1,4-Benzenedicarboxylic acid	765030	157918	749729	803281	154760	159497	114984	65077.6	78060.1	117284	61823.7	81182.5	52248.2	140120	86297.1	51725.8	133114	85434.1	47773.9	40387.4	47773.9	47296.1	40387.4	38368
1,5-Anhydro-D-glucitol	1556.11	1635.78	1493.87	1618.35	1570.35	1701.21	2196.98	2568.5	1575.57	2153.04	2594.19	1544.06	1026.6	2281.7	1325.82	1067.67	2395.78	1286.05	1350.4	1311.1	1417.92	1417.92	1376.65	1311.1
1,6-Anhydroglucose	2676.22	2824.35	2542.41	2783.27	2683.13	2739.62	2543.17	3320.24	24569.4	2466.87	3386.64	23832.3	2064.99	2930.03	2543.76	2126.94	3076.53	2670.94	4066.66	3842.87	4066.66	3944.66	3842.87	3919.73
2,4-DIMETHYLCYCLOPENTANONE	1849.56	1980.54	1886.55	1886.55	2020.15	2079.57	1740.39	978.578	589.534	1705.58	998.15	619.01	358.386	244.543	146.596	361.97	242.098	145.13	113.472	71.9229	107.799	107.799	68.3267	69.7652
2-Aminoethanol	78606.6	45448.2	82536.9	81750.8	47720.7	47720.7	71559.4	59551.2	49693.1	70128.3	60146.7	49196.1	31230.5	68602.1	27402.7	30293.6	69288.1	28772.9	21195.3	15033.7	22043.1	21619.2	15635	15484.7
2-METHYL-1-HEXANOL	1384.26	1582.41	1453.47	1384.26	1661.53	1582.41	1766.71	1109.16	714.422	1749.05	1120.25	678.701	520.838	360.434	272.726	500.004	360.434	272.726	171.184	137.742	172.896	162.625	139.12	136.365
2-METHYL-1-PENTANOL	5509.53	5327.7	5619.72	5509.53	5434.25	5061.31	4971.73	3119.36	1858.74	4872.3	3025.78	1765.81	1273.87	878.588	577.395	1299.35	922.518	583.169	406.82	287.072	402.751	386.479	284.201	278.46
2-TRIMETHYLSILOXYPENT-2-ENOIC ACID TRIMETHYLSILYL ESTER	75119.1	22932.7	76621.5	74367.9	23391.4	24079.3	19415	13044.5	13490.7	19803.4	12392.3	14030.3	11403	14357.1	12429.5	11859.1	14644.3	12678.1	9057.31	8431.72	9419.6	9147.88	8768.99	8853.31
3,4-Dihydroxybenzoate	1028.15	1120.51	1038.43	1038.43	1131.72	1098.1	3033.3	938.787	1030.31	2972.63	966.951	1071.52	841.484	1182.41	969.291	799.409	1146.94	940.213	869.883	826.788	887.28	861.184	843.323	868.127
3-Hydroxybenzoate	3503.01	3890.03	3397.92	3538.04	3773.33	3967.83	7039.14	3305.27	3350.31	6757.57	3437.48	3450.82	2997.86	3653.58	3368.11	2937.9	3580.51	3435.47	3094.88	3283.44	3032.98	3094.88	3217.77	3381.94
3-phosphoglycerate	4812.66	5413.66	4908.92	4957.04	5521.94	5684.35	6934.17	4130.42	4770.77	6934.17	3923.9	4627.65	3408.16	8479.89	4932.94	3510.41	8395.1	4686.3	2439.34	2178.11	2512.52	2439.34	2243.45	2287.02
3-TRIMETHYLSILYL-2-TRIMETHYLSILOXYPROPENE	13561.9	23980.4	13833.2	13290.7	24460	23021.2	6645.78	5281.88	5608.52	6712.24	5545.97	5496.35	4472.79	6574.14	5224.91	4293.88	6639.88	5433.91	3059.64	2936.44	2937.26	2906.66	2818.99	3053.9
4-Aminobutyric acid	131349	156042	131349	132662	156042	154481	411123	110263	167218	419346	108058	168890	90037.4	79911.5	95791.4	88236.7	82308.9	96749.4	100685	105997	104713	97664.5	110237	105997
5,6-Dihydrouracil	49961.3	49648	48462.4	52459.3	48158.5	47662.1	53090.3	15677.7	5420.14	53621.2	15991.2	5528.54	3318.03	2343.41	1689.27	3417.58	2343.41	1655.48	869.102	612.947	895.175	825.647	631.335	619.076
5-Aminolevulinic acid	10269.7	11630.2	9858.88	10372.4	11165	12095.4	14898.2	9698.24	11640.2	15047.2	9698.24	11174.6	7457.7	8648.89	7274.65	7532.28	8302.94	7492.89	601.021	451.107	576.981	589.001	433.063	469.152
5-Aminovaleric acid	23480.8	26233.2	23011.2	23950.4	25708.5	25446.2	35799.6	137924	22628.9	34725.6	140683	23760.3	13446.8	21213.7	17937	13581.2	21425.8	17219.5	14939.6	15169.8	14192.6	14640.8	14411.3	15624.9
5-Hydroxy tryptamine_1	6689.9	7605.74	7024.4	6422.31	7986.03	7529.68	7019.05	2077.64	838.834	7159.43	2139.97	813.669	425.947	447.636	213.669	413.169	456.588	202.985	118.666	32.0595	113.919	123.412	30.7771	33.0213
Adenine	10806	9949	10914.1	10265.7	10048.5	9650.53	11590.9	7516.5	16835.9	11706.8	7140.67	17677.7	4069.97	24772	6031.94	3866.47	23533.4	6333.54	1210.15	3287.45	1246.45	1222.25	3386.07	3418.95
Adipic acid	8754.82	2398.86	9105.02	8317.08	2494.81	2422.84	2065	1383.35	1504.62	1982.4	1328.01	1429.39	1182.24	1968.54	1544.24	1229.53	1968.54	1606.01	1031.61	925.039	1062.56	1072.87	952.79	897.288
Alanine	654330	1.9708e+06	654330	634700	1.9708e+06	1.91168e+06	294598	159334	157131	294598	157741	155560	103562	105793	97101.6	99419.5	107909	101957	73993.8	72078.9	76953.6	73253.9	74962	72078.9
Allantoin	7123.12	19853.6	7051.89	7123.12	19655.1	19258	13945.5	2555.82	4139.09	13387.7	2453.59	4180.48	2997.16	2827.74	3289.83	3147.02	2940.85	3191.13	4299.26	4142.67	4299.26	4342.26	4142.67	3976.96
Allose_2_minor+Mannose_2_minor	145043	183936	152295	140692	193133	191293	619370	585400	2492902	644145	561984	2.44304e+06	509716	945235	646473	525007	992497	614150	1188110	1180545	1.17623e+06	1.15247e+06	1.16874e+06	1.19235e+06
Asparagine	212629	316928	219008	223260	326436	332774	561153	107346	166140	549930	105199	174447	62723.5	122795	77280.2	65232.4	116655	75734.6	21939.8	26915.5	22598	22159.2	27722.9	27184.6
asparagine dehydrated	30245.1	19975	29035.3	30547.5	19176	20374.5	22981	77506.2	17870.4	23900.2	75956	18049.1	6483.02	18145.8	8390.72	6547.85	17782.9	8306.81	8412.77	8171.21	8581.03	8496.9	8334.63	8171.21
Aspartic acid	506042	547025	506042	500982	547025	536085	647592	477992	651205	615212	487552	644693	393657	865791	676142	373974	865791	682904	403092	386367	390999	382938	374776	378640
b-Alanine	11780.6	17542.5	11898.4	11309.4	17717.9	18068.7	13871.2	4595.06	6907.76	13177.6	4365.31	6838.69	4744.63	5497.16	6211.95	4697.19	5332.24	6211.95	4173.25	3881.59	3964.59	4173.25	3687.51	3920.4
Benzoic acid	613.046	586.35	637.568	619.177	609.803	603.94	1050.82	801.305	770.055	1008.79	793.292	762.355	859.054	916.366	954.04	850.464	934.694	963.581	784.798	895.555	824.038	784.798	940.333	859.733
Butylamine	2563.74	2650.48	2666.29	2512.47	2756.5	2570.97	3498.66	2684.67	3698.03	3568.63	2738.37	3845.95	3237.69	9414.52	92176.4	3237.69	9508.67	88489.3	2766.93	2635.41	2628.59	2628.59	2503.64	2582.7
Butyro-1,4-lactam	1589.98	1467.25	1510.48	1605.88	1393.89	1481.92	1773.39	1310.85	989.491	1862.06	1376.39	999.386	508.094	862.921	509.871	508.094	888.809	514.97	397.53	255.351	409.456	381.629	263.011	263.011
Cafferic acid	6221.3	6946.16	6159.09	6407.94	6876.69	7015.62	9443.59	16665	5645.01	9821.34	16165	5362.76	4742.39	5852.41	5489.42	4884.66	6027.99	5269.84	5703.65	7178.5	5532.54	5532.54	6963.15	7250.29
Chlorogenic acid	56803.4	51650	56235.4	58507.5	51133.5	52166.5	27640	30093.6	36048	27363.6	30394.6	37850.4	15590.1	23629.1	31429.5	16369.6	24101.7	31429.5	130174	106017	134080	127571	109198	102836
Citric acid	57631	59903.6	59936.2	58783.6	62299.8	62299.8	97754.4	117310	105015	99709.5	122002	109215	46000.6	79544.8	70761.7	43700.6	75567.6	67223.7	204974	207426	194726	196775	197055	201203
conduritol-beta-epoxide	6172.09	6159.44	6172.09	5925.2	6159.44	6097.85	10425.7	8476.19	12175.7	10217.2	8815.24	12784.5	20270.9	15420.9	13094.5	20676.3	14649.9	12963.5	15360.7	14867.9	15514.3	16128.7	15016.6	14719.2
D-(-)-Mannitol	6867.02	7480.75	6729.67	6867.02	7331.13	7256.32	9025.52	7575.49	12880.6	9476.79	7802.75	13524.6	32336.4	11103.6	8796.51	32659.8	10548.4	9148.37	8770.81	8763.99	8770.81	9209.35	8763.99	8501.07
D-(+)-Mannose	19754.5	18071.8	20149.5	19952	18433.2	17891.1	17705.5	10215.9	9850.21	18059.6	10624.6	9751.71	5491.49	11230.5	5017.57	5766.06	11792	5067.74	2111.61	1402.06	2217.19	2217.19	1472.17	1374.02
DECANE	2552.21	2233.23	2603.25	2654.3	2277.89	2322.56	2003.21	895.647	449.983	1963.15	886.691	458.983	276.045	192.71	123.67	265.003	185.002	129.854	76.0458	50.1473	77.5667	79.8481	51.1502	52.6546
Dehydroascorbic acid	6827.04	7804.07	6963.58	7168.39	7960.15	8194.28	6736.75	8500.45	5623.85	7006.22	8075.43	5736.32	3626.11	6604.1	6014.46	3481.07	6405.97	6134.75	6483.74	6645.89	6159.55	6418.9	6313.6	6978.18
DI-ISOBUTYLAMINE	103185	76312.5	100089	107312	74023.1	74023.1	41070.8	27781.6	24544	43124.3	26392.5	24789.4	15043.3	27076.5	12405.5	14291.2	28159.5	11785.2	7121.58	6144.76	7192.79	6765.5	6206.21	5960.42
DIOCTYL PHTHALATE	1110.02	1007.94	1165.52	1110.02	1058.33	977.7	237.744	10.6253	6.42043	244.876	10.6253	6.09941	9.08926	1.5792	3.82689	8.81659	1.64237	3.97996	0.532497	0.46859	0.559122	0.537822	0.49202	0.473276
DL-threo-beta-Methylaspartic acid	1469614	1656369	1.54309e+06	1.5137e+06	1.73919e+06	1.59011e+06	1702698	1267659	1278205	1.68567e+06	1.25498e+06	1.23986e+06	824518	959183	649467	841009	930407	636478	248568	146535	238626	248568	140673	153861
ENDO 1-ETHYL-5-METHYL-6,8-DIOXABICYCLO(3,2,1)OCTAN-3-OL	19573.1	18065.9	19964.6	19964.6	18427.2	17704.6	15701	6879.76	3232.55	15229.9	7086.15	3394.17	2051.21	1454.54	951.85	2030.7	1396.36	989.924	604.308	383.012	616.394	610.351	390.673	394.503
enolpyruvate	4186.2	8150.65	4060.61	4018.75	7906.13	8232.16	3085.59	2132.3	2214.6	2993.03	2217.59	2126.02	1746.98	2653.2	2146.71	1834.33	2547.07	2232.58	2274.09	2703.56	2251.34	2205.86	2676.53	2730.6
Fructose 6-phosphate	7237.53	8913.1	7309.9	7382.28	9002.23	8556.57	13152.9	2929.69	3845.47	12495.3	2900.39	3807.02	2228.23	4412.45	3502.23	2339.64	4500.7	3362.14	3205.41	2509.38	3301.57	3205.41	2584.66	2509.38
Fructose_2	94143.8	125500	91319.5	94143.8	121735	128011	539775	447798	775198	539775	429887	759694	4898392	833276	603154	4.80042e+06	799945	633312	1293323	1266425	1.34506e+06	1.30626e+06	1317082	1.22843e+06
Fucose_1	3715.32	4134.07	3715.32	3863.93	4134.07	4175.41	5414.83	5959.92	35706.3	5577.27	5840.72	33921	3289.35	6164.97	4401.89	3289.35	6103.32	4401.89	6041.09	5663.97	5739.04	5799.45	5380.77	5663.97
Fumaric acid	17091.7	19922.5	16237.1	17775.4	18926.4	19723.3	64192.7	23167.6	28331.8	66760.4	22704.2	27198.5	14819.5	26527.4	20724.1	14078.5	27057.9	21553.1	28729	26113.2	29590.8	29878.1	26896.6	24807.5
GABA	7305.03	7568.56	7158.93	7158.93	7417.19	7719.93	5483.06	1976.05	769.848	5208.91	2035.33	792.943	482.279	335.149	234.667	462.988	335.149	241.707	134.195	84.5129	131.511	128.827	82.8226	85.358
Galactinol	88856.5	98270.1	86190.8	89745.1	95322	98270.1	82955.8	154791	45621.9	82955.8	148599	45165.7	23601.7	43222.8	34832.7	24545.8	41926.1	35529.3	38844.6	35580.8	39621.5	36902.4	36292.4	35225
Galactosamine	709.728	1113.62	745.214	723.922	1169.31	1158.17	1850.66	583.608	1112.89	1813.64	554.427	1135.14	1163.37	2978.46	1270.78	1221.54	2948.68	1321.61	493.498	344.847	488.563	493.498	341.399	362.09
Galactose	38883.2	55285.7	36939.1	37716.7	52521.4	54732.8	137162	53263.1	56469	137162	53263.1	56469	86972.5	230153	98164	86102.8	237057	95219.1	136237	158373	140325	134875	163124	161541
Galactose_2+Glucose_2	43756.1	64521.3	45943.9	41568.3	67747.3	64521.3	137668	132550	1941023	137668	132550	1.84397e+06	106779	223364	140227	104643	230065	143032	289781	288841	283985	278190	283064	280175
Gentiobiose	2105.23	2433.42	2168.39	2084.18	2506.42	2409.09	8012.56	11106.1	4740.12	7692.06	11661.4	4882.32	1997.15	2999	2628.79	2017.12	3088.97	2523.64	3296.18	3066.81	3460.99	3329.14	3220.15	3128.15
Gluconic acid	2194.88	2670.98	2172.93	2085.14	2644.27	2724.4	2158.12	4439.8	1576.57	2093.37	4351	1608.1	936.083	1775.53	1430.68	945.444	1740.02	1387.76	1745.02	1856.09	1657.77	1762.47	1763.29	1948.9
Glucopyranose, D-	40737.4	46023.9	40330.1	38700.6	45563.7	45103.4	30573.6	24791.8	31708.6	29962.2	24543.8	31391.5	30548.2	78761.2	123575	29326.3	77186	124811	39694.8	39120.6	39694.8	40885.6	39120.6	37555.8
Glucopyranoside, 1-O-methyl-, alpha-	9185.66	10064.1	9461.23	9001.95	10366.1	9963.5	14833.1	16461.1	8175.49	14239.8	16790.3	8093.73	5873.63	19102.8	7776.27	5873.63	19675.8	7931.79	7744.86	9138.36	7589.97	7899.76	8955.59	8955.59
Glucose_1	11252.5	12832.3	11365	11365	12960.6	13473.9	16225.6	13446.9	20771.1	15738.9	13446.9	19940.3	34334.9	20891.5	15223.7	36051.6	21100.4	14919.2	21836.4	20933.9	21836.4	21618	20933.9	20933.9
Glutamic acid	241618	244278	248866	241618	251606	249163	143498	47109.7	59487.9	137758	45696.4	61867.5	22157.5	15437.2	7052.88	21492.8	15900.3	6982.35	1856.01	2158.66	1818.89	1911.69	2115.49	2223.42
Glutamine	46035.4	556969	45575.1	45575.1	551399	534690	16710.2	5562.76	6783.52	16376	5618.38	6919.19	1847.14	3681.41	2301.01	1921.03	3534.16	2370.04	497.653	453.419	522.535	472.77	476.09	448.885
glutamine dehydrated	96329.5	8410.06	92476.3	95366.2	8073.66	8494.16	22701.8	711.337	8266.8	22928.8	732.677	8432.14	416.922	8103.53	450.208	421.091	7698.35	436.702	333.719	440.505	320.37	340.393	422.885	440.505
Glyceric acid	40532.4	46411.6	41343	41343	47339.8	44555.1	78244	82345.2	422283	80591.3	83168.6	413837	38158.3	69281.7	54583.3	38539.9	69281.7	54037.5	77647.6	77782.4	75318.2	78424.1	75449	78560.3
Glycerol	24157.1	31839.1	23190.9	23674	30565.6	30565.6	46667.9	69273.2	22955.7	46201.2	70658.7	23873.9	16064.2	48122.3	22202.9	16546.1	45716.2	21536.8	21356.1	26374.2	21356.1	20501.9	26374.2	25055.5
glycerol-3-galactoside	9441.35	10164.4	9158.11	9724.59	9859.47	10571	11639.1	12627.2	52256.1	11871.9	12122.1	52256.1	7149.86	13575.6	10496.4	7435.85	13575.6	10391.4	13821.5	12277.6	13406.9	13683.3	11909.2	11663.7
Glycine	47723.7	65471.3	45337.5	47723.7	62197.7	64161.9	635256	209348	106823	622551	215628	105754	77691.3	112334	105804	75360.5	114580	101572	108374	98383.9	109458	105123	99367.7	101335
Glycolic acid	3246.11	3548.36	3246.11	3311.03	3548.36	3512.87	5270.94	7394.81	3820.04	5481.77	7246.92	3820.04	2886.5	4049.88	3720.95	2886.5	4211.88	3683.74	3585.99	3769.47	3693.57	3729.43	3882.55	3920.25
Heptadecane, n-	11741.7	10791.7	11506.8	11859.1	10575.9	10575.9	9644.89	4015.06	1653.48	9162.65	3934.76	1703.09	1020.23	814.608	475.279	1061.04	839.046	484.784	304.886	188.566	292.691	320.131	181.024	190.452
Hydroxylamine	15845	14550	15052.8	16161.9	13822.5	15277.5	20654.6	15144.1	8052.85	20448.1	14841.2	8133.38	7277.79	4412.07	3132.97	7496.13	4588.55	3289.62	2125.2	1592.24	2146.45	2040.19	1608.16	1671.85
Inositol	1547736	1675482	1.48583e+06	1.48583e+06	1.60846e+06	1.69224e+06	2403672	2152555	2881234	2.3556e+06	2.06645e+06	2.82361e+06	3983085	15217100	2690728	3.86359e+06	14456245	2.74454e+06	3012949	2962938	2.95269e+06	3.10334e+06	2.90368e+06	2.84442e+06
Inositol-2-phosphate	2145.49	2490.85	2166.95	2102.58	2515.76	2465.94	4888.36	4046.69	5549.77	5132.77	3844.36	5438.78	5155.62	64777.3	2540.96	5258.73	63481.8	2464.73	2277.27	1886.14	2345.59	2277.27	1942.72	1867.28
Isoleucine	204392	272654	210524	204392	280834	259022	282130	937637	110179	276487	909508	106874	87693.6	128933	124032	85062.8	132801	130233	81545.2	60639.3	84807	82360.7	63064.9	57607.4
lactic acid	9096.54	10225.5	8732.68	9005.58	9816.45	10430	18561.6	12131.3	8963.24	18190.4	12616.5	8783.98	10236.9	13237.2	11809.2	10544	12707.7	12163.5	12250.2	10551	12127.7	11637.7	10445.5	10234.4
Leucine	208026	554170	208026	201785	554170	576337	4352964	90485.3	118234	4.52708e+06	93199.9	115869	105759	113937	153731	101529	111658	156806	85258.4	57000.8	83553.2	84405.8	55860.7	57570.8
L-Iditol	3380.07	3530.09	3481.48	3380.07	3635.99	3353.59	3375.7	2200.83	3088.2	3341.94	2134.8	2964.67	3160.57	7962.97	16856	3223.78	8201.86	16181.8	4897.18	4673.06	4652.32	4995.12	4439.41	4859.98
L-Tryptophan	1481.95	1482.72	1511.59	1437.5	1512.37	1556.85	2948.69	1746.37	2053.79	2948.69	1676.51	1971.64	1340.01	3768.58	1900.07	1366.81	3957.01	1938.07	709.441	361.527	695.253	744.913	354.297	372.373
Lysine	126117	123260	131162	122333	128191	126958	126433	63756.2	65740.6	130226	64393.8	65083.2	41378.8	75993.7	43396.9	41792.6	75993.7	44264.9	11803.8	13400.7	11567.7	11213.6	13132.7	13266.7
Lyxose	2565.58	2991.24	2488.61	2565.58	2901.5	2871.59	764.618	596.372	607.455	795.203	626.19	625.678	455.648	528.612	366.262	432.866	502.181	355.274	511.052	376.108	536.605	505.942	394.914	391.153
Malic acid	898038	1001922	880077	871097	981884	1001922	1214211	1046544	1483078	1.26278e+06	1.05701e+06	1.43859e+06	1498943	9627055	905648	1.424e+06	9627055	860365	952116	908204	942595	990201	899122	953615
Maltose	2.16572e+06	2.22902e+06	2.23069e+06	2.07909e+06	2.29589e+06	2.16215e+06	3.32229e+06	3.01213e+06	3.13626e+06	3.15617e+06	3.01213e+06	3.01081e+06	2.72727e+06	3.16309e+06	2.85372e+06	2.83636e+06	3.0682e+06	2.82519e+06	2.71607e+06	2.44139e+06	2.77039e+06	2.85187e+06	2.49022e+06	2.53905e+06
Mannitol	2084.63	2213.57	2147.17	2126.32	2279.97	2279.97	3062.98	2285.64	2427.63	3001.72	2262.78	2549.02	1650.8	2757.61	1911.49	1601.27	2812.77	1949.72	2899.07	2436.65	3044.02	2783.1	2558.48	2509.75
mannonic acid	1905.56	2081.63	1981.78	1867.45	2164.9	2060.81	1189.2	1319.57	987.461	1189.2	1332.76	947.963	679.618	1343.84	1028.45	659.229	1357.28	1059.3	1209.62	1136.54	1233.82	1149.14	1159.27	1159.27
Meso erythritol	3289.82	3266.11	3322.71	3158.22	3298.78	3429.42	3965.43	3047.57	4163.92	3846.47	3139	3955.72	3725.19	9886.52	22473.2	3613.44	9787.66	21799	5054.97	5250.87	4903.32	4802.22	5093.35	5460.91
methanolphosphate	476570	63024.4	486102	495633	64284.9	61133.7	104793	57527.2	51661.5	110032	59253	49595	34226.7	59094.2	24263.3	35253.5	57912.3	24263.3	27299.2	30675.4	27572.2	27299.2	30982.1	30982.1
Methionine	4009.44	5725.87	3889.15	3849.06	5554.09	5611.35	6831.82	12844.9	3820.16	6490.23	12202.7	3743.76	2402.8	5283	3387.11	2498.91	5547.15	3488.72	2505.58	2011.69	2505.58	2380.3	2011.69	2072.04
Methyl succinic acid	2736.45	3912.09	2818.55	2654.36	4029.45	3872.96	576.634	1120.5	1423.96	553.569	1142.91	1423.96	1004.86	525.265	1431.57	964.668	551.528	1402.94	658.665	1499.34	665.251	658.665	1514.34	1454.36
Methylmalonic acid	3423.09	4632.1	3251.93	3457.32	4400.49	4539.45	15904.6	2345.42	2767.16	16381.7	2275.06	2739.48	2167.06	3977.9	2973.51	2123.72	4017.67	2973.51	3283.88	2801.25	3218.2	3382.39	2745.23	2857.28
myo-inositol	1093.83	1206.67	1115.7	1082.89	1230.8	1182.53	1806.74	1632.3	4132.28	1752.54	1599.66	4008.31	1332.53	2384.34	1970.66	1305.88	2455.87	1950.96	2322.3	2454.98	2322.3	2252.63	2454.98	2479.53
N-Acetyl galactosamine	18949.4	20725.6	18002	18949.4	19689.3	19896.6	23111.2	18331.8	29979.2	23342.3	19065.1	30878.6	40768.3	24650.1	20522.3	41175.9	25143.1	19496.2	27466.8	26162.9	28016.2	27466.8	26686.2	25116.4
Niacinamide	2575.63	3593.87	2652.9	2472.6	3701.69	3450.12	4210.94	805.757	953.859	4337.27	773.527	963.398	540.601	916.916	747.142	562.225	916.916	784.499	532.272	557.277	553.563	537.595	579.568	568.422
Nicotinic acid	8611.21	9423.43	8955.65	8955.65	9800.37	9894.61	7338.71	3566.14	2131.71	7632.25	3387.84	2153.03	1140.19	1168.54	524.217	1094.59	1156.85	518.975	351.635	253.44	341.086	348.119	245.837	255.975
N-OCTYLBIS(TRIMETHYLSILYL)AMINE	6047.08	6224.55	6288.96	6107.55	6473.53	6037.81	10010.7	235956	7124.18	10010.7	226518	7124.18	6235.11	4658.28	5455.14	6235.11	4425.37	5291.48	5070.11	5552.9	5272.92	4867.31	5775.02	5552.9
O-Phosphoethanolamine	6983.12	9035.29	7052.95	6633.97	9125.64	9215.99	11348.6	8369.86	13468.1	11462.1	8788.36	13468.1	8673.07	21122.2	18026.9	8326.14	22178.3	17666.3	7291.38	4203.36	7072.63	7145.55	4077.26	4245.39
Oxalic acid	15168.4	15443.4	15623.4	15168.4	15906.7	15597.9	16391.7	16334.8	18274.8	16883.5	15518	17361	22098.7	28754.4	53144.6	22982.7	29042	55270.4	13984.8	14118.9	14264.4	14264.4	14401.2	14401.2
oxoproline	4453095	5048513	4.63122e+06	4.49763e+06	5.25045e+06	4.89706e+06	5200594	3984270	4174940	5.30461e+06	3.86474e+06	4174940	2772014	3400801	2387293	2.85517e+06	3.23076e+06	2.31567e+06	927117	548182	964201	945659	570109	575591
PENTADECANE	4078.15	3765.71	3955.81	3955.81	3652.74	3690.4	3273.09	1272.24	538.214	3142.16	1259.52	559.743	338.881	238.847	165.569	342.269	236.458	168.881	101.608	60.271	100.592	102.624	59.6683	59.0656
Pentadecane, n-	17475.4	15682.1	18349.2	17300.6	16466.3	16152.6	12679	4950.52	1905.17	12805.8	4702.99	1867.07	1173.36	867.089	552.365	1185.09	867.089	530.27	331.532	208.783	324.902	348.109	204.607	198.344
Phenethylamine	18625.4	21363.7	19370.4	18252.9	22218.2	22431.9	28293.3	11679.4	17283.7	28293.3	11562.6	17975	10981.5	12472	13879.5	10652.1	12846.2	13463.1	11013.3	11240.7	11233.6	11233.6	11465.5	11240.7
phenylalanine	111312	124595	112425	112425	125841	123349	182886	61736.4	71228	173742	61119	71228	29308.2	68040.1	30729.2	27842.8	68720.5	31036.5	8336.49	6718.52	8753.32	7919.67	7054.44	6852.89
Phosphate	5855915	6167925	5.79736e+06	5.79736e+06	6.10625e+06	5.85953e+06	6946645	6199533	6760490	6946645	6199533	6.62528e+06	6154425	7556224	7445892	6.09288e+06	7.25398e+06	7445892	6531949	6767367	6.27067e+06	6.40131e+06	6.49667e+06	7.10574e+06
Plamitic acid	89719.3	80283	85233.3	87924.9	76268.9	83494.4	73138.2	35988	18493	76795.1	35988	19417.6	10783.9	8992.76	5470.44	10783.9	9172.61	5525.14	3359.36	2109.13	3191.39	3460.14	2003.67	2151.31
Proline	2.22712e+06	2.39735e+06	2.1603e+06	2.13803e+06	2.32543e+06	2.4453e+06	1.20903e+07	3.76899e+06	4.28396e+06	1.26949e+07	3.7313e+06	4.41248e+06	3.15908e+06	4.47301e+06	4.06839e+06	3.15908e+06	4.69666e+06	4.0277e+06	3.45083e+06	2.37965e+06	3.62337e+06	3.27829e+06	2.49864e+06	2.49864e+06
Proline, 4-hydroxy-, trans-	1571.54	1293.22	1555.83	1555.83	1280.29	1254.42	4986.76	10773.5	2965.38	4837.16	10342.6	3024.68	1585.44	3117.94	2343.79	1537.88	3149.12	2273.48	2469.35	2233.96	2592.82	2444.66	2345.65	2233.96
propane-1,3-diol	21248.4	21927	21035.9	21885.8	21707.7	21927	21311.2	19920.7	17851.1	21950.5	19920.7	17137	15594.6	13189.8	11294.2	15750.5	13453.6	11294.2	9066.21	7433.75	9156.87	8884.89	7508.09	7433.75
Psicose_2_major+Tagatose_2_major	45161.8	54594.9	44258.5	44710.1	53503.1	55686.8	307778	294983	1534387	317011	300882	1534387	272722	527579	366539	272722	527579	381201	915642	908423	879016	897329	872086	908423
Putrescine	59903.6	63918.8	56908.4	57507.4	60722.8	61362	108442	123463	85409.9	111696	123463	85409.9	77231.1	150363	154871	79548	144349	147127	109928	110442	106630	109928	107129	114860
Pyridine, 2-hydroxy	31866.9	32530.2	33141.6	30592.3	33831.4	33180.8	30153.8	25263.9	29672	29249.1	26021.8	29672	22536.2	39147	35092.1	23437.6	39538.5	33337.5	36826.1	46932.2	35721.3	36826.1	45524.2	45524.2
Pyridine, 3-hydroxy-	2431.53	2426.09	2358.58	2504.47	2353.31	2304.78	2323.85	2411.56	3078.03	2416.81	2411.56	3201.15	3345.82	8076.49	2758.52	3345.82	8076.49	2896.45	2688.82	2442.45	2742.59	2688.82	2491.3	2515.73
Pyroglutamic acid	82286.9	63912.1	78172.6	85578.4	60716.4	63272.9	79946.4	56191.8	22678.1	83144.3	53944.1	22224.6	16722	23517.8	12663.1	16889.2	23752.9	12283.2	4693.88	2462.27	4740.82	4834.7	2486.89	2585.38
Pyrrole-2-carboxylic acid	4368.39	3373.77	4281.03	4281.03	3306.29	3340.03	4628.61	4427.72	3950.32	4582.32	4339.16	4029.32	2872.25	4663.07	2822.8	3015.86	4663.07	2822.8	2865.62	2432.41	2722.34	2722.34	2310.79	2359.44
Pyruvic acid	12438.3	12877.2	12438.3	11816.4	12877.2	13134.7	22746.3	20491.5	31241.1	22291.3	20696.4	31553.5	38758.4	17496.4	14391.5	38758.4	17321.4	14391.5	23960.5	22928.8	24679.3	23481.3	23616.6	22470.2
Quinic acid	263120	335381	273645	249964	348796	342088	378528	508794	287925	374743	493530	299442	177880	329406	255868	176101	312936	266102	246701	244414	244234	259036	241969	239525
Quinic acid, 5-caffeoyl	52477.5	46377.4	55101.4	51952.8	48696.3	48232.5	24490.9	32163.9	31907.9	25715.5	32485.6	32546	13363.2	21384.6	28810.2	13897.8	20956.9	27945.9	130384	106030	125169	131688	101789	110271
Ribitol	30100.7	31773.6	30401.7	31304.7	32091.3	32091.3	40812.2	26204.2	30558.9	39996	26990.3	31170	151751	42772.8	20979.6	151751	44911.4	21399.2	20670.9	20215.6	21497.7	19844	21024.2	20417.8
ribonic acid	20255.9	22497.7	19243.1	19445.7	21372.8	23622.6	50767.2	42955.9	64476.6	50767.2	44674.1	65766.2	108263	64930.6	54380.9	109345	63632	53293.3	57174.5	56721	56031	56602.8	55586.6	55586.6
Ribose	2228.41	2311.58	2183.84	2250.69	2265.34	2404.04	4484.03	5020.42	4055.85	4304.67	5171.03	3974.73	3093.05	6752.83	4977.98	3062.12	6955.41	5027.76	7331.58	6865.56	7698.16	7624.85	7208.83	6728.25
Serine	1.05365e+06	1.08519e+06	1.07472e+06	1.08525e+06	1.1069e+06	1.11775e+06	1.30586e+06	692747	880481	1.35809e+06	685820	854067	676917	1.35342e+06	1482136	656609	1.28575e+06	1.46731e+06	3.12041e+06	572306	3.12041e+06	3.08921e+06	572306	560860
Shikimic acid	9030.78	10455	8850.17	8850.17	10245.9	10141.4	15472.6	14732.7	35057.1	14853.7	14143.4	35057.1	7458.85	14243	10621.4	7757.2	14100.5	10515.1	11743.8	11089.2	11391.5	11861.2	10756.5	11311
similar to Ditertbutylphenol	5642.85	5836.54	5360.71	5812.13	5544.72	5661.45	5815.9	4205.72	2924.22	5815.9	4121.6	3070.43	2232.19	1510.24	1019.99	2343.8	1434.73	1030.18	725.322	528.761	725.322	761.588	528.761	534.048
similar to Lumichrome	4274.94	1995.82	4403.19	4488.69	2055.7	1955.91	1899.69	1504.29	673.204	1975.68	1564.46	646.276	415.826	547.347	143.451	403.351	569.241	143.451	169.542	119.373	178.019	161.064	125.342	114.598
Sorbitol	13945.6	16917.2	14363.9	13945.6	17424.7	17086.4	15992.5	10975.4	8508.31	15672.7	10536.4	8593.39	4083.21	4673.06	2675.72	4164.87	4813.25	2541.94	2533.11	1968.21	2507.78	2558.44	1948.53	2007.57
Spermidine	30320.2	36308.3	29107.4	28804.2	34856	37034.5	42120.3	377920	16451.5	42120.3	393036	15628.9	5895.87	21350.7	7335.62	6013.79	22418.3	7335.62	5975.97	3971.62	5796.69	6155.25	3852.47	4170.2
Stearic acid	45264.6	38672.4	46622.5	44359.3	39832.5	37125.5	36979.9	17280.6	9187.99	38089.3	17280.6	9096.11	5287.69	4684.94	2511.54	5552.08	4638.09	2486.42	1583.03	981.262	1583.03	1503.88	981.262	991.075
Succinic acid	24903.8	31977.9	23907.6	23658.6	30698.8	32617.5	207141	21837	24223.8	209212	21618.6	25192.8	13833.9	23684.6	18961.6	13695.6	24158.3	19340.9	21841.2	20182.8	21622.8	22278	19981	19577.3
Terephthalic acid	36708.6	68180.2	35240.2	37075.7	65453	66816.6	17466.4	26057.1	15187.1	17990.4	24754.2	15642.8	11318.4	22343	16173.2	11544.8	22566.5	15849.7	2237.87	54376.3	2327.38	2349.76	56551.4	56007.6
TETRAHYDROGERANYL FORMATE	2097.56	1922.1	2055.6	2118.53	1883.65	1960.54	1488.15	694.432	286.211	1547.68	729.153	274.762	172.527	126.586	83.5949	177.703	120.257	83.5949	52.427	31.7716	50.8542	50.8542	30.8184	31.7716
TETRAHYDROLAVANDULOL	6364.59	6057.92	6046.36	6046.36	5755.02	5997.34	5098.33	1921.83	903.631	5047.35	1902.61	948.812	563.163	407.038	247.91	580.058	398.897	250.389	161.375	98.3979	169.444	154.92	103.318	103.318
Threonic acid	2622.09	4503.59	2543.43	2726.97	4368.48	4413.51	4590.83	3108.99	3010.05	4728.56	3202.26	2919.75	1328.85	1905.87	1361.4	1395.29	1810.57	1347.79	913.476	606.904	913.476	895.207	606.904	606.904
Threonine	215689	235900	226473	207061	247695	242977	225210	390088	161271	236470	393989	159658	105718	176216	109575	102546	185027	113958	82389.9	82946.8	81566	78270.4	82117.4	79628.9
trans-4-Hydroxy-L-proline	6313.58	6430.62	6629.26	6124.17	6752.15	6302.01	2954.37	2343.63	2909.64	2895.28	2296.76	3026.02	2033.9	5760.44	3965.86	1932.2	5645.24	3886.54	1729.99	1337.64	1643.49	1729.99	1270.76	1391.15
Trehalose	5059.08	6161.46	5059.08	4907.31	6161.46	6469.53	16916.8	11433	14456.8	16747.6	11776	13878.6	6060.93	11037.5	9157.75	6242.76	10706.4	8883.02	10592	8361.18	10062.4	10697.9	7943.12	8110.34
Tridecane, n-	2011.4	1799.62	2031.51	2091.86	1817.62	1799.62	1883.52	882.999	418.334	1864.69	882.999	409.967	266.899	185.2	115.854	266.899	183.348	118.171	75.9647	48.4601	76.7244	73.6858	48.9447	50.8831
Tryptophan	1389.73	1607.24	1348.04	1348.04	1559.02	1623.31	1572.25	871.537	1646.08	1619.42	827.96	1662.54	621.427	2286.91	920.136	596.57	2195.43	874.129	772.454	793.426	741.556	749.281	761.688	769.623
Turanose	5840.39	6345.56	5548.37	6074	6028.29	6662.84	140770	98059.9	69356.8	137955	99040.5	71437.5	1365.35	1836.11	959.307	1392.65	1817.75	911.342	2179.69	1591.58	2223.28	2266.87	1623.42	1671.16
Tyramine	49623.6	52753.9	47142.4	52104.7	50116.2	52753.9	64887.3	62523.4	142269	62291.8	59397.2	143692	35453.8	63146	49577.1	36517.4	63146	49577.1	52866.6	48277.4	53395.3	53923.9	48760.2	46829.1
Tyrosine	138661	153567	140048	141434	155103	153567	182253	1.09456e+07	95799.4	185898	1.11645e+07	93883.4	71136.7	113918	71819.6	69714	112778	75410.6	28716.9	31961.9	28716.9	29578.4	31961.9	33559.9
Urea	1608.72	1284.34	1640.89	1576.54	1310.03	1258.65	2761.8	1089.32	1120.44	2623.71	1111.1	1131.65	0	1332.64	662.601	0	1279.34	649.349	0	0	0	0	0	0
Uridine 5'-diphospho-N-acetylglucosamine	10011.7	9680.38	10111.8	9911.6	9777.18	9873.98	8406.72	5855.04	4739.46	8827.06	5679.39	4929.04	1852.45	2738.48	1495.57	1778.36	2875.41	1570.35	2087.92	1952.35	2129.68	2087.92	1991.4	2010.92
Valine	225058	267984	227308	229559	270664	278704	203525	309198	125298	209631	299922	120286	102218	164029	138968	100173	157468	143138	115378	118822	115378	109609	118822	121199
Xylitol	10000.2	10395.9	9700.23	10100.2	10084	10707.8	12184.5	11416	39044.8	11697.1	11530.1	37092.6	7484.16	15163.6	11956	7334.48	14557.1	11836.4	15753.9	15021	15281.3	15596.4	14570.4	15171.3
Xylonic acid	2835.1	3001.39	2948.5	2750.05	3121.44	3061.42	2961.67	2760.4	7715.92	2932.06	2843.22	7947.4	1510.72	2869.23	2394.59	1480.5	2811.84	2394.59	2959.28	2950.85	2840.91	2870.5	2832.81	2803.31
xylonolactone	2237.13	2379.44	2170.01	2281.87	2308.05	2284.26	2524.53	2242.75	2895.87	2575.02	2287.61	2866.91	3131.22	13823.7	2155.8	3099.9	14376.7	2220.47	2498.44	2318.68	2498.44	2473.46	2318.68	2411.42
