# Supplementary material for: Integration of metabolic and transcriptomic analyses for revealing the galactose metabolism of tobacco (Nicotiana tabacum) under salt stress
Source: Front Plant Sci. 2025 Jun 17;16:1614515. doi: 10.3389/fpls.2025.1614515 (PMC12209197; doi:10.3389/fpls.2025.1614515)
Supplement: Supplementary file 2 [file Table2.xlsx]

## Sheet: correlation_table1
Supplemental Table 2. The correlation metabolite of tobacco plants in response to salinity.
	Terephthalic acid	Adenosine	Glutamine	Methyl succinic ac	Alanine	enolpyruvate	mannonic acid	3-TRIMETHYLSILYL-2	DIOCTYL PHTHALATE	Lyxose	3-Pyridinecarboxam	glutamine dehydrat	methanolphosphate	2-TRIMETHYLSILOXYP	1,4-Benzenedicarbo	Adipic acid	Valine	Galactinol	Threonine	Ethanolamine	Pyrrole-2-carboxyl	2-Aminoethanol	Urea	Fructose 6-phospha	Asparagine	Phenethylamine	Allantoin	b-Alanine	Niacinamide	5-Aminolevulinic a	propane-1,3-diol	DL-threo-beta-Meth	oxoproline	D-(+)-Mannose	Lysine	2-METHYL-1-HEXANOL	similar to Ditertb	Sorbitol	Butyro-1,4-lactam	Pyroglutamic acid	Hydroxylamine	phenylalanine	Threonic acid	Tridecane, n-	Plamitic acid	Stearic acid	Nicotinic acid	Uridine 5'-diphosp	2,4-DIMETHYLCYCLOP
Terephthalic acid	1	0.49361	0.71483	0.7989	0.72673	0.77883	0.66816	0.69346	0.6006	0.64526	0.25195	0.14441	0.15535	0.23096	0.20401	0.20684	0.4749	0.343	0.24071	-0.21871	-0.11076	0.022598	0.10784	0.28464	0.22897	0.26838	0.60638	0.54624	0.44226	0.11049	0.25638	0.26283	0.22106	0.36591	0.37535	0.37625	0.38436	0.4367	0.27175	0.32538	0.24287	0.27305	0.33725	0.43381	0.46503	0.44933	0.52352	0.48349	0.47783
Adenosine	0.49361	1	0.79856	0.78495	0.82918	0.81262	0.66684	0.81918	0.70033	0.75328	0.59311	0.2072	0.18711	0.3058	0.26088	0.27909	0.42275	0.27062	0.17827	0.10353	-0.019749	0.12201	0.29777	0.53728	0.46005	0.56153	0.77436	0.7919	0.64152	0.39871	0.47754	0.50162	0.48113	0.53777	0.5589	0.54113	0.54314	0.59323	0.45279	0.44875	0.38302	0.48391	0.56548	0.57699	0.60413	0.58901	0.66359	0.59707	0.6259
Glutamine	0.71483	0.79856	1	0.83602	0.97518	0.95971	0.72289	0.91777	0.66448	0.77929	0.40756	-0.02207	-0.026049	0.10443	0.05466	0.070344	0.5376	0.37016	0.29298	-0.06504	-0.051249	0.053325	0.19248	0.46755	0.41375	0.44531	0.87134	0.78401	0.61626	0.34381	0.48027	0.49245	0.46845	0.50188	0.5171	0.54121	0.53973	0.61124	0.41408	0.39729	0.36523	0.44065	0.61438	0.52716	0.55667	0.53254	0.65555	0.57626	0.61499
Methyl succinic ac	0.7989	0.78495	0.83602	1	0.90159	0.89469	0.81602	0.91268	0.86893	0.91361	0.48535	0.39194	0.40037	0.51255	0.47275	0.48289	0.54179	0.39621	0.28464	-0.028313	-0.03294	0.16546	0.17336	0.37049	0.28976	0.39497	0.69707	0.74573	0.55672	0.31831	0.52434	0.4936	0.45605	0.58111	0.57434	0.55367	0.60179	0.6232	0.45794	0.50783	0.40294	0.39624	0.48275	0.63626	0.68488	0.66867	0.73599	0.69061	0.68949
Alanine	0.72673	0.82918	0.97518	0.90159	1	0.98809	0.82551	0.97819	0.81013	0.89514	0.5012	0.19617	0.19146	0.31678	0.26505	0.28231	0.61764	0.45144	0.36717	0.070017	0.074474	0.21555	0.31643	0.56496	0.49673	0.54174	0.89324	0.87009	0.71636	0.4374	0.60383	0.60562	0.57477	0.65138	0.65792	0.66459	0.67625	0.72945	0.55638	0.55929	0.50046	0.55727	0.67716	0.68259	0.71393	0.69398	0.79274	0.72501	0.75328
enolpyruvate	0.77883	0.81262	0.95971	0.89469	0.98809	1	0.86175	0.96683	0.81973	0.89508	0.4553	0.22481	0.21623	0.33506	0.2897	0.30393	0.59502	0.42067	0.32257	0.028943	0.070101	0.21261	0.33053	0.59067	0.50229	0.55109	0.90089	0.86945	0.73163	0.38225	0.54339	0.55946	0.52474	0.64377	0.65063	0.6384	0.64483	0.70806	0.53889	0.54781	0.46656	0.55648	0.64245	0.67952	0.71111	0.69289	0.78743	0.72186	0.74031
mannonic acid	0.66816	0.66684	0.72289	0.81602	0.82551	0.86175	1	0.87527	0.9013	0.9247	0.38324	0.55129	0.55742	0.63966	0.61714	0.62368	0.72613	0.59277	0.47592	0.20149	0.32801	0.46681	0.42838	0.54912	0.41564	0.46744	0.68682	0.7616	0.66606	0.34209	0.56219	0.55905	0.51976	0.73544	0.70359	0.64428	0.67987	0.71954	0.64834	0.68704	0.5265	0.55504	0.55564	0.75727	0.7954	0.78604	0.82238	0.81232	0.7767
3-TRIMETHYLSILYL-2	0.69346	0.81918	0.91777	0.91268	0.97819	0.96683	0.87527	1	0.88416	0.94727	0.56203	0.35517	0.35031	0.47156	0.42657	0.44325	0.66073	0.48361	0.42475	0.20218	0.21512	0.37565	0.41434	0.59712	0.52517	0.57453	0.84675	0.89447	0.74328	0.53086	0.68569	0.69201	0.66697	0.76149	0.76207	0.71674	0.74366	0.7798	0.64785	0.65546	0.56704	0.62719	0.70034	0.75494	0.79019	0.77418	0.85317	0.79501	0.81325
DIOCTYL PHTHALATE	0.6006	0.70033	0.66448	0.86893	0.81013	0.81973	0.9013	0.88416	1	0.982	0.57114	0.72903	0.72655	0.80806	0.77247	0.78436	0.60543	0.47239	0.36976	0.30206	0.28696	0.50527	0.45897	0.60926	0.49275	0.57428	0.69286	0.83354	0.73812	0.45667	0.67994	0.6487	0.60523	0.81251	0.79161	0.73331	0.78359	0.77382	0.69654	0.76951	0.62955	0.62928	0.56339	0.86243	0.89848	0.89449	0.90509	0.87539	0.86656
Lyxose	0.64526	0.75328	0.77929	0.91361	0.89514	0.89508	0.9247	0.94727	0.982	1	0.56689	0.60408	0.60418	0.70148	0.66209	0.67482	0.64163	0.49923	0.4017	0.25249	0.25402	0.45071	0.41429	0.58232	0.47665	0.55103	0.7514	0.85425	0.72737	0.46167	0.68863	0.66072	0.62088	0.79365	0.77287	0.72778	0.77611	0.78445	0.67907	0.72813	0.60378	0.61043	0.61093	0.8284	0.8679	0.85862	0.89675	0.86269	0.85651
3-Pyridinecarboxam	0.25195	0.59311	0.40756	0.48535	0.5012	0.4553	0.38324	0.56203	0.57114	0.56689	1	0.40707	0.39403	0.4504	0.40359	0.42577	0.40693	0.33321	0.37144	0.56285	0.3582	0.48635	0.48614	0.50546	0.53444	0.55369	0.48639	0.62051	0.57783	0.64378	0.69876	0.68466	0.67446	0.6599	0.66812	0.65413	0.67843	0.64674	0.61388	0.61469	0.62124	0.60868	0.59417	0.63686	0.64118	0.63943	0.64869	0.62578	0.65679
glutamine dehydrat	0.14441	0.2072	-0.02207	0.39194	0.19617	0.22481	0.55129	0.35517	0.72903	0.60408	0.40707	1	0.9964	0.98666	0.98621	0.98807	0.31947	0.28891	0.24088	0.50281	0.48705	0.67471	0.48237	0.4088	0.31003	0.38988	0.13641	0.41461	0.43905	0.34323	0.4957	0.45569	0.42415	0.66167	0.61983	0.49976	0.56908	0.49618	0.58175	0.67769	0.51899	0.47427	0.22644	0.67799	0.6995	0.71674	0.62057	0.65947	0.6062
methanolphosphate	0.15535	0.18711	-0.026049	0.40037	0.19146	0.21623	0.55742	0.35031	0.72655	0.60418	0.39403	0.9964	1	0.98962	0.99024	0.99096	0.34661	0.32248	0.27	0.48874	0.47595	0.66305	0.44193	0.35856	0.25987	0.33507	0.10425	0.38191	0.3994	0.3162	0.48975	0.43746	0.40494	0.64234	0.59539	0.4842	0.55929	0.48147	0.56616	0.66991	0.50947	0.43542	0.20152	0.66346	0.68743	0.70371	0.6074	0.64868	0.59375
2-TRIMETHYLSILOXYP	0.23096	0.3058	0.10443	0.51255	0.31678	0.33506	0.63966	0.47156	0.80806	0.70148	0.4504	0.98666	0.98962	1	0.99548	0.99818	0.40312	0.35065	0.29404	0.47557	0.45739	0.66137	0.45474	0.40351	0.29848	0.38196	0.20557	0.47907	0.46452	0.36717	0.54756	0.49905	0.46702	0.70052	0.65765	0.53938	0.61624	0.54563	0.60649	0.70691	0.53987	0.47993	0.27128	0.71641	0.74592	0.75879	0.67967	0.70643	0.65956
1,4-Benzenedicarbo	0.20401	0.26088	0.05466	0.47275	0.26505	0.2897	0.61714	0.42657	0.77247	0.66209	0.40359	0.98621	0.99024	0.99548	1	0.99909	0.35552	0.3003	0.24947	0.44739	0.44742	0.64651	0.41507	0.34723	0.23481	0.31903	0.13924	0.41781	0.40138	0.31435	0.48373	0.4403	0.41228	0.65618	0.61085	0.46829	0.54912	0.47762	0.55128	0.65279	0.47137	0.4228	0.20052	0.65678	0.68922	0.70325	0.61999	0.64889	0.59567
Adipic acid	0.20684	0.27909	0.070344	0.48289	0.28231	0.30393	0.62368	0.44325	0.78436	0.67482	0.42577	0.98807	0.99096	0.99818	0.99909	1	0.37805	0.32328	0.27381	0.47129	0.46423	0.66386	0.44398	0.3772	0.26954	0.35259	0.16539	0.44552	0.43158	0.34841	0.51625	0.47312	0.4446	0.68126	0.63766	0.50223	0.58076	0.50957	0.5817	0.68069	0.50554	0.4552	0.23676	0.68412	0.71472	0.72848	0.64617	0.6746	0.62428
Valine	0.4749	0.42275	0.5376	0.54179	0.61764	0.59502	0.72613	0.66073	0.60543	0.64163	0.40693	0.31947	0.34661	0.40312	0.35552	0.37805	1	0.96358	0.93159	0.50356	0.5816	0.61719	0.58738	0.51372	0.51792	0.46376	0.53876	0.61968	0.60812	0.60549	0.77146	0.74096	0.71603	0.73508	0.71183	0.79128	0.79917	0.81242	0.80367	0.80979	0.78461	0.64399	0.75266	0.74986	0.75099	0.73893	0.76393	0.78556	0.78191
Galactinol	0.343	0.27062	0.37016	0.39621	0.45144	0.42067	0.59277	0.48361	0.47239	0.49923	0.33321	0.28891	0.32248	0.35065	0.3003	0.32328	0.96358	1	0.95814	0.51945	0.58477	0.58155	0.53807	0.42139	0.45106	0.38907	0.40037	0.47255	0.49897	0.53849	0.7273	0.66931	0.63879	0.63059	0.59556	0.74054	0.74656	0.75063	0.75923	0.7628	0.7757	0.56414	0.6909	0.67994	0.67123	0.66148	0.66677	0.72113	0.70417
Threonine	0.24071	0.17827	0.29298	0.28464	0.36717	0.32257	0.47592	0.42475	0.36976	0.4017	0.37144	0.24088	0.27	0.29404	0.24947	0.27381	0.93159	0.95814	1	0.65408	0.72292	0.69229	0.61252	0.39912	0.47627	0.38689	0.31567	0.42433	0.45603	0.67356	0.77809	0.74527	0.73655	0.66039	0.63267	0.7282	0.73607	0.73192	0.78203	0.74979	0.78411	0.60371	0.72715	0.62489	0.61171	0.60384	0.60847	0.66693	0.65524
Ethanolamine	-0.21871	0.10353	-0.06504	-0.028313	0.070017	0.028943	0.20149	0.20218	0.30206	0.25249	0.56285	0.50281	0.48874	0.47557	0.44739	0.47129	0.50356	0.51945	0.65408	1	0.89483	0.89832	0.80659	0.55225	0.6301	0.56162	0.1645	0.39512	0.5033	0.81148	0.77142	0.78274	0.79544	0.73277	0.72046	0.68371	0.69383	0.64308	0.79413	0.74683	0.77545	0.73596	0.63682	0.61771	0.59032	0.60211	0.54264	0.59398	0.59305
Pyrrole-2-carboxyl	-0.11076	-0.019749	-0.051249	-0.03294	0.074474	0.070101	0.32801	0.21512	0.28696	0.25402	0.3582	0.48705	0.47595	0.45739	0.44742	0.46423	0.5816	0.58477	0.72292	0.89483	1	0.95925	0.83645	0.52046	0.5796	0.50285	0.13509	0.35535	0.46228	0.7517	0.69797	0.74368	0.76077	0.73808	0.71261	0.62322	0.63425	0.61926	0.7928	0.71843	0.70105	0.71448	0.62374	0.57063	0.5509	0.5619	0.51141	0.59096	0.54964
2-Aminoethanol	0.022598	0.12201	0.053325	0.16546	0.21555	0.21261	0.46681	0.37565	0.50527	0.45071	0.48635	0.67471	0.66305	0.66137	0.64651	0.66386	0.61719	0.58155	0.69229	0.89832	0.95925	1	0.86204	0.60465	0.63054	0.58506	0.2422	0.50237	0.58126	0.7948	0.78651	0.81744	0.82422	0.86144	0.83818	0.72389	0.75087	0.71646	0.86639	0.83476	0.77912	0.78853	0.65132	0.72134	0.71222	0.72392	0.6677	0.7241	0.69244
Urea	0.10784	0.29777	0.19248	0.17336	0.31643	0.33053	0.42838	0.41434	0.45897	0.41429	0.48614	0.48237	0.44193	0.45474	0.41507	0.44398	0.58738	0.53807	0.61252	0.80659	0.83645	0.86204	1	0.87496	0.90969	0.87558	0.52482	0.69409	0.81751	0.85895	0.77065	0.85067	0.84767	0.85797	0.87582	0.82894	0.79466	0.80759	0.90335	0.84638	0.84344	0.94988	0.82374	0.7851	0.75254	0.76131	0.7308	0.75874	0.75963
Fructose 6-phospha	0.28464	0.53728	0.46755	0.37049	0.56496	0.59067	0.54912	0.59712	0.60926	0.58232	0.50546	0.4088	0.35856	0.40351	0.34723	0.3772	0.51372	0.42139	0.39912	0.55225	0.52046	0.60465	0.87496	1	0.97022	0.96618	0.81696	0.88027	0.97436	0.70809	0.69548	0.76355	0.73562	0.81494	0.84779	0.85584	0.80245	0.83752	0.82461	0.80504	0.7978	0.94313	0.82478	0.84942	0.821	0.82387	0.82787	0.79839	0.83305
Asparagine	0.22897	0.46005	0.41375	0.28976	0.49673	0.50229	0.41564	0.52517	0.49275	0.47665	0.53444	0.31003	0.25987	0.29848	0.23481	0.26954	0.51792	0.45106	0.47627	0.6301	0.5796	0.63054	0.90969	0.97022	1	0.97511	0.76702	0.83237	0.93832	0.80909	0.75192	0.82221	0.80343	0.80075	0.84002	0.87354	0.81446	0.84553	0.84295	0.79423	0.83951	0.96365	0.88492	0.80932	0.77143	0.7737	0.78081	0.7637	0.80456
Phenethylamine	0.26838	0.56153	0.44531	0.39497	0.54174	0.55109	0.46744	0.57453	0.57428	0.55103	0.55369	0.38988	0.33507	0.38196	0.31903	0.35259	0.46376	0.38907	0.38689	0.56162	0.50285	0.58506	0.87558	0.96618	0.97511	1	0.7893	0.87383	0.94708	0.78024	0.73382	0.80381	0.78064	0.80491	0.84264	0.85847	0.8098	0.84409	0.82355	0.78	0.80044	0.9436	0.85832	0.82715	0.79894	0.80158	0.80718	0.79265	0.82103
Allantoin	0.60638	0.77436	0.87134	0.69707	0.89324	0.90089	0.68682	0.84675	0.69286	0.7514	0.48639	0.13641	0.10425	0.20557	0.13924	0.16539	0.53876	0.40037	0.31567	0.1645	0.13509	0.2422	0.52482	0.81696	0.76702	0.7893	1	0.93712	0.89391	0.51454	0.60276	0.6404	0.6028	0.66696	0.69893	0.75759	0.7171	0.78628	0.63026	0.61492	0.61161	0.73332	0.78575	0.74234	0.74085	0.72674	0.80948	0.73928	0.78816
b-Alanine	0.54624	0.7919	0.78401	0.74573	0.87009	0.86945	0.7616	0.89447	0.83354	0.85425	0.62051	0.41461	0.38191	0.47907	0.41781	0.44552	0.61968	0.47255	0.42433	0.39512	0.35535	0.50237	0.69409	0.88027	0.83237	0.87383	0.93712	1	0.95502	0.70081	0.77581	0.81288	0.78276	0.86282	0.88587	0.87605	0.86228	0.89935	0.80411	0.79679	0.75501	0.86509	0.8523	0.88911	0.89352	0.88557	0.93423	0.88244	0.91638
Niacinamide	0.44226	0.64152	0.61626	0.55672	0.71636	0.73163	0.66606	0.74328	0.73812	0.72737	0.57783	0.43905	0.3994	0.46452	0.40138	0.43158	0.60812	0.49897	0.45603	0.5033	0.46228	0.58126	0.81751	0.97436	0.93832	0.94708	0.89391	0.95502	1	0.71742	0.76631	0.81049	0.77538	0.86431	0.8914	0.91227	0.87541	0.90681	0.85321	0.8504	0.83282	0.93846	0.8631	0.9148	0.89846	0.8966	0.91694	0.87898	0.91517
5-Aminolevulinic a	0.11049	0.39871	0.34381	0.31831	0.4374	0.38225	0.34209	0.53086	0.45667	0.46167	0.64378	0.34323	0.3162	0.36717	0.31435	0.34841	0.60549	0.53849	0.67356	0.81148	0.7517	0.7948	0.85895	0.70809	0.80909	0.78024	0.51454	0.70081	0.71742	1	0.91017	0.95965	0.97509	0.85187	0.87454	0.83703	0.8317	0.82182	0.87296	0.79235	0.84052	0.88376	0.88654	0.72773	0.70887	0.70885	0.71518	0.7228	0.75176
propane-1,3-diol	0.25638	0.47754	0.48027	0.52434	0.60383	0.54339	0.56219	0.68569	0.67994	0.68863	0.69876	0.4957	0.48975	0.54756	0.48373	0.51625	0.77146	0.7273	0.77809	0.77142	0.69797	0.78651	0.77065	0.69548	0.75192	0.73382	0.60276	0.77581	0.76631	0.91017	1	0.9793	0.96586	0.91888	0.91143	0.94467	0.96505	0.94119	0.94417	0.91544	0.94076	0.86775	0.90084	0.88095	0.87497	0.87148	0.87733	0.89143	0.90859
DL-threo-beta-Meth	0.26283	0.50162	0.49245	0.4936	0.60562	0.55946	0.55905	0.69201	0.6487	0.66072	0.68466	0.45569	0.43746	0.49905	0.4403	0.47312	0.74096	0.66931	0.74527	0.78274	0.74368	0.81744	0.85067	0.76355	0.82221	0.80381	0.6404	0.81288	0.81049	0.95965	0.9793	1	0.996	0.94284	0.94752	0.93649	0.94374	0.93888	0.95467	0.90035	0.91768	0.92371	0.93838	0.86474	0.85598	0.85327	0.86617	0.87585	0.89238
oxoproline	0.22106	0.48113	0.46845	0.45605	0.57477	0.52474	0.51976	0.66697	0.60523	0.62088	0.67446	0.42415	0.40494	0.46702	0.41228	0.4446	0.71603	0.63879	0.73655	0.79544	0.76077	0.82422	0.84767	0.73562	0.80343	0.78064	0.6028	0.78276	0.77538	0.97509	0.96586	0.996	1	0.92691	0.93404	0.9037	0.91152	0.90652	0.93413	0.86863	0.88775	0.90788	0.92568	0.8222	0.81364	0.81107	0.82554	0.8345	0.8523
D-(+)-Mannose	0.36591	0.53777	0.50188	0.58111	0.65138	0.64377	0.73544	0.76149	0.81251	0.79365	0.6599	0.66167	0.64234	0.70052	0.65618	0.68126	0.73508	0.63059	0.66039	0.73277	0.73808	0.86144	0.85797	0.81494	0.80075	0.80491	0.66696	0.86282	0.86431	0.85187	0.91888	0.94284	0.92691	1	0.99443	0.92564	0.94454	0.93801	0.96118	0.94962	0.88728	0.92814	0.8522	0.93996	0.94282	0.94412	0.93979	0.94358	0.94224
Lysine	0.37535	0.5589	0.5171	0.57434	0.65792	0.65063	0.70359	0.76207	0.79161	0.77287	0.66812	0.61983	0.59539	0.65765	0.61085	0.63766	0.71183	0.59556	0.63267	0.72046	0.71261	0.83818	0.87582	0.84779	0.84002	0.84264	0.69893	0.88587	0.8914	0.87454	0.91143	0.94752	0.93404	0.99443	1	0.92914	0.93845	0.93515	0.95303	0.93861	0.88522	0.94866	0.86842	0.93389	0.93309	0.93406	0.93438	0.92653	0.93683
2-METHYL-1-HEXANOL	0.37625	0.54113	0.54121	0.55367	0.66459	0.6384	0.64428	0.71674	0.73331	0.72778	0.65413	0.49976	0.4842	0.53938	0.46829	0.50223	0.79128	0.74054	0.7282	0.68371	0.62322	0.72389	0.82894	0.85584	0.87354	0.85847	0.75759	0.87605	0.91227	0.83703	0.94467	0.93649	0.9037	0.92564	0.92914	1	0.99103	0.9891	0.96479	0.96013	0.97591	0.93724	0.929	0.96249	0.94693	0.94389	0.94984	0.94992	0.97407
similar to Ditertb	0.38436	0.54314	0.53973	0.60179	0.67625	0.64483	0.67987	0.74366	0.78359	0.77611	0.67843	0.56908	0.55929	0.61624	0.54912	0.58076	0.79917	0.74656	0.73607	0.69383	0.63425	0.75087	0.79466	0.80245	0.81446	0.8098	0.7171	0.86228	0.87541	0.8317	0.96505	0.94374	0.91152	0.94454	0.93845	0.99103	1	0.98738	0.96619	0.96897	0.96765	0.90888	0.90094	0.96966	0.96263	0.95984	0.96182	0.96743	0.98252
Sorbitol	0.4367	0.59323	0.61124	0.6232	0.72945	0.70806	0.71954	0.7798	0.77382	0.78445	0.64674	0.49618	0.48147	0.54563	0.47762	0.50957	0.81242	0.75063	0.73192	0.64308	0.61926	0.71646	0.80759	0.83752	0.84553	0.84409	0.78628	0.89935	0.90681	0.82182	0.94119	0.93888	0.90652	0.93801	0.93515	0.9891	0.98738	1	0.96291	0.94524	0.94422	0.92426	0.94112	0.95851	0.95135	0.9462	0.96447	0.97108	0.98076
Butyro-1,4-lactam	0.27175	0.45279	0.41408	0.45794	0.55638	0.53889	0.64834	0.64785	0.69654	0.67907	0.61388	0.58175	0.56616	0.60649	0.55128	0.5817	0.80367	0.75923	0.78203	0.79413	0.7928	0.86639	0.90335	0.82461	0.84295	0.82355	0.63026	0.80411	0.85321	0.87296	0.94417	0.95467	0.93413	0.96118	0.95303	0.96479	0.96619	0.96291	1	0.97527	0.96255	0.94466	0.90583	0.93589	0.92244	0.92364	0.91074	0.93879	0.93639
Pyroglutamic acid	0.32538	0.44875	0.39729	0.50783	0.55929	0.54781	0.68704	0.65546	0.76951	0.72813	0.61469	0.67769	0.66991	0.70691	0.65279	0.68069	0.80979	0.7628	0.74979	0.74683	0.71843	0.83476	0.84638	0.80504	0.79423	0.78	0.61492	0.79679	0.8504	0.79235	0.91544	0.90035	0.86863	0.94962	0.93861	0.96013	0.96897	0.94524	0.97527	1	0.96378	0.9034	0.82597	0.97176	0.96179	0.96426	0.93711	0.95212	0.95694
Hydroxylamine	0.24287	0.38302	0.36523	0.40294	0.50046	0.46656	0.5265	0.56704	0.62955	0.60378	0.62124	0.51899	0.50947	0.53987	0.47137	0.50554	0.78461	0.7757	0.78411	0.77545	0.70105	0.77912	0.84344	0.7978	0.83951	0.80044	0.61161	0.75501	0.83282	0.84052	0.94076	0.91768	0.88775	0.88728	0.88522	0.97591	0.96765	0.94422	0.96255	0.96378	1	0.90841	0.88107	0.92431	0.89935	0.90015	0.88091	0.89923	0.92154
phenylalanine	0.27305	0.48391	0.44065	0.39624	0.55727	0.55648	0.55504	0.62719	0.62928	0.61043	0.60868	0.47427	0.43542	0.47993	0.4228	0.4552	0.64399	0.56414	0.60371	0.73596	0.71448	0.78853	0.94988	0.94313	0.96365	0.9436	0.73332	0.86509	0.93846	0.88376	0.86775	0.92371	0.90788	0.92814	0.94866	0.93724	0.90888	0.92426	0.94466	0.9034	0.90841	1	0.91861	0.89646	0.87253	0.87514	0.87448	0.87201	0.89367
Threonic acid	0.33725	0.56548	0.61438	0.48275	0.67716	0.64245	0.55564	0.70034	0.56339	0.61093	0.59417	0.22644	0.20152	0.27128	0.20052	0.23676	0.75266	0.6909	0.72715	0.63682	0.62374	0.65132	0.82374	0.82478	0.88492	0.85832	0.78575	0.8523	0.8631	0.88654	0.90084	0.93838	0.92568	0.8522	0.86842	0.929	0.90094	0.94112	0.90583	0.82597	0.88107	0.91861	1	0.82089	0.80183	0.79328	0.83839	0.84179	0.86576
Tridecane, n-	0.43381	0.57699	0.52716	0.63626	0.68259	0.67952	0.75727	0.75494	0.86243	0.8284	0.63686	0.67799	0.66346	0.71641	0.65678	0.68412	0.74986	0.67994	0.62489	0.61771	0.57063	0.72134	0.7851	0.84942	0.80932	0.82715	0.74234	0.88911	0.9148	0.72773	0.88095	0.86474	0.8222	0.93996	0.93389	0.96249	0.96966	0.95851	0.93589	0.97176	0.92431	0.89646	0.82089	1	0.9967	0.99697	0.98562	0.98149	0.99108
Plamitic acid	0.46503	0.60413	0.55667	0.68488	0.71393	0.71111	0.7954	0.79019	0.89848	0.8679	0.64118	0.6995	0.68743	0.74592	0.68922	0.71472	0.75099	0.67123	0.61171	0.59032	0.5509	0.71222	0.75254	0.821	0.77143	0.79894	0.74085	0.89352	0.89846	0.70887	0.87497	0.85598	0.81364	0.94282	0.93309	0.94693	0.96263	0.95135	0.92244	0.96179	0.89935	0.87253	0.80183	0.9967	1	0.99948	0.99151	0.98611	0.99106
Stearic acid	0.44933	0.58901	0.53254	0.66867	0.69398	0.69289	0.78604	0.77418	0.89449	0.85862	0.63943	0.71674	0.70371	0.75879	0.70325	0.72848	0.73893	0.66148	0.60384	0.60211	0.5619	0.72392	0.76131	0.82387	0.7737	0.80158	0.72674	0.88557	0.8966	0.70885	0.87148	0.85327	0.81107	0.94412	0.93406	0.94389	0.95984	0.9462	0.92364	0.96426	0.90015	0.87514	0.79328	0.99697	0.99948	1	0.98748	0.98394	0.98757
Nicotinic acid	0.52352	0.66359	0.65555	0.73599	0.79274	0.78743	0.82238	0.85317	0.90509	0.89675	0.64869	0.62057	0.6074	0.67967	0.61999	0.64617	0.76393	0.66677	0.60847	0.54264	0.51141	0.6677	0.7308	0.82787	0.78081	0.80718	0.80948	0.93423	0.91694	0.71518	0.87733	0.86617	0.82554	0.93979	0.93438	0.94984	0.96182	0.96447	0.91074	0.93711	0.88091	0.87448	0.83839	0.98562	0.99151	0.98748	1	0.98473	0.99512
Uridine 5'-diphosp	0.48349	0.59707	0.57626	0.69061	0.72501	0.72186	0.81232	0.79501	0.87539	0.86269	0.62578	0.65947	0.64868	0.70643	0.64889	0.6746	0.78556	0.72113	0.66693	0.59398	0.59096	0.7241	0.75874	0.79839	0.7637	0.79265	0.73928	0.88244	0.87898	0.7228	0.89143	0.87585	0.8345	0.94358	0.92653	0.94992	0.96743	0.97108	0.93879	0.95212	0.89923	0.87201	0.84179	0.98149	0.98611	0.98394	0.98473	1	0.98772
2,4-DIMETHYLCYCLOP	0.47783	0.6259	0.61499	0.68949	0.75328	0.74031	0.7767	0.81325	0.86656	0.85651	0.65679	0.6062	0.59375	0.65956	0.59567	0.62428	0.78191	0.70417	0.65524	0.59305	0.54964	0.69244	0.75963	0.83305	0.80456	0.82103	0.78816	0.91638	0.91517	0.75176	0.90859	0.89238	0.8523	0.94224	0.93683	0.97407	0.98252	0.98076	0.93639	0.95694	0.92154	0.89367	0.86576	0.99108	0.99106	0.98757	0.99512	0.98772	1
2-METHYL-1-PENTANO	0.44164	0.58563	0.5612	0.66107	0.70953	0.69367	0.75703	0.78063	0.85734	0.8385	0.66064	0.64307	0.63298	0.69196	0.62971	0.65813	0.78721	0.71996	0.67866	0.63426	0.58715	0.72944	0.77112	0.815	0.79193	0.80548	0.7392	0.88703	0.89372	0.76426	0.92219	0.90013	0.86117	0.94891	0.93997	0.97505	0.98817	0.97701	0.94866	0.97274	0.93711	0.89151	0.85332	0.99333	0.99248	0.99053	0.98812	0.98803	0.99702
5,6-Dihydrouracil	0.46078	0.61331	0.56668	0.63935	0.71069	0.71713	0.75994	0.76892	0.85901	0.82708	0.61825	0.63566	0.61464	0.67222	0.61177	0.63914	0.7108	0.62536	0.55875	0.56153	0.51342	0.66732	0.78175	0.89387	0.84146	0.86131	0.80204	0.92182	0.9522	0.69776	0.83714	0.83393	0.78952	0.91992	0.9226	0.95015	0.94557	0.94525	0.9077	0.94448	0.89569	0.9035	0.81762	0.99189	0.98647	0.98622	0.98241	0.96401	0.9821
5-Hydroxy tryptami	0.50475	0.65967	0.63823	0.68713	0.77045	0.77463	0.79061	0.82037	0.87536	0.85879	0.62444	0.59361	0.57318	0.64133	0.57991	0.60716	0.72359	0.62465	0.5572	0.52511	0.48439	0.63816	0.75716	0.88727	0.83334	0.85517	0.84304	0.94791	0.95716	0.69647	0.83896	0.83887	0.79567	0.9197	0.92345	0.94803	0.94426	0.95224	0.89766	0.92758	0.87783	0.89636	0.83515	0.98465	0.98308	0.9803	0.99033	0.96559	0.98558
PENTADECANE	0.49155	0.63124	0.58407	0.70748	0.73801	0.74058	0.81249	0.80851	0.91578	0.8852	0.63161	0.69509	0.68132	0.74358	0.68773	0.71222	0.72742	0.63686	0.56543	0.5445	0.50389	0.67475	0.72929	0.82866	0.76596	0.79935	0.76723	0.9085	0.90839	0.67465	0.84466	0.82811	0.78363	0.92908	0.92181	0.93131	0.94514	0.93726	0.89734	0.94324	0.8725	0.85973	0.78189	0.99228	0.99736	0.99646	0.992	0.97787	0.98582
TETRAHYDROLAVANDUL	0.50118	0.64251	0.60073	0.71837	0.75194	0.75411	0.81728	0.82043	0.91969	0.89246	0.63503	0.68576	0.67154	0.73627	0.68013	0.70461	0.72491	0.63069	0.55972	0.53588	0.49576	0.66725	0.72417	0.82912	0.76631	0.80076	0.77835	0.91613	0.91116	0.67535	0.84479	0.82954	0.7854	0.9293	0.92266	0.93059	0.94451	0.93855	0.89417	0.93807	0.86751	0.85944	0.78603	0.99045	0.99637	0.99498	0.99379	0.97781	0.98643
Heptadecane, n-	0.48441	0.62096	0.57565	0.69632	0.72991	0.73172	0.80709	0.80107	0.9078	0.87708	0.63156	0.69255	0.67914	0.73983	0.68351	0.70841	0.73727	0.65021	0.58162	0.55845	0.51909	0.6858	0.73978	0.83132	0.77231	0.80207	0.76252	0.90486	0.90908	0.68401	0.85234	0.83568	0.79152	0.93272	0.92517	0.93783	0.95077	0.94253	0.90611	0.95033	0.88286	0.86633	0.78981	0.99471	0.9985	0.99772	0.99223	0.98029	0.98803
DECANE	0.47052	0.60881	0.5555	0.69356	0.71494	0.71445	0.8003	0.79181	0.90951	0.87576	0.63853	0.71406	0.70162	0.76015	0.70464	0.72931	0.73364	0.65103	0.58624	0.57381	0.53196	0.70038	0.73889	0.81692	0.76075	0.79309	0.73942	0.89287	0.89562	0.69035	0.86063	0.84058	0.79708	0.93656	0.92664	0.93611	0.95334	0.94074	0.90956	0.95411	0.88573	0.86182	0.78304	0.99463	0.99934	0.99918	0.98983	0.9822	0.98685
ENDO 1-ETHYL-5-MET	0.48614	0.62501	0.5809	0.70502	0.73518	0.7348	0.80843	0.807	0.91164	0.88263	0.63766	0.69331	0.68057	0.74246	0.68593	0.71085	0.7389	0.65179	0.58473	0.55905	0.51826	0.68596	0.73412	0.8233	0.76602	0.79728	0.76048	0.9049	0.9042	0.68809	0.85845	0.84015	0.79645	0.93442	0.9261	0.93817	0.95322	0.94421	0.90636	0.94957	0.88255	0.86318	0.79141	0.99406	0.9989	0.99786	0.99336	0.98201	0.98918
GABA	0.54416	0.67987	0.65449	0.76192	0.79708	0.79981	0.84588	0.85804	0.93747	0.91969	0.6289	0.65897	0.64615	0.71893	0.66317	0.68668	0.72641	0.62051	0.54131	0.48472	0.44982	0.62622	0.68559	0.81336	0.74273	0.78159	0.80513	0.92913	0.90632	0.64853	0.8267	0.81155	0.76685	0.91548	0.90935	0.91485	0.9301	0.92964	0.86953	0.91475	0.83806	0.83602	0.77743	0.97841	0.98844	0.98512	0.99364	0.97058	0.98075
Pentadecane, n-	0.50369	0.63523	0.58617	0.72645	0.7429	0.74686	0.82903	0.81655	0.93252	0.90076	0.62707	0.71466	0.70276	0.76592	0.71256	0.73558	0.72215	0.62843	0.55243	0.52666	0.48991	0.66762	0.70581	0.80655	0.73666	0.7754	0.75458	0.90039	0.89178	0.65277	0.83221	0.81248	0.76747	0.92366	0.91367	0.9153	0.93428	0.92453	0.8834	0.93458	0.85381	0.83835	0.75801	0.9865	0.99508	0.99418	0.98895	0.97477	0.9795
TETRAHYDROGERANYL	0.50907	0.63772	0.59665	0.73592	0.75172	0.75208	0.83411	0.82496	0.93287	0.90565	0.63154	0.70589	0.69611	0.7609	0.70674	0.73004	0.74138	0.6496	0.57576	0.53099	0.49622	0.67092	0.70107	0.79453	0.72894	0.76611	0.75257	0.89863	0.88453	0.66121	0.84506	0.82248	0.77808	0.92658	0.91501	0.92043	0.94137	0.93173	0.88916	0.93777	0.85966	0.8355	0.76777	0.98645	0.99588	0.99421	0.99139	0.97927	0.9831
similar to Lumichr	0.33399	0.40283	0.28523	0.58495	0.48754	0.49177	0.74144	0.61748	0.87039	0.79485	0.56109	0.90747	0.9102	0.93527	0.9042	0.91875	0.65766	0.6125	0.55861	0.61589	0.59762	0.77406	0.64441	0.60459	0.53525	0.57894	0.43017	0.66752	0.67646	0.57286	0.77165	0.72323	0.6839	0.86666	0.82965	0.78887	0.8429	0.79174	0.82811	0.90249	0.78784	0.70097	0.5609	0.90035	0.91562	0.92296	0.86744	0.89558	0.86489
DI-ISOBUTYLAMINE	0.48374	0.58796	0.52453	0.75838	0.69781	0.7011	0.85711	0.81215	0.96295	0.92706	0.61261	0.82098	0.81823	0.88095	0.84881	0.86298	0.6664	0.55569	0.50651	0.51639	0.51631	0.71085	0.60958	0.638	0.55463	0.61393	0.59336	0.79968	0.74048	0.6017	0.78701	0.76307	0.72989	0.90772	0.88046	0.79791	0.85381	0.82832	0.8146	0.86865	0.73659	0.72226	0.62752	0.90646	0.93511	0.93599	0.9222	0.92068	0.89967
Glutamic acid	0.55428	0.70109	0.66882	0.81021	0.81378	0.81197	0.85305	0.8829	0.96146	0.94944	0.65074	0.68434	0.67142	0.7493	0.69719	0.71874	0.68278	0.57027	0.50074	0.46525	0.43329	0.61926	0.64382	0.76023	0.69166	0.7507	0.77984	0.92082	0.86614	0.64795	0.82672	0.81087	0.76984	0.91437	0.90359	0.88323	0.91296	0.91129	0.84515	0.88173	0.79539	0.80335	0.75499	0.95424	0.97303	0.96947	0.98177	0.96397	0.96384
10-Deoxymethynolid	0.21753	0.34742	0.309	0.5019	0.43592	0.41399	0.54867	0.53153	0.60593	0.6053	0.27038	0.56759	0.55914	0.59683	0.56801	0.58382	0.49978	0.47867	0.49375	0.50714	0.55382	0.62632	0.53957	0.42309	0.43269	0.50504	0.35049	0.54449	0.48302	0.60652	0.69063	0.68642	0.67578	0.70018	0.66658	0.61511	0.66619	0.66701	0.68341	0.63605	0.58477	0.5758	0.59263	0.63173	0.65123	0.65202	0.64353	0.70912	0.64965
trans-4-Hydroxy-L-	0.43927	0.62067	0.58733	0.68261	0.69524	0.70447	0.80179	0.81916	0.80287	0.81074	0.49663	0.5729	0.56237	0.65403	0.65083	0.65776	0.55625	0.35194	0.38631	0.40993	0.49387	0.64483	0.54041	0.52327	0.43871	0.48216	0.53168	0.72432	0.60189	0.58737	0.61769	0.67395	0.68223	0.80682	0.80092	0.57649	0.62562	0.63357	0.64433	0.64292	0.47408	0.61149	0.54372	0.66096	0.70143	0.69791	0.72438	0.68821	0.67809
Dehydroascorbic ac	0.50261	0.31086	0.42002	0.3791	0.44608	0.49405	0.68884	0.43476	0.37523	0.42074	0.0068931	0.11801	0.13974	0.16962	0.15049	0.15819	0.78786	0.7797	0.66558	0.11025	0.34446	0.30199	0.36518	0.34461	0.28655	0.26315	0.41315	0.37973	0.39153	0.16558	0.31006	0.32094	0.28776	0.39048	0.36027	0.43754	0.41789	0.49848	0.4789	0.46905	0.3995	0.34966	0.46039	0.44357	0.44709	0.43515	0.46736	0.51739	0.46295
Gluconic acid	0.3346	0.10683	0.27562	0.25138	0.30493	0.2896	0.46934	0.29972	0.2414	0.28989	0.098876	0.060816	0.10636	0.11808	0.08253	0.097259	0.87375	0.94117	0.88486	0.30219	0.43555	0.36907	0.32224	0.19096	0.22372	0.14329	0.2339	0.23	0.25984	0.28793	0.47024	0.41339	0.38564	0.36509	0.32498	0.49594	0.49246	0.51799	0.52125	0.51731	0.53907	0.31257	0.49144	0.42241	0.41364	0.40095	0.41762	0.48484	0.45346
asparagine dehydra	0.075408	-0.088419	0.0013898	0.070488	0.069071	0.026625	0.28118	0.12267	0.14638	0.1579	0.15553	0.19379	0.24202	0.22564	0.19887	0.21388	0.79813	0.90208	0.92326	0.53086	0.61544	0.54462	0.37892	0.096819	0.17634	0.083748	-0.01844	0.083139	0.13864	0.40619	0.54154	0.47116	0.46102	0.38804	0.34013	0.47157	0.49108	0.46717	0.55213	0.54371	0.58123	0.30763	0.43453	0.38454	0.37106	0.36657	0.34034	0.43292	0.39671
Isoleucine	0.090994	-0.033296	0.098437	0.060057	0.12252	0.06739	0.21975	0.13303	0.068214	0.10558	0.12691	-0.010767	0.037529	0.036606	-0.0012015	0.017859	0.80193	0.89741	0.90776	0.43405	0.48388	0.39734	0.31756	0.10546	0.1961	0.084132	0.067788	0.10035	0.15138	0.38073	0.502	0.43326	0.42345	0.30542	0.27495	0.45852	0.45455	0.4435	0.49001	0.47856	0.55499	0.27894	0.46026	0.33294	0.31168	0.30156	0.30139	0.36416	0.36081
1,5-Anhydro-D-gluc	0.0018592	-0.12724	-0.001172	-0.16873	0.024956	0.034961	0.22894	0.078911	-0.013353	0.010304	0.072715	0.023124	0.029793	0.009613	-0.00051985	0.014316	0.66532	0.69599	0.80076	0.61289	0.80673	0.66157	0.64656	0.35733	0.43689	0.29809	0.11021	0.16864	0.29621	0.51698	0.44935	0.50579	0.52186	0.44381	0.42962	0.44318	0.40882	0.44495	0.57954	0.48945	0.52106	0.502	0.54282	0.32146	0.28854	0.28861	0.2816	0.3556	0.32632
Methionine	0.076381	0.0056938	0.1455	0.024491	0.16519	0.11972	0.24769	0.18819	0.070033	0.11602	0.17489	-0.030232	0.001301	0.0069279	-0.030181	-0.007748	0.82403	0.88502	0.94246	0.5535	0.6377	0.52974	0.49783	0.26148	0.36398	0.23574	0.16564	0.2076	0.27628	0.53457	0.57728	0.55753	0.55993	0.42307	0.40479	0.53778	0.51829	0.52748	0.5961	0.54344	0.62102	0.4387	0.59778	0.38771	0.35991	0.35097	0.36031	0.41922	0.41883
Quinic acid	0.13871	0.03533	0.17538	0.012989	0.1805	0.165	0.28918	0.18669	0.043797	0.097605	0.10093	-0.082551	-0.063145	-0.059605	-0.093252	-0.072026	0.79484	0.84952	0.89054	0.48231	0.63179	0.49695	0.54369	0.32978	0.41861	0.30285	0.23249	0.2387	0.32222	0.49313	0.50218	0.51865	0.51857	0.4056	0.39196	0.51349	0.47577	0.52171	0.58274	0.50461	0.57143	0.46454	0.61915	0.36767	0.33727	0.32835	0.34743	0.41647	0.39846
Glucopyranoside, 1	0.043026	-0.22791	-0.04565	-0.24954	-0.041561	-0.00086191	0.17294	0.01391	-0.092333	-0.075068	-0.027877	-0.038291	-0.035912	-0.061558	-0.050126	-0.044785	0.50412	0.48739	0.61414	0.48779	0.72217	0.58224	0.55302	0.28522	0.33996	0.18277	0.04275	0.07482	0.20804	0.3743	0.25695	0.34476	0.36976	0.33596	0.3322	0.26958	0.23082	0.27081	0.41343	0.33625	0.33349	0.39367	0.37128	0.17649	0.14774	0.14992	0.14693	0.19399	0.17173
Glycerol	0.070042	-0.19762	-0.0013667	-0.18498	-0.0064517	-0.0038545	0.14712	0.011787	-0.10977	-0.075551	-0.0069397	-0.12641	-0.10328	-0.12552	-0.13949	-0.12607	0.67261	0.72268	0.80258	0.46448	0.63723	0.48582	0.47622	0.2186	0.30903	0.14738	0.056601	0.05661	0.18258	0.37871	0.34804	0.37457	0.38395	0.28817	0.2774	0.35647	0.3159	0.34524	0.44804	0.38765	0.44616	0.35249	0.44121	0.21865	0.18328	0.17895	0.18181	0.24206	0.23087
Proline, 4-hydroxy	-0.21792	-0.37493	-0.28241	-0.38039	-0.29525	-0.33238	-0.16609	-0.29933	-0.34973	-0.3321	-0.12368	-0.21255	-0.17612	-0.23002	-0.24834	-0.2348	0.48749	0.64925	0.70355	0.3751	0.45006	0.26866	0.23214	-0.059546	0.069723	-0.066932	-0.23584	-0.23863	-0.10375	0.20494	0.20573	0.16941	0.17521	0.0060591	-0.016307	0.16813	0.1364	0.13256	0.24182	0.19405	0.31657	0.085532	0.2261	0.0091334	-0.033633	-0.035974	-0.062581	0.02897	0.013742
Gentiobiose	-0.20713	-0.28962	-0.22884	-0.36513	-0.23565	-0.26748	-0.16509	-0.25739	-0.3101	-0.29675	-0.043896	-0.20227	-0.18605	-0.23929	-0.27538	-0.25378	0.472	0.64127	0.68533	0.43624	0.48002	0.2998	0.38362	0.14664	0.28797	0.16454	-0.066944	-0.087362	0.081902	0.31767	0.29461	0.27612	0.27294	0.095439	0.086367	0.30568	0.25085	0.26331	0.35226	0.28369	0.43984	0.25598	0.38082	0.12818	0.072154	0.071307	0.046867	0.13926	0.13066
Glycolic acid	-0.091984	-0.26885	-0.16818	-0.29772	-0.18286	-0.20358	-0.06339	-0.19665	-0.27531	-0.25292	-0.094322	-0.2146	-0.18653	-0.22888	-0.25385	-0.2371	0.56384	0.70001	0.73888	0.36996	0.46943	0.29462	0.33578	0.082878	0.2014	0.068052	-0.083259	-0.10457	0.038057	0.2632	0.25013	0.23755	0.23808	0.089042	0.077109	0.26118	0.21322	0.23125	0.32286	0.26961	0.38445	0.1993	0.33525	0.10237	0.056596	0.052677	0.038134	0.12088	0.10901
N-OCTYLBIS(TRIMETH	-0.04668	-0.26352	-0.12058	-0.1362	-0.12763	-0.1841	-0.0141	-0.13184	-0.18269	-0.14631	-0.06652	-0.15253	-0.092576	-0.12052	-0.14022	-0.13051	0.59127	0.73342	0.75052	0.26486	0.32381	0.19703	0.055445	-0.19956	-0.094478	-0.20988	-0.21948	-0.21532	-0.16516	0.13427	0.24524	0.15908	0.15648	0.013787	-0.025195	0.16762	0.1718	0.15077	0.21119	0.2034	0.29376	-0.022016	0.1779	0.04059	0.021399	0.012609	0.002474	0.081177	0.065105
Tyrosine	-0.040629	-0.25812	-0.11343	-0.12791	-0.11983	-0.17607	-0.0032661	-0.12242	-0.17422	-0.13712	-0.064227	-0.14743	-0.087	-0.11371	-0.1328	-0.12333	0.59789	0.73706	0.75452	0.26579	0.32761	0.2023	0.055852	-0.20009	-0.096858	-0.21212	-0.21731	-0.21125	-0.16401	0.13595	0.2484	0.16254	0.16028	0.01981	-0.019758	0.16911	0.17457	0.15361	0.21427	0.20686	0.29388	-0.020959	0.1791	0.043845	0.025678	0.016744	0.0072673	0.085442	0.06886
Cafferic acid	0.097193	-0.18393	-0.038211	-0.095134	-0.032591	-0.056327	0.088661	-0.052012	-0.094638	-0.073066	-0.017023	-0.10754	-0.065425	-0.095798	-0.13028	-0.11378	0.68148	0.81291	0.80225	0.32113	0.39913	0.27845	0.27885	0.082723	0.17847	0.056594	0.0042731	-0.019788	0.094195	0.23269	0.32613	0.27075	0.2524	0.15269	0.12995	0.35035	0.32008	0.3243	0.37171	0.36349	0.46089	0.20363	0.35461	0.22299	0.18767	0.18063	0.16999	0.24467	0.2342
5-Aminovaleric aci	-0.0042859	-0.18315	-0.052303	-0.083545	-0.04362	-0.096278	0.072838	-0.03845	-0.094429	-0.060316	0.017115	-0.089428	-0.038017	-0.059336	-0.087384	-0.072486	0.68701	0.81538	0.83873	0.37558	0.4402	0.31929	0.21816	-0.037999	0.069627	-0.047496	-0.096817	-0.075572	-0.010322	0.27353	0.37083	0.30097	0.29657	0.15724	0.12321	0.31104	0.30694	0.29397	0.35917	0.33945	0.42988	0.14228	0.32802	0.17633	0.15231	0.14405	0.13482	0.21445	0.19995
Spermidine	0.0037014	-0.19322	-0.048547	-0.069666	-0.041831	-0.096396	0.078752	-0.037017	-0.08996	-0.053255	0.0033022	-0.089987	-0.033607	-0.053681	-0.078724	-0.06603	0.67789	0.80476	0.82315	0.34152	0.40644	0.29094	0.16055	-0.090849	0.010039	-0.10657	-0.12418	-0.10534	-0.05302	0.22952	0.34556	0.26623	0.26147	0.12953	0.091187	0.27646	0.27952	0.26223	0.32262	0.31122	0.39426	0.092288	0.28405	0.15011	0.13054	0.12159	0.11374	0.19102	0.17558
Adenine	0.035893	0.027204	0.070114	0.016556	0.11456	0.13264	0.217	0.23821	0.13916	0.1582	0.25712	0.21025	0.18163	0.1949	0.21468	0.21893	0.23406	0.13225	0.34421	0.56743	0.75044	0.7024	0.60007	0.30999	0.37592	0.33612	0.094404	0.26407	0.26214	0.61568	0.40886	0.53845	0.58907	0.53179	0.53301	0.28404	0.30046	0.33012	0.45873	0.32483	0.27451	0.49379	0.43307	0.22881	0.23368	0.23983	0.24749	0.29142	0.24574
3-phosphoglycerate	0.017517	0.19902	0.19422	0.037946	0.24011	0.24985	0.28223	0.35199	0.22605	0.23221	0.33662	0.19193	0.15492	0.1903	0.19116	0.20616	0.37917	0.23633	0.42292	0.65397	0.75957	0.74113	0.77156	0.57963	0.62096	0.55094	0.32193	0.47404	0.51297	0.74745	0.52197	0.66199	0.70789	0.65496	0.68517	0.47469	0.45352	0.47933	0.6026	0.50015	0.46106	0.6901	0.59554	0.40843	0.39556	0.39995	0.41076	0.39833	0.41258
Tryptophan	0.20214	0.26684	0.31462	0.20766	0.36268	0.40133	0.4479	0.46062	0.34499	0.37532	0.31465	0.25751	0.21686	0.25619	0.26323	0.27082	0.3218	0.17949	0.32483	0.50839	0.70023	0.68599	0.68631	0.53699	0.54784	0.53133	0.38705	0.51261	0.50149	0.62909	0.46972	0.61154	0.64401	0.65677	0.66337	0.43013	0.43085	0.49154	0.56553	0.43988	0.36339	0.64018	0.57296	0.4059	0.41326	0.41611	0.44536	0.46581	0.42643
Galactosamine	-0.17478	-0.038942	0.013042	-0.24419	-0.0046519	0.0069131	-0.046001	0.076136	-0.099633	-0.083762	0.13769	-0.079497	-0.11919	-0.1028	-0.080771	-0.075732	0.01964	-0.11997	0.10629	0.44665	0.53474	0.47317	0.49282	0.32351	0.37739	0.27936	0.094561	0.17541	0.22143	0.4904	0.19249	0.34531	0.40883	0.31687	0.35894	0.12404	0.093014	0.11542	0.24153	0.13092	0.12043	0.39439	0.28893	0.041239	0.024749	0.030577	0.048546	0.011968	0.045352
Aspartic acid	-0.11961	0.10746	0.023	-0.11031	0.028001	0.043248	0.076651	0.13173	-0.02579	-0.010963	0.13078	0.019809	-0.020189	0.0049878	0.028498	0.03542	0.13133	0.0055582	0.20911	0.44853	0.59764	0.52993	0.56794	0.31989	0.37249	0.34217	0.079081	0.2208	0.22603	0.5601	0.24279	0.41224	0.47755	0.38091	0.41473	0.15979	0.13976	0.1846	0.32524	0.18749	0.14191	0.42217	0.35969	0.091053	0.085139	0.089915	0.10303	0.10939	0.09911
L-Tryptophan	-0.23764	-0.038144	-0.059704	-0.24107	-0.033597	-0.03901	0.0093283	0.076429	-0.0444	-0.044352	0.21995	0.064352	0.030194	0.034068	0.043022	0.056444	0.23448	0.15041	0.37995	0.68011	0.76968	0.68946	0.69069	0.41263	0.49918	0.4027	0.07786	0.22769	0.30482	0.68281	0.40532	0.54	0.59921	0.47539	0.50359	0.31474	0.28851	0.30039	0.4694	0.3458	0.3539	0.54919	0.46338	0.20773	0.18254	0.19047	0.18276	0.19263	0.20505
Turanose	-0.22501	-0.13644	-0.17466	-0.30332	-0.14576	-0.17405	-0.16219	-0.14915	-0.1716	-0.18481	0.17174	-0.047108	-0.067934	-0.11321	-0.16597	-0.13448	0.36848	0.50503	0.57816	0.60749	0.57874	0.44672	0.64909	0.46363	0.61746	0.53124	0.14854	0.17437	0.36923	0.5723	0.47303	0.49506	0.49112	0.31303	0.32832	0.50901	0.43997	0.45356	0.53736	0.44346	0.61639	0.54865	0.58706	0.33136	0.26504	0.27042	0.23796	0.31712	0.32278
Succinic acid	-0.11502	0.059369	-0.032501	-0.2216	0.010592	0.038423	-0.030148	0.0017568	0.029331	-0.026802	0.21038	0.082427	0.026492	-0.00015775	-0.047416	-0.018976	0.17036	0.19179	0.21371	0.48781	0.41853	0.38527	0.73885	0.78479	0.83058	0.76632	0.43677	0.4287	0.65609	0.4941	0.35775	0.43362	0.41743	0.39551	0.44617	0.53867	0.43848	0.4628	0.51372	0.47482	0.57511	0.69222	0.54655	0.45842	0.39042	0.40133	0.36874	0.36298	0.41229
Leucine	-0.083408	0.10836	0.022942	-0.17349	0.064341	0.086928	-0.0071784	0.052627	0.065902	0.014106	0.24525	0.078417	0.022486	0.0049532	-0.046088	-0.016306	0.18932	0.19792	0.21802	0.48333	0.39786	0.37779	0.73976	0.80721	0.85166	0.78852	0.48385	0.47314	0.68891	0.51818	0.38695	0.46078	0.44404	0.41907	0.47343	0.56789	0.46785	0.49077	0.5289	0.49423	0.59572	0.71263	0.57399	0.48601	0.41937	0.42889	0.40279	0.38598	0.44441
Methylmalonic acid	-0.063138	0.13133	0.051326	-0.16117	0.092631	0.12795	0.052245	0.085214	0.093895	0.045015	0.22494	0.09495	0.03585	0.021305	-0.023656	0.0037993	0.18976	0.18056	0.19788	0.47119	0.41931	0.39738	0.75731	0.8326	0.85768	0.79687	0.50907	0.49633	0.70837	0.50131	0.36523	0.45356	0.4381	0.43905	0.49143	0.55685	0.45664	0.49046	0.53238	0.49247	0.57104	0.72446	0.57204	0.48985	0.42677	0.43652	0.414	0.39603	0.44705
4-Aminobutyric aci	-0.020524	0.18848	0.084215	-0.058185	0.13987	0.15556	0.059276	0.12937	0.14909	0.10627	0.31887	0.14196	0.084116	0.072368	0.012275	0.04505	0.23391	0.25917	0.27015	0.5111	0.42949	0.4156	0.77786	0.83368	0.89223	0.86259	0.53835	0.54599	0.73627	0.59094	0.48474	0.55083	0.52834	0.49204	0.53786	0.64766	0.55912	0.58979	0.60833	0.55428	0.66253	0.76893	0.66652	0.56131	0.50007	0.5085	0.48678	0.49441	0.5316
3,4-Dihydroxybenzo	-0.11015	0.089385	-0.0015845	-0.19743	0.046654	0.072796	0.013776	0.057178	0.065005	0.013468	0.25218	0.11176	0.053731	0.034871	-0.0087958	0.019952	0.21092	0.2085	0.25888	0.55674	0.50602	0.47385	0.80443	0.81646	0.86566	0.79759	0.45285	0.47217	0.68696	0.57793	0.41569	0.50752	0.50004	0.47035	0.52186	0.57294	0.47792	0.50358	0.57024	0.51758	0.60428	0.7492	0.5989	0.48887	0.42428	0.43522	0.40621	0.39919	0.44683
3-Hydroxybenzoate	0.0068512	0.15825	0.086521	-0.10356	0.13406	0.16728	0.09347	0.13641	0.13281	0.086299	0.27066	0.11889	0.061905	0.052623	0.0050693	0.034354	0.26637	0.24927	0.27965	0.51422	0.47417	0.45744	0.81085	0.85446	0.8931	0.83152	0.53229	0.53829	0.74223	0.57707	0.43349	0.52594	0.51225	0.50219	0.55598	0.61359	0.51663	0.55045	0.59461	0.55055	0.62755	0.77573	0.63443	0.53778	0.47614	0.48494	0.46518	0.45146	0.50006
Pantetheine	-0.45992	-0.37878	-0.54678	-0.68687	-0.64856	-0.63666	-0.78582	-0.72232	-0.74959	-0.77292	-0.1258	-0.5094	-0.53083	-0.60117	-0.58113	-0.58849	-0.68509	-0.59447	-0.54271	-0.23524	-0.37234	-0.49029	-0.33615	-0.33369	-0.26287	-0.29685	-0.44069	-0.56957	-0.4568	-0.39699	-0.59756	-0.56122	-0.54012	-0.65476	-0.61542	-0.56518	-0.62423	-0.62254	-0.59065	-0.62035	-0.5026	-0.43706	-0.48075	-0.63295	-0.67075	-0.66221	-0.68363	-0.68965	-0.66012
Arachidonate	-0.39491	-0.38358	-0.53697	-0.65837	-0.63096	-0.63275	-0.71493	-0.69682	-0.72436	-0.74828	-0.12754	-0.50248	-0.49872	-0.56851	-0.55318	-0.55838	-0.43118	-0.32639	-0.28471	-0.14654	-0.29782	-0.41888	-0.32067	-0.37302	-0.29438	-0.37153	-0.47555	-0.59288	-0.46956	-0.36488	-0.51108	-0.50806	-0.49082	-0.61373	-0.58194	-0.48441	-0.5403	-0.55736	-0.50854	-0.50367	-0.38556	-0.43404	-0.44156	-0.56657	-0.60687	-0.60182	-0.62878	-0.63431	-0.59377
Glutathione episul	-0.38525	-0.27489	-0.47042	-0.60782	-0.56544	-0.56611	-0.62711	-0.6367	-0.67083	-0.67887	-0.16887	-0.48943	-0.48342	-0.54679	-0.53021	-0.53728	-0.40345	-0.29833	-0.27676	-0.09745	-0.29639	-0.42318	-0.34973	-0.38012	-0.3217	-0.3898	-0.43958	-0.56867	-0.46678	-0.40047	-0.50533	-0.50932	-0.49576	-0.59948	-0.58044	-0.48166	-0.52942	-0.53522	-0.49955	-0.50269	-0.39894	-0.44661	-0.43008	-0.55237	-0.58546	-0.58221	-0.60022	-0.59836	-0.57145
2-Descarboxy-betan	-0.39674	-0.33495	-0.53529	-0.63754	-0.62865	-0.61233	-0.6547	-0.7114	-0.69857	-0.71576	-0.23143	-0.46841	-0.46569	-0.5432	-0.52095	-0.53268	-0.52604	-0.39817	-0.40811	-0.2186	-0.38458	-0.51301	-0.43508	-0.43547	-0.39611	-0.43923	-0.48998	-0.63798	-0.52954	-0.5385	-0.62112	-0.63052	-0.62554	-0.69114	-0.68009	-0.57468	-0.61986	-0.61917	-0.59379	-0.59211	-0.49787	-0.53514	-0.53748	-0.61658	-0.64704	-0.64145	-0.66761	-0.65151	-0.64432
Trioxilin A3	-0.44903	-0.38885	-0.57907	-0.70745	-0.67862	-0.65815	-0.69993	-0.75492	-0.75685	-0.77858	-0.2937	-0.5023	-0.50492	-0.5846	-0.55781	-0.5692	-0.55002	-0.43219	-0.42195	-0.23947	-0.35306	-0.49513	-0.39296	-0.4155	-0.37167	-0.42291	-0.51305	-0.65495	-0.53228	-0.51473	-0.64884	-0.63624	-0.62291	-0.7013	-0.68147	-0.59914	-0.65421	-0.64966	-0.60265	-0.61093	-0.51758	-0.52144	-0.54121	-0.64937	-0.68451	-0.67768	-0.70638	-0.69481	-0.68227
5-Acetamidopentano	-0.2981	-0.31914	-0.4745	-0.57561	-0.57117	-0.53904	-0.57712	-0.64444	-0.6381	-0.65565	-0.29322	-0.44521	-0.43892	-0.50581	-0.47078	-0.48882	-0.54144	-0.46439	-0.47498	-0.29073	-0.43484	-0.53366	-0.49555	-0.4674	-0.46294	-0.51126	-0.48112	-0.63148	-0.54684	-0.61034	-0.68776	-0.68771	-0.67991	-0.69489	-0.68204	-0.63476	-0.67179	-0.67273	-0.6527	-0.62734	-0.5791	-0.58287	-0.61738	-0.6406	-0.66003	-0.65517	-0.67375	-0.68332	-0.67031
Juvenile hormone I	-0.33996	-0.31205	-0.47468	-0.59504	-0.57245	-0.55276	-0.60264	-0.64606	-0.65257	-0.66771	-0.20353	-0.46573	-0.45878	-0.52399	-0.49449	-0.50932	-0.50731	-0.42384	-0.42442	-0.22886	-0.40462	-0.50946	-0.46402	-0.44591	-0.42715	-0.48574	-0.47162	-0.61806	-0.52771	-0.55468	-0.63802	-0.64214	-0.6322	-0.67452	-0.65898	-0.59465	-0.63518	-0.64111	-0.61666	-0.5955	-0.52919	-0.55026	-0.57186	-0.61989	-0.64385	-0.63953	-0.65802	-0.66961	-0.64706
N1,N8-Bis(4-coumar	-0.29378	-0.3642	-0.48453	-0.58183	-0.59223	-0.57011	-0.65381	-0.66351	-0.68445	-0.6991	-0.25515	-0.49668	-0.48985	-0.55252	-0.51666	-0.5345	-0.58796	-0.52265	-0.50465	-0.34946	-0.47198	-0.56484	-0.53233	-0.52073	-0.49425	-0.54573	-0.51861	-0.66323	-0.59325	-0.58801	-0.69914	-0.69493	-0.67898	-0.72754	-0.70551	-0.67277	-0.70765	-0.71689	-0.69906	-0.67589	-0.61541	-0.61578	-0.64231	-0.69425	-0.71291	-0.70874	-0.72232	-0.74262	-0.71783
(S)-Piperidine-2-c	-0.34369	-0.40171	-0.50566	-0.61581	-0.61803	-0.60247	-0.70792	-0.70137	-0.71785	-0.73081	-0.26917	-0.52424	-0.51894	-0.58614	-0.55441	-0.57139	-0.63909	-0.55529	-0.54293	-0.35775	-0.50952	-0.60817	-0.56558	-0.5343	-0.50106	-0.55117	-0.52612	-0.68591	-0.61001	-0.61182	-0.71214	-0.71834	-0.70532	-0.76603	-0.7451	-0.6861	-0.72283	-0.73435	-0.72611	-0.70549	-0.62474	-0.63755	-0.65587	-0.71555	-0.73731	-0.73288	-0.74713	-0.76538	-0.73801
Leukotriene A4	-0.36827	-0.39591	-0.53018	-0.63604	-0.64605	-0.63686	-0.73069	-0.72723	-0.75668	-0.76939	-0.28195	-0.5556	-0.54762	-0.61421	-0.58359	-0.59858	-0.59385	-0.50229	-0.4853	-0.34243	-0.49181	-0.60339	-0.54664	-0.54755	-0.50241	-0.55396	-0.55435	-0.70525	-0.62767	-0.58312	-0.70414	-0.70707	-0.68999	-0.77612	-0.75182	-0.68365	-0.72498	-0.73561	-0.71529	-0.69953	-0.61222	-0.63989	-0.63952	-0.72772	-0.75239	-0.74879	-0.76463	-0.77852	-0.74951
4-(Nitrosoamino)-1	-0.31498	-0.36192	-0.49165	-0.58793	-0.59543	-0.5697	-0.64367	-0.65907	-0.6856	-0.7037	-0.29132	-0.48557	-0.48596	-0.5467	-0.51113	-0.5267	-0.57284	-0.51184	-0.48738	-0.31154	-0.42242	-0.52339	-0.45316	-0.46159	-0.43222	-0.4724	-0.497	-0.62522	-0.54992	-0.52781	-0.67742	-0.65272	-0.63265	-0.6902	-0.66264	-0.64461	-0.68673	-0.68616	-0.65455	-0.64744	-0.59076	-0.55939	-0.59153	-0.67081	-0.69215	-0.68717	-0.7028	-0.71731	-0.69697
8-Methyl-6-nonenoi	-0.38567	-0.40225	-0.51368	-0.66796	-0.62951	-0.61484	-0.7242	-0.68709	-0.74633	-0.76637	-0.28707	-0.54925	-0.55003	-0.60734	-0.57001	-0.58431	-0.58858	-0.55113	-0.48938	-0.2616	-0.40629	-0.50745	-0.43798	-0.45402	-0.41292	-0.4872	-0.5161	-0.64228	-0.55513	-0.48197	-0.67538	-0.64169	-0.61019	-0.69733	-0.65618	-0.65598	-0.70638	-0.71968	-0.67038	-0.65794	-0.589	-0.54876	-0.59892	-0.70222	-0.72975	-0.72458	-0.73902	-0.78093	-0.7304
Juvenile hormone I	-0.39311	-0.39474	-0.50117	-0.65208	-0.61892	-0.60654	-0.68334	-0.68851	-0.73594	-0.74163	-0.32171	-0.54874	-0.54103	-0.60251	-0.56439	-0.58171	-0.57764	-0.51211	-0.47739	-0.27733	-0.43082	-0.54637	-0.52547	-0.53088	-0.5008	-0.57007	-0.54364	-0.68995	-0.61728	-0.57054	-0.69728	-0.68928	-0.66546	-0.73856	-0.71716	-0.68777	-0.72582	-0.73472	-0.70027	-0.68962	-0.62191	-0.62123	-0.63521	-0.72601	-0.74732	-0.74369	-0.75478	-0.77799	-0.74671
L-Normetanephrine	-0.40008	-0.38698	-0.58496	-0.66218	-0.68629	-0.66219	-0.71588	-0.7424	-0.74183	-0.77514	-0.25577	-0.48092	-0.48026	-0.54913	-0.50782	-0.525	-0.63263	-0.5653	-0.53798	-0.32914	-0.44936	-0.54911	-0.48932	-0.51085	-0.48532	-0.52586	-0.58295	-0.69851	-0.61285	-0.57201	-0.73771	-0.71541	-0.69173	-0.74885	-0.71918	-0.70901	-0.75123	-0.76266	-0.71162	-0.69249	-0.6397	-0.61672	-0.67278	-0.72644	-0.74965	-0.74253	-0.77106	-0.78923	-0.76388
Dopaxanthin	-0.24928	-0.21052	-0.27709	-0.37691	-0.37066	-0.33615	-0.33173	-0.43869	-0.44979	-0.43291	-0.29331	-0.36524	-0.35687	-0.39364	-0.34864	-0.37323	-0.51823	-0.47925	-0.52848	-0.43724	-0.46704	-0.54781	-0.58399	-0.49876	-0.55814	-0.55886	-0.39245	-0.53972	-0.54485	-0.68134	-0.68535	-0.68853	-0.68196	-0.63928	-0.65144	-0.65888	-0.66555	-0.64294	-0.65488	-0.64465	-0.66287	-0.62602	-0.62028	-0.61377	-0.60543	-0.60489	-0.59883	-0.60565	-0.6232
trans-Zeatin ribos	-0.068749	-0.23181	-0.37209	-0.36499	-0.44074	-0.37099	-0.31625	-0.50532	-0.44077	-0.46555	-0.31132	-0.27589	-0.26563	-0.32546	-0.28275	-0.30669	-0.4454	-0.38554	-0.46625	-0.46401	-0.45892	-0.52346	-0.49903	-0.44183	-0.49837	-0.49681	-0.40764	-0.54675	-0.49199	-0.70586	-0.71474	-0.71331	-0.72253	-0.6292	-0.63309	-0.61371	-0.63587	-0.61468	-0.61508	-0.56785	-0.59608	-0.58341	-0.63268	-0.54686	-0.54849	-0.54436	-0.56363	-0.55471	-0.58274
Pseudooxynicotine	-0.17678	-0.12166	-0.33058	-0.38292	-0.40722	-0.36079	-0.36464	-0.48918	-0.45266	-0.4659	-0.35202	-0.33081	-0.3285	-0.3803	-0.35222	-0.36938	-0.46019	-0.38604	-0.46786	-0.35304	-0.46865	-0.54234	-0.46285	-0.36617	-0.40729	-0.40216	-0.32781	-0.48154	-0.42529	-0.62976	-0.64275	-0.64706	-0.65657	-0.60968	-0.60779	-0.54527	-0.57771	-0.5545	-0.57079	-0.54266	-0.53031	-0.52075	-0.53989	-0.50965	-0.5191	-0.51625	-0.52822	-0.52545	-0.53702
Vanillylamine	-0.096001	-0.067526	-0.27465	-0.34558	-0.35545	-0.30308	-0.33489	-0.42981	-0.42027	-0.43453	-0.23321	-0.33823	-0.33687	-0.37833	-0.34751	-0.36503	-0.43512	-0.40293	-0.46594	-0.33039	-0.4637	-0.51769	-0.43262	-0.32788	-0.37312	-0.38337	-0.28222	-0.4332	-0.38131	-0.5919	-0.63217	-0.62014	-0.62452	-0.56897	-0.55524	-0.52818	-0.56431	-0.54342	-0.55984	-0.52115	-0.52307	-0.4837	-0.52526	-0.48983	-0.49811	-0.49599	-0.50064	-0.52231	-0.51705
Nicotinate D-ribon	-0.011613	-0.082527	-0.22247	-0.23418	-0.29313	-0.24344	-0.2711	-0.37565	-0.33596	-0.3416	-0.24437	-0.2745	-0.26593	-0.30698	-0.27943	-0.29962	-0.44334	-0.39195	-0.48396	-0.39644	-0.52282	-0.55756	-0.52707	-0.39573	-0.4479	-0.4344	-0.27531	-0.43295	-0.41233	-0.65597	-0.61561	-0.63632	-0.65314	-0.57284	-0.57722	-0.527	-0.54126	-0.52359	-0.57518	-0.52801	-0.53387	-0.5358	-0.5501	-0.469	-0.46612	-0.4653	-0.46612	-0.4719	-0.48659
N1-Acetylspermine	0.027338	-0.18059	-0.28816	-0.28926	-0.36709	-0.30274	-0.33521	-0.45538	-0.41569	-0.42996	-0.31976	-0.32035	-0.31368	-0.3661	-0.3356	-0.35664	-0.47723	-0.41786	-0.5052	-0.48699	-0.54429	-0.59237	-0.5262	-0.41598	-0.45526	-0.44597	-0.31926	-0.48888	-0.44474	-0.69006	-0.68527	-0.69169	-0.7082	-0.63036	-0.62685	-0.57474	-0.60027	-0.57641	-0.62108	-0.5744	-0.57374	-0.56271	-0.58928	-0.52273	-0.52546	-0.52347	-0.52859	-0.52865	-0.54658
6-Tuliposide A	-0.029605	-0.17505	-0.28123	-0.29792	-0.3543	-0.29463	-0.30463	-0.44587	-0.37939	-0.39535	-0.26826	-0.28721	-0.27593	-0.32898	-0.29826	-0.32091	-0.4782	-0.41359	-0.5242	-0.45314	-0.5677	-0.6067	-0.57364	-0.42343	-0.48824	-0.48585	-0.31593	-0.49469	-0.44926	-0.74955	-0.6925	-0.72146	-0.74386	-0.63909	-0.6451	-0.57719	-0.59716	-0.58288	-0.63174	-0.56626	-0.57315	-0.59019	-0.62543	-0.50709	-0.50798	-0.50584	-0.51496	-0.52266	-0.53546
Carnosine	-0.1403	-0.16699	-0.31464	-0.3534	-0.39695	-0.34431	-0.35896	-0.48281	-0.44331	-0.45057	-0.3757	-0.33075	-0.32741	-0.37818	-0.3434	-0.36542	-0.54068	-0.47519	-0.56179	-0.44091	-0.53948	-0.6033	-0.55749	-0.43831	-0.49184	-0.47507	-0.35231	-0.51761	-0.48475	-0.71394	-0.70869	-0.71679	-0.72725	-0.65902	-0.66281	-0.62071	-0.6419	-0.61724	-0.65006	-0.619	-0.62098	-0.59745	-0.61794	-0.56609	-0.56675	-0.56414	-0.57023	-0.56907	-0.58917
L-Histidinol	-0.10001	-0.13628	-0.28375	-0.32449	-0.3619	-0.30648	-0.31227	-0.45131	-0.40828	-0.41538	-0.3738	-0.315	-0.3099	-0.35969	-0.32877	-0.34958	-0.48164	-0.41363	-0.51371	-0.42448	-0.52332	-0.58516	-0.52944	-0.40047	-0.4586	-0.44578	-0.31093	-0.48207	-0.44224	-0.70309	-0.6785	-0.69106	-0.70674	-0.62768	-0.633	-0.57447	-0.59849	-0.57127	-0.60927	-0.57256	-0.57515	-0.56407	-0.58109	-0.5187	-0.52075	-0.51881	-0.52434	-0.52205	-0.54228
4-Imidazolone-5-pr	0.066902	-0.20899	-0.27338	-0.28623	-0.35914	-0.29174	-0.33836	-0.46329	-0.43132	-0.44314	-0.32678	-0.35941	-0.35185	-0.40605	-0.38107	-0.40054	-0.45126	-0.3802	-0.48386	-0.52863	-0.57408	-0.62912	-0.52711	-0.39962	-0.43473	-0.42901	-0.28934	-0.4827	-0.42666	-0.70713	-0.69302	-0.70289	-0.72525	-0.64956	-0.64353	-0.55849	-0.59317	-0.56295	-0.62047	-0.57098	-0.55696	-0.55931	-0.57176	-0.515	-0.52213	-0.52128	-0.52336	-0.52204	-0.5378
3,4-Dihydroxypheny	-0.20725	-0.26691	-0.3659	-0.43378	-0.4529	-0.42192	-0.46135	-0.53774	-0.51614	-0.52029	-0.1746	-0.38173	-0.37284	-0.4311	-0.40288	-0.42144	-0.51261	-0.4266	-0.47573	-0.36227	-0.4778	-0.5578	-0.53937	-0.46298	-0.47504	-0.49462	-0.40046	-0.56212	-0.51004	-0.63924	-0.64061	-0.6638	-0.66931	-0.65588	-0.65807	-0.58662	-0.60865	-0.60243	-0.62251	-0.59567	-0.55521	-0.5795	-0.58265	-0.57349	-0.58284	-0.58022	-0.58931	-0.5874	-0.59185
4-Hydroxyphenacyl	-0.16734	-0.20249	-0.32381	-0.40729	-0.4172	-0.37334	-0.43895	-0.51419	-0.49718	-0.50272	-0.23553	-0.39669	-0.39526	-0.44828	-0.42011	-0.43916	-0.55931	-0.48973	-0.55948	-0.40697	-0.5475	-0.61728	-0.54563	-0.4158	-0.44758	-0.45334	-0.33684	-0.52019	-0.46815	-0.68057	-0.69146	-0.7013	-0.71049	-0.67262	-0.66719	-0.60144	-0.63305	-0.61463	-0.65188	-0.62159	-0.59124	-0.57527	-0.59397	-0.57341	-0.58271	-0.58026	-0.58369	-0.59389	-0.59464
3-(4-Hydroxyphenyl	0.017757	-0.10135	-0.24706	-0.26328	-0.31841	-0.2716	-0.32708	-0.38901	-0.37326	-0.38667	-0.092702	-0.2981	-0.2916	-0.33323	-0.30834	-0.32494	-0.40281	-0.36524	-0.41604	-0.31643	-0.45428	-0.48896	-0.43611	-0.35213	-0.37179	-0.38054	-0.27697	-0.41545	-0.37555	-0.54316	-0.56091	-0.56415	-0.5727	-0.5272	-0.51607	-0.47923	-0.50304	-0.49288	-0.52575	-0.48161	-0.47112	-0.46429	-0.49255	-0.44862	-0.4536	-0.45209	-0.45511	-0.46913	-0.46788
Benzylamine	-0.038622	-0.16041	-0.30991	-0.30102	-0.37324	-0.32516	-0.35002	-0.42643	-0.39073	-0.40972	-0.13701	-0.25655	-0.25112	-0.29925	-0.26606	-0.2854	-0.45356	-0.41461	-0.4465	-0.31569	-0.41335	-0.45172	-0.44208	-0.39548	-0.41445	-0.41765	-0.35013	-0.46274	-0.42707	-0.54692	-0.57849	-0.57715	-0.57973	-0.53202	-0.5267	-0.52337	-0.53701	-0.53183	-0.54392	-0.50772	-0.50924	-0.48936	-0.53489	-0.48401	-0.48529	-0.48147	-0.49256	-0.49638	-0.50692
Reduced riboflavin	0.073152	-0.089175	-0.23034	-0.20558	-0.29476	-0.2379	-0.27936	-0.35742	-0.32946	-0.34539	-0.16181	-0.2502	-0.24587	-0.28445	-0.25473	-0.2736	-0.42166	-0.39596	-0.45254	-0.3847	-0.46618	-0.48845	-0.44239	-0.36058	-0.39182	-0.37818	-0.2748	-0.4	-0.37761	-0.5588	-0.57937	-0.57401	-0.58284	-0.51495	-0.50587	-0.49765	-0.51433	-0.49821	-0.53432	-0.49147	-0.50436	-0.47297	-0.51042	-0.44668	-0.44465	-0.44271	-0.44535	-0.4543	-0.46636
Pyridoxamine	-0.019466	-0.089041	-0.30012	-0.28869	-0.35516	-0.31566	-0.34831	-0.41562	-0.37524	-0.40199	-0.0069267	-0.25321	-0.24674	-0.29579	-0.27771	-0.2899	-0.34154	-0.2823	-0.32691	-0.22488	-0.37566	-0.41401	-0.34858	-0.30334	-0.30392	-0.31627	-0.28701	-0.39923	-0.33517	-0.4586	-0.48432	-0.49238	-0.50213	-0.47578	-0.46346	-0.40419	-0.43185	-0.43046	-0.44428	-0.40036	-0.37374	-0.39604	-0.42941	-0.38766	-0.40023	-0.39708	-0.4136	-0.41576	-0.41378
(2S)-2-{[1-(R)-Car	0.028303	-0.17656	-0.31375	-0.2981	-0.38254	-0.33788	-0.4031	-0.43597	-0.42523	-0.44921	-0.14226	-0.30096	-0.29508	-0.34187	-0.31452	-0.33013	-0.41173	-0.37949	-0.38941	-0.3161	-0.40711	-0.44132	-0.39416	-0.37332	-0.36173	-0.37874	-0.34067	-0.44937	-0.40131	-0.47237	-0.54443	-0.53428	-0.53356	-0.5186	-0.49772	-0.4856	-0.50968	-0.50964	-0.52032	-0.48027	-0.46129	-0.44903	-0.49176	-0.47175	-0.47995	-0.47683	-0.48663	-0.49911	-0.49363
N-Acetyl-D-mannosa	-0.054738	-0.13559	-0.32873	-0.33343	-0.395	-0.36585	-0.44093	-0.44416	-0.44042	-0.46672	-0.061283	-0.30913	-0.30508	-0.34978	-0.32826	-0.3397	-0.3874	-0.35037	-0.34704	-0.23552	-0.36567	-0.40365	-0.34204	-0.33203	-0.30724	-0.33242	-0.33175	-0.42692	-0.36979	-0.39627	-0.48522	-0.47658	-0.47182	-0.48802	-0.4621	-0.43743	-0.4666	-0.47449	-0.47343	-0.43808	-0.40088	-0.40041	-0.43963	-0.44274	-0.457	-0.45363	-0.467	-0.48431	-0.46537
3-Deoxy-D-manno-oc	-0.24447	-0.21943	-0.42362	-0.50143	-0.5159	-0.49347	-0.56851	-0.57573	-0.5997	-0.61763	-0.1495	-0.43475	-0.43332	-0.48582	-0.45689	-0.46991	-0.48881	-0.43563	-0.41932	-0.26336	-0.39447	-0.477	-0.40475	-0.40494	-0.37698	-0.41416	-0.42761	-0.54508	-0.47697	-0.46707	-0.59511	-0.57687	-0.56138	-0.61203	-0.58473	-0.55836	-0.59769	-0.59942	-0.57772	-0.56312	-0.50991	-0.49334	-0.51983	-0.58253	-0.60237	-0.59855	-0.61183	-0.62891	-0.6059
sn-Glycero-3-phosp	-0.26073	-0.26966	-0.45469	-0.53759	-0.54835	-0.5247	-0.58248	-0.61135	-0.63931	-0.65379	-0.24243	-0.45507	-0.45373	-0.51371	-0.48678	-0.49843	-0.45848	-0.38276	-0.36416	-0.21889	-0.34572	-0.45362	-0.37005	-0.40121	-0.35858	-0.39882	-0.44385	-0.56416	-0.48197	-0.44811	-0.58202	-0.56114	-0.54614	-0.61297	-0.58909	-0.54443	-0.58822	-0.58188	-0.55173	-0.55297	-0.4865	-0.47796	-0.48712	-0.58465	-0.60875	-0.60479	-0.62001	-0.6185	-0.60656
Pantothenol	-0.22611	-0.31342	-0.49645	-0.54733	-0.58094	-0.54844	-0.59717	-0.64255	-0.62929	-0.65959	-0.21663	-0.40991	-0.40547	-0.47529	-0.44595	-0.46022	-0.49355	-0.41477	-0.40557	-0.2411	-0.3805	-0.46953	-0.40718	-0.42377	-0.38978	-0.43635	-0.47479	-0.59745	-0.49981	-0.50792	-0.61816	-0.60981	-0.60122	-0.6362	-0.61399	-0.56654	-0.60696	-0.61352	-0.58502	-0.56013	-0.50005	-0.50911	-0.55268	-0.58697	-0.61121	-0.60527	-0.63063	-0.63357	-0.61937
cis-1,2-Dihydroxy-	-0.14546	-0.26152	-0.40184	-0.46085	-0.49797	-0.45667	-0.52172	-0.56942	-0.57418	-0.59103	-0.2598	-0.4249	-0.41868	-0.47479	-0.43917	-0.45826	-0.53017	-0.48092	-0.49408	-0.36901	-0.48359	-0.55451	-0.50671	-0.46682	-0.46521	-0.49711	-0.43637	-0.58292	-0.52305	-0.60455	-0.68814	-0.67924	-0.6728	-0.67156	-0.65229	-0.62877	-0.66144	-0.65828	-0.65874	-0.62487	-0.5944	-0.57817	-0.61408	-0.6214	-0.63373	-0.63034	-0.64009	-0.65807	-0.6462
Homogentisate	-0.1721	-0.26285	-0.40704	-0.4826	-0.50357	-0.46448	-0.50656	-0.58734	-0.5904	-0.60068	-0.26961	-0.44322	-0.43499	-0.49709	-0.46797	-0.48464	-0.46947	-0.38753	-0.42004	-0.31955	-0.45013	-0.54687	-0.48086	-0.44598	-0.43897	-0.47348	-0.42111	-0.58297	-0.50738	-0.60296	-0.66127	-0.6621	-0.66199	-0.66996	-0.65833	-0.58939	-0.62791	-0.6155	-0.61728	-0.59388	-0.54634	-0.55891	-0.56539	-0.59607	-0.61349	-0.6109	-0.62163	-0.62083	-0.61878
N-Formyl-L-asparta	-0.082854	-0.19036	-0.36337	-0.36993	-0.43521	-0.40017	-0.44561	-0.49534	-0.47767	-0.50215	-0.13359	-0.33175	-0.32392	-0.3762	-0.35117	-0.36526	-0.40731	-0.34984	-0.37096	-0.26248	-0.40725	-0.46121	-0.40535	-0.38594	-0.37433	-0.39634	-0.37451	-0.48975	-0.42799	-0.49281	-0.55684	-0.55712	-0.55687	-0.55783	-0.54019	-0.49647	-0.52597	-0.52789	-0.52849	-0.49021	-0.45696	-0.47224	-0.50139	-0.49227	-0.50583	-0.50261	-0.51841	-0.5257	-0.51748
3,4-Dihydroxy-L-ph	-0.13301	-0.16486	-0.31934	-0.40844	-0.4075	-0.38533	-0.49201	-0.47765	-0.52016	-0.52475	-0.068066	-0.41793	-0.41844	-0.46515	-0.4484	-0.45764	-0.4076	-0.351	-0.33905	-0.21834	-0.34762	-0.42712	-0.33585	-0.31933	-0.27743	-0.31577	-0.30943	-0.43998	-0.373	-0.38668	-0.48592	-0.472	-0.4649	-0.51921	-0.49444	-0.44076	-0.48079	-0.47295	-0.47783	-0.47482	-0.40441	-0.39249	-0.39409	-0.4805	-0.50136	-0.4994	-0.50125	-0.5102	-0.49197
Xanthoxic acid	-0.14236	-0.20442	-0.39167	-0.44061	-0.48281	-0.46761	-0.58754	-0.54327	-0.5869	-0.6034	-0.060825	-0.4446	-0.44218	-0.49127	-0.4718	-0.48074	-0.43745	-0.38359	-0.34864	-0.20937	-0.37915	-0.45158	-0.36057	-0.38492	-0.32143	-0.36061	-0.39505	-0.50417	-0.43848	-0.37342	-0.51612	-0.49858	-0.4836	-0.56701	-0.53128	-0.48934	-0.52966	-0.53579	-0.52639	-0.5143	-0.43743	-0.43824	-0.44584	-0.53845	-0.56106	-0.55847	-0.5672	-0.58261	-0.55372
2'-N-Acetylparomam	-0.11778	-0.26272	-0.39237	-0.42211	-0.47839	-0.45	-0.54086	-0.5348	-0.54287	-0.56579	-0.16908	-0.39016	-0.3833	-0.43426	-0.40361	-0.41954	-0.49769	-0.45999	-0.44458	-0.33196	-0.44284	-0.49268	-0.45735	-0.44504	-0.4198	-0.45637	-0.42813	-0.54344	-0.4894	-0.49852	-0.60027	-0.59321	-0.5824	-0.60685	-0.58031	-0.5667	-0.59438	-0.60726	-0.60335	-0.56519	-0.52442	-0.5209	-0.56206	-0.57263	-0.58571	-0.58209	-0.59399	-0.61945	-0.59521
Iridodial	-0.064567	-0.24734	-0.37688	-0.40294	-0.46336	-0.4209	-0.48885	-0.51889	-0.5313	-0.55279	-0.218	-0.38525	-0.37955	-0.43033	-0.39613	-0.41324	-0.46655	-0.43481	-0.42739	-0.35347	-0.42348	-0.48097	-0.43119	-0.42732	-0.41129	-0.4426	-0.41219	-0.5304	-0.47502	-0.51039	-0.62002	-0.59923	-0.58917	-0.59606	-0.5703	-0.56923	-0.6003	-0.59949	-0.59253	-0.55996	-0.53543	-0.51024	-0.55261	-0.56733	-0.57892	-0.57554	-0.58529	-0.60367	-0.59088
Benzylpenicilloic	-0.045153	-0.20278	-0.34076	-0.36773	-0.42025	-0.37869	-0.44714	-0.48299	-0.48466	-0.50394	-0.19427	-0.35686	-0.352	-0.40265	-0.37548	-0.39065	-0.43265	-0.38895	-0.39879	-0.31314	-0.41111	-0.46616	-0.4052	-0.37953	-0.36591	-0.39308	-0.35623	-0.48204	-0.42186	-0.49404	-0.57266	-0.56185	-0.55953	-0.55844	-0.53737	-0.50993	-0.5414	-0.5377	-0.5436	-0.51139	-0.47928	-0.46746	-0.50179	-0.50805	-0.52092	-0.51788	-0.52696	-0.53912	-0.53
L-Methionine S-oxi	-0.16375	-0.224	-0.38208	-0.4628	-0.47287	-0.44254	-0.53101	-0.54573	-0.56027	-0.5745	-0.11367	-0.42089	-0.41832	-0.47424	-0.44958	-0.46331	-0.48155	-0.421	-0.42126	-0.26775	-0.41295	-0.48944	-0.41966	-0.38709	-0.36264	-0.40426	-0.37901	-0.52112	-0.44619	-0.49872	-0.58524	-0.57879	-0.57358	-0.6011	-0.57928	-0.53013	-0.56826	-0.56709	-0.56816	-0.54659	-0.48783	-0.48212	-0.50793	-0.54895	-0.56849	-0.56505	-0.57445	-0.58826	-0.56991
Citric acid	-0.10855	-0.40978	-0.34896	-0.41876	-0.4382	-0.36296	-0.30569	-0.56207	-0.50966	-0.50468	-0.63292	-0.38902	-0.38166	-0.4573	-0.43099	-0.45145	-0.42161	-0.27697	-0.42383	-0.61288	-0.48656	-0.62211	-0.51713	-0.40716	-0.45833	-0.44822	-0.33081	-0.55773	-0.47087	-0.80022	-0.73672	-0.7552	-0.78598	-0.7029	-0.72604	-0.58331	-0.6244	-0.56257	-0.60194	-0.59304	-0.5693	-0.58978	-0.55714	-0.54664	-0.55917	-0.55767	-0.56618	-0.51104	-0.57024
4-Aminobutyraldehy	-0.094946	-0.33048	-0.28053	-0.3443	-0.36414	-0.29161	-0.28221	-0.48137	-0.4115	-0.41786	-0.55965	-0.33004	-0.32605	-0.38496	-0.35494	-0.37826	-0.5215	-0.42998	-0.58376	-0.69813	-0.60551	-0.67781	-0.59016	-0.39282	-0.48179	-0.46183	-0.27928	-0.50018	-0.44154	-0.84278	-0.76676	-0.7907	-0.82124	-0.69622	-0.71021	-0.61057	-0.64276	-0.60089	-0.66115	-0.6151	-0.62046	-0.61287	-0.63235	-0.53325	-0.53707	-0.53504	-0.54088	-0.53204	-0.56287
(4E)-2-Oxohexenoic	-0.13434	-0.32197	-0.30927	-0.35767	-0.39867	-0.32963	-0.31388	-0.51748	-0.43954	-0.44449	-0.56587	-0.345	-0.33703	-0.39643	-0.3602	-0.38706	-0.58789	-0.49368	-0.65417	-0.71178	-0.67738	-0.74702	-0.69061	-0.4859	-0.58476	-0.5552	-0.34604	-0.56962	-0.52967	-0.92576	-0.83818	-0.87159	-0.9004	-0.77099	-0.78964	-0.69739	-0.72085	-0.6839	-0.74727	-0.69461	-0.70869	-0.71057	-0.72442	-0.60728	-0.6053	-0.60348	-0.60979	-0.60281	-0.63633
5-Acetylamino-6-fo	-0.079645	-0.32057	-0.29075	-0.34037	-0.38124	-0.30805	-0.30412	-0.50395	-0.433	-0.43679	-0.56458	-0.35218	-0.34442	-0.40435	-0.37078	-0.39683	-0.56456	-0.47085	-0.6304	-0.7113	-0.6695	-0.73911	-0.66968	-0.46504	-0.55693	-0.53206	-0.32016	-0.55087	-0.50478	-0.90971	-0.82262	-0.85371	-0.88483	-0.75542	-0.77185	-0.67254	-0.69931	-0.65925	-0.7287	-0.67632	-0.685	-0.68638	-0.69815	-0.58811	-0.58785	-0.58642	-0.59012	-0.58207	-0.61553
N-Acetyl-L-leucine	-0.13286	-0.33759	-0.36124	-0.36985	-0.45717	-0.38652	-0.38857	-0.55192	-0.49923	-0.51001	-0.63381	-0.36625	-0.36349	-0.41761	-0.36928	-0.39822	-0.67025	-0.60924	-0.72126	-0.74565	-0.68226	-0.74584	-0.69357	-0.55037	-0.63142	-0.5863	-0.43212	-0.616	-0.60108	-0.88525	-0.88986	-0.88902	-0.8992	-0.7983	-0.80254	-0.78546	-0.80475	-0.76934	-0.80964	-0.77118	-0.80205	-0.74805	-0.7782	-0.69763	-0.69046	-0.68749	-0.69342	-0.69274	-0.72601
4-Acetamido-2-amin	-0.15023	-0.44273	-0.37977	-0.447	-0.48133	-0.41135	-0.40897	-0.60146	-0.5415	-0.54916	-0.61442	-0.41581	-0.40651	-0.47566	-0.43722	-0.46396	-0.60499	-0.50405	-0.63777	-0.73155	-0.66239	-0.7517	-0.68824	-0.52158	-0.59538	-0.58971	-0.40943	-0.63977	-0.57737	-0.9215	-0.8721	-0.89716	-0.92004	-0.81837	-0.82955	-0.73514	-0.76725	-0.7336	-0.78128	-0.73231	-0.72757	-0.73257	-0.74922	-0.66798	-0.67312	-0.67062	-0.67956	-0.67251	-0.69899
Dopamine	-0.13587	-0.45091	-0.41151	-0.46814	-0.51392	-0.44011	-0.45873	-0.62902	-0.57065	-0.58429	-0.59745	-0.42089	-0.41565	-0.48856	-0.44824	-0.4752	-0.6533	-0.55876	-0.6715	-0.70354	-0.65883	-0.74507	-0.67455	-0.52419	-0.58418	-0.57954	-0.43034	-0.65341	-0.58495	-0.90105	-0.88404	-0.89784	-0.91688	-0.82385	-0.82828	-0.75201	-0.7857	-0.75462	-0.79713	-0.75191	-0.74239	-0.7266	-0.76076	-0.68966	-0.69647	-0.69256	-0.70357	-0.69804	-0.72262
Bufotenine	-0.16303	-0.40141	-0.44755	-0.50359	-0.53748	-0.46297	-0.43924	-0.63023	-0.56638	-0.59364	-0.52369	-0.38221	-0.37619	-0.45029	-0.40827	-0.43284	-0.55774	-0.47403	-0.56793	-0.59758	-0.5459	-0.63508	-0.56211	-0.46116	-0.5181	-0.53223	-0.43912	-0.62885	-0.53766	-0.81159	-0.82799	-0.82853	-0.84126	-0.75282	-0.75141	-0.69353	-0.73399	-0.70921	-0.71486	-0.66549	-0.66572	-0.6501	-0.70891	-0.63672	-0.64918	-0.64388	-0.66569	-0.66299	-0.67991
3-Amino-3-(4-hydro	-0.25614	-0.35823	-0.37906	-0.49159	-0.49244	-0.44188	-0.46055	-0.60314	-0.58248	-0.58261	-0.58264	-0.47131	-0.46147	-0.51965	-0.47803	-0.50388	-0.61896	-0.53991	-0.64185	-0.63976	-0.65283	-0.74534	-0.69945	-0.54654	-0.61441	-0.62255	-0.43826	-0.65488	-0.60923	-0.8762	-0.86326	-0.88174	-0.89036	-0.82663	-0.8306	-0.76172	-0.79321	-0.76887	-0.80101	-0.75847	-0.75029	-0.74662	-0.75521	-0.71099	-0.71579	-0.71434	-0.71798	-0.73097	-0.73701
L-2,4-Diaminobutan	-0.24308	-0.36407	-0.39965	-0.48662	-0.50011	-0.44366	-0.45225	-0.61702	-0.56121	-0.56852	-0.5248	-0.42252	-0.41641	-0.48497	-0.4499	-0.47407	-0.6212	-0.514	-0.63408	-0.61148	-0.63357	-0.72848	-0.66193	-0.50154	-0.565	-0.56184	-0.41296	-0.63295	-0.56733	-0.87097	-0.8346	-0.86107	-0.87977	-0.80446	-0.81397	-0.71442	-0.74774	-0.71989	-0.75902	-0.71968	-0.69927	-0.70638	-0.72017	-0.66156	-0.67027	-0.66716	-0.67854	-0.67281	-0.69187
S,S-Dimethyl-beta-	-0.15381	-0.2563	-0.30788	-0.3638	-0.39501	-0.35389	-0.38259	-0.49081	-0.44792	-0.45547	-0.24536	-0.35721	-0.34473	-0.39476	-0.36345	-0.38554	-0.52444	-0.45491	-0.55297	-0.51824	-0.59769	-0.65008	-0.62647	-0.4761	-0.53393	-0.53809	-0.36239	-0.54551	-0.5097	-0.75957	-0.71531	-0.7497	-0.76435	-0.69559	-0.70013	-0.62624	-0.64635	-0.63825	-0.68186	-0.62389	-0.615	-0.64215	-0.657	-0.57265	-0.57482	-0.57355	-0.57974	-0.59562	-0.5963
3-Formylsalicylic	-0.1073	-0.25761	-0.36374	-0.39264	-0.44525	-0.37059	-0.37373	-0.54242	-0.46754	-0.49414	-0.42404	-0.32753	-0.32698	-0.38902	-0.35222	-0.37591	-0.58051	-0.51002	-0.62781	-0.55871	-0.60557	-0.66405	-0.56866	-0.41339	-0.48712	-0.46961	-0.35247	-0.54093	-0.4744	-0.8065	-0.80126	-0.8049	-0.82416	-0.71447	-0.71234	-0.65631	-0.69175	-0.66326	-0.69761	-0.64377	-0.65456	-0.6217	-0.68183	-0.57975	-0.58615	-0.58157	-0.59761	-0.60165	-0.61969
cis-3-(Carboxy-eth	-0.12156	-0.26551	-0.33174	-0.39641	-0.42303	-0.36319	-0.38419	-0.5326	-0.48557	-0.49438	-0.39811	-0.38143	-0.37512	-0.43578	-0.4057	-0.42749	-0.53508	-0.44662	-0.56055	-0.58462	-0.59126	-0.66691	-0.58912	-0.43643	-0.49257	-0.49097	-0.34194	-0.54859	-0.48641	-0.7882	-0.75499	-0.7755	-0.79611	-0.7164	-0.72042	-0.62828	-0.66176	-0.63378	-0.67969	-0.63533	-0.61988	-0.62408	-0.64077	-0.57764	-0.58565	-0.58346	-0.59082	-0.58935	-0.60512
4-Guanidinobutanoa	-0.23365	-0.41089	-0.40632	-0.4594	-0.50516	-0.44421	-0.43024	-0.60927	-0.53984	-0.55638	-0.67487	-0.39473	-0.38435	-0.44589	-0.39979	-0.42841	-0.65151	-0.57316	-0.70029	-0.7359	-0.70009	-0.7701	-0.73236	-0.56366	-0.65516	-0.64174	-0.46156	-0.66555	-0.62302	-0.94019	-0.90883	-0.93286	-0.94709	-0.84279	-0.85008	-0.7919	-0.81728	-0.79752	-0.83006	-0.76722	-0.7844	-0.78238	-0.81941	-0.7068	-0.70688	-0.70374	-0.7179	-0.72984	-0.74382
Caffeic aldehyde	-0.24706	-0.40752	-0.40636	-0.46971	-0.5035	-0.44124	-0.40997	-0.60043	-0.53953	-0.55579	-0.7006	-0.39116	-0.38197	-0.44205	-0.3948	-0.42248	-0.61177	-0.53847	-0.65812	-0.70684	-0.64758	-0.72609	-0.68212	-0.53401	-0.62515	-0.61558	-0.4546	-0.64845	-0.60161	-0.90153	-0.88752	-0.90116	-0.91182	-0.81209	-0.81812	-0.7706	-0.79927	-0.77519	-0.7942	-0.73899	-0.76133	-0.74821	-0.78626	-0.69003	-0.69148	-0.68826	-0.70302	-0.71266	-0.728
1-Methylpyrroliniu	-0.20906	-0.43743	-0.38998	-0.47273	-0.49292	-0.4252	-0.39776	-0.60646	-0.55263	-0.55809	-0.66254	-0.42065	-0.41089	-0.47757	-0.43485	-0.4622	-0.59296	-0.49663	-0.62777	-0.71863	-0.63785	-0.73666	-0.6828	-0.52836	-0.61119	-0.60652	-0.42927	-0.65128	-0.59333	-0.92206	-0.88223	-0.90182	-0.91969	-0.82011	-0.83313	-0.75272	-0.78457	-0.7487	-0.78196	-0.73832	-0.74413	-0.74173	-0.75642	-0.68357	-0.68754	-0.68514	-0.69476	-0.68814	-0.71558
N-Hydroxy-L-phenyl	-0.22397	-0.41894	-0.42426	-0.46454	-0.51634	-0.44843	-0.38474	-0.62159	-0.54608	-0.55814	-0.7232	-0.37959	-0.36934	-0.43929	-0.39636	-0.42301	-0.56787	-0.45733	-0.59586	-0.69745	-0.61066	-0.71314	-0.65822	-0.53276	-0.61422	-0.59328	-0.45715	-0.65799	-0.60057	-0.90745	-0.8698	-0.88956	-0.90801	-0.80932	-0.82604	-0.74351	-0.77265	-0.73536	-0.75745	-0.7177	-0.72946	-0.73704	-0.7476	-0.66999	-0.67331	-0.67015	-0.68772	-0.66564	-0.70551
Anhalamine	-0.19252	-0.53586	-0.43769	-0.46462	-0.52681	-0.47019	-0.42682	-0.63076	-0.54101	-0.55773	-0.74125	-0.36946	-0.34811	-0.4224	-0.38136	-0.40925	-0.56472	-0.45248	-0.57851	-0.69577	-0.63609	-0.71661	-0.72469	-0.59646	-0.66599	-0.67355	-0.49847	-0.70117	-0.64102	-0.92535	-0.84857	-0.89837	-0.91974	-0.82226	-0.84146	-0.74307	-0.76153	-0.75186	-0.78141	-0.71192	-0.71027	-0.77518	-0.79338	-0.67212	-0.67502	-0.67194	-0.69293	-0.6842	-0.7074
Chlorogenate	-0.16636	-0.40027	-0.3501	-0.42129	-0.44854	-0.3924	-0.34856	-0.55088	-0.50666	-0.50757	-0.60996	-0.40082	-0.37903	-0.43792	-0.39529	-0.4227	-0.49025	-0.40547	-0.52791	-0.65802	-0.60501	-0.69127	-0.69328	-0.56152	-0.64225	-0.65561	-0.4388	-0.6449	-0.60327	-0.88913	-0.82292	-0.85834	-0.87424	-0.77921	-0.79629	-0.7181	-0.73928	-0.71727	-0.74714	-0.68761	-0.70114	-0.74227	-0.74107	-0.6514	-0.6509	-0.65059	-0.65768	-0.65883	-0.67815
(S)-Norlaudanosoli	-0.21532	-0.46886	-0.42458	-0.51206	-0.54288	-0.47765	-0.494	-0.65835	-0.62991	-0.63238	-0.6839	-0.48808	-0.48046	-0.54836	-0.50176	-0.5304	-0.68148	-0.59238	-0.69532	-0.74529	-0.68344	-0.78624	-0.73158	-0.59239	-0.65497	-0.65238	-0.48331	-0.70947	-0.65917	-0.93369	-0.93502	-0.94432	-0.95411	-0.88225	-0.88694	-0.82518	-0.85737	-0.82384	-0.85785	-0.82249	-0.81639	-0.79442	-0.80743	-0.7695	-0.77345	-0.77092	-0.77605	-0.77531	-0.79708
Juvenile hormone I	-0.21736	-0.43299	-0.43682	-0.5166	-0.54606	-0.48429	-0.49062	-0.65983	-0.61307	-0.6254	-0.5802	-0.46148	-0.45104	-0.52164	-0.47995	-0.50636	-0.63015	-0.534	-0.644	-0.69198	-0.6638	-0.75898	-0.698	-0.55758	-0.61891	-0.62677	-0.47126	-0.69207	-0.62415	-0.90859	-0.89685	-0.91637	-0.93018	-0.85577	-0.8589	-0.77543	-0.81139	-0.78739	-0.81659	-0.76599	-0.7535	-0.76069	-0.78333	-0.72136	-0.73008	-0.7271	-0.7397	-0.74256	-0.75529
Triethanolamine	-0.2279	-0.447	-0.46201	-0.51165	-0.56849	-0.50926	-0.51621	-0.66908	-0.61772	-0.63226	-0.5821	-0.43968	-0.42936	-0.49929	-0.45151	-0.48018	-0.68381	-0.5974	-0.68776	-0.68805	-0.66817	-0.75425	-0.72871	-0.61113	-0.66813	-0.66712	-0.52407	-0.72336	-0.67345	-0.9081	-0.91223	-0.92851	-0.93606	-0.8662	-0.86997	-0.81979	-0.84485	-0.82781	-0.85027	-0.80224	-0.79929	-0.79479	-0.82589	-0.7592	-0.76229	-0.75838	-0.77267	-0.77534	-0.79197
(Z)-4-Hydroxypheny	-0.27084	-0.45034	-0.46615	-0.54568	-0.58383	-0.53335	-0.58318	-0.7041	-0.6779	-0.68652	-0.57806	-0.51579	-0.51261	-0.58348	-0.54759	-0.57036	-0.68855	-0.57723	-0.67095	-0.68133	-0.68026	-0.78878	-0.68418	-0.55948	-0.59086	-0.58326	-0.48251	-0.70042	-0.63517	-0.85708	-0.88732	-0.89805	-0.90698	-0.88173	-0.87682	-0.78098	-0.82276	-0.79456	-0.82667	-0.80014	-0.75786	-0.7529	-0.75344	-0.75394	-0.76727	-0.76422	-0.77471	-0.76985	-0.78184
Biocytin	-0.32692	-0.57434	-0.51249	-0.61325	-0.63589	-0.5927	-0.63917	-0.75385	-0.73292	-0.73682	-0.6628	-0.54522	-0.53715	-0.61542	-0.57601	-0.60054	-0.71194	-0.5907	-0.66264	-0.68575	-0.65562	-0.77844	-0.72273	-0.623	-0.64183	-0.65623	-0.54978	-0.77021	-0.70025	-0.87311	-0.89763	-0.91779	-0.92251	-0.91346	-0.91419	-0.81839	-0.85438	-0.83563	-0.85718	-0.83354	-0.77955	-0.79423	-0.79006	-0.80341	-0.81741	-0.81391	-0.82586	-0.81821	-0.82886
Hercynine	-0.41774	-0.50687	-0.51309	-0.6222	-0.62819	-0.59824	-0.58376	-0.72815	-0.70238	-0.70642	-0.6416	-0.51037	-0.49364	-0.56465	-0.52086	-0.54559	-0.62104	-0.5076	-0.58158	-0.61723	-0.59821	-0.72152	-0.71448	-0.63671	-0.67512	-0.70014	-0.58085	-0.77416	-0.7152	-0.85576	-0.86354	-0.89348	-0.8925	-0.88152	-0.88936	-0.80491	-0.83377	-0.82536	-0.82117	-0.7874	-0.75484	-0.79943	-0.78993	-0.78201	-0.79267	-0.79001	-0.80709	-0.80572	-0.81046
Indolebutyric acid	-0.34508	-0.5144	-0.46289	-0.6048	-0.59236	-0.54995	-0.5673	-0.70875	-0.71415	-0.7122	-0.72914	-0.57186	-0.56026	-0.62658	-0.58527	-0.60893	-0.61319	-0.51126	-0.59619	-0.67153	-0.63571	-0.76546	-0.69351	-0.58693	-0.62815	-0.65241	-0.51282	-0.73569	-0.66995	-0.86562	-0.89465	-0.9065	-0.90766	-0.89272	-0.8907	-0.79982	-0.84396	-0.81758	-0.82847	-0.80012	-0.76536	-0.77751	-0.76262	-0.78245	-0.79648	-0.79532	-0.80194	-0.80745	-0.80855
trans-Zeatin ribos	-0.35206	-0.46905	-0.43876	-0.56184	-0.55122	-0.49495	-0.47879	-0.64773	-0.62366	-0.62647	-0.67646	-0.46249	-0.45869	-0.52119	-0.46985	-0.49775	-0.66993	-0.59473	-0.68035	-0.67928	-0.60018	-0.7112	-0.67389	-0.55261	-0.62752	-0.62961	-0.49041	-0.68881	-0.64066	-0.87696	-0.90196	-0.90005	-0.89967	-0.83578	-0.84158	-0.81208	-0.8434	-0.81223	-0.81621	-0.79285	-0.80003	-0.75489	-0.7814	-0.75579	-0.75973	-0.75609	-0.76526	-0.76993	-0.78698
Cuscohygrine	-0.37247	-0.51878	-0.49919	-0.63226	-0.62103	-0.57039	-0.57556	-0.71265	-0.70335	-0.7099	-0.70154	-0.51456	-0.50711	-0.57533	-0.52055	-0.54915	-0.7004	-0.62913	-0.68094	-0.65124	-0.59933	-0.71454	-0.69854	-0.61021	-0.66253	-0.69002	-0.56384	-0.75937	-0.70119	-0.87043	-0.92595	-0.92277	-0.91457	-0.87735	-0.87596	-0.85609	-0.8886	-0.87118	-0.86125	-0.83259	-0.82558	-0.79089	-0.82597	-0.81713	-0.82475	-0.8205	-0.83215	-0.84612	-0.84933
1,2-Bis(4-hydroxy-	-0.33493	-0.52152	-0.49795	-0.56176	-0.61305	-0.56408	-0.56786	-0.70423	-0.6686	-0.67716	-0.6821	-0.47085	-0.46083	-0.52745	-0.47124	-0.50222	-0.75304	-0.67504	-0.74369	-0.71292	-0.67757	-0.77258	-0.78099	-0.68333	-0.74118	-0.73652	-0.59684	-0.78246	-0.75401	-0.92494	-0.95492	-0.96545	-0.96127	-0.91195	-0.91687	-0.89949	-0.91712	-0.9037	-0.91131	-0.8753	-0.87894	-0.85809	-0.88379	-0.84028	-0.83879	-0.83471	-0.84756	-0.85399	-0.86979
Pyruvate	-0.29634	-0.46224	-0.49513	-0.55249	-0.60351	-0.54544	-0.52546	-0.68963	-0.6515	-0.6708	-0.72742	-0.45365	-0.44526	-0.51071	-0.45682	-0.48497	-0.66472	-0.59321	-0.67075	-0.67168	-0.63277	-0.72826	-0.68791	-0.60331	-0.66517	-0.66287	-0.55705	-0.73326	-0.68443	-0.8763	-0.92964	-0.92554	-0.92241	-0.8654	-0.86206	-0.84198	-0.87295	-0.8532	-0.84713	-0.80565	-0.81779	-0.79001	-0.82859	-0.78281	-0.78699	-0.78275	-0.80063	-0.80844	-0.82074
N-Caffeoylputresci	-0.18346	-0.42326	-0.38248	-0.40553	-0.45586	-0.387	-0.33161	-0.55507	-0.44713	-0.47065	-0.68443	-0.28914	-0.28081	-0.34789	-0.30977	-0.33545	-0.55563	-0.45786	-0.60549	-0.68693	-0.60239	-0.67031	-0.62293	-0.45954	-0.55427	-0.53343	-0.38893	-0.57997	-0.51746	-0.87661	-0.8087	-0.8391	-0.86477	-0.73551	-0.75216	-0.67033	-0.69534	-0.6701	-0.70221	-0.64189	-0.66065	-0.67245	-0.71647	-0.57864	-0.58129	-0.57687	-0.59917	-0.58931	-0.62018
Phenyllactate	-0.27987	-0.42355	-0.4655	-0.42708	-0.52459	-0.46455	-0.34385	-0.58284	-0.46369	-0.49699	-0.77033	-0.2269	-0.21706	-0.28166	-0.23087	-0.25801	-0.54867	-0.46266	-0.57498	-0.61995	-0.51564	-0.58582	-0.59168	-0.52266	-0.61278	-0.57443	-0.50931	-0.62879	-0.59098	-0.81273	-0.79873	-0.81282	-0.82102	-0.7133	-0.73157	-0.71478	-0.72536	-0.70895	-0.69306	-0.64558	-0.69381	-0.69254	-0.74476	-0.61651	-0.61209	-0.60584	-0.6404	-0.6198	-0.66225
2-Phenylacetamide	-0.23051	-0.53762	-0.47352	-0.55456	-0.59129	-0.5321	-0.55141	-0.67914	-0.6852	-0.69428	-0.69121	-0.50703	-0.50239	-0.56787	-0.51833	-0.54359	-0.63143	-0.56309	-0.60642	-0.68525	-0.56696	-0.67956	-0.61481	-0.56758	-0.59361	-0.60564	-0.52651	-0.70651	-0.6493	-0.78279	-0.87614	-0.85389	-0.84594	-0.82534	-0.8142	-0.79648	-0.8348	-0.806	-0.79995	-0.78246	-0.77146	-0.72357	-0.74551	-0.77144	-0.78061	-0.77714	-0.7859	-0.78706	-0.79961
3-Hydroxy-L-kynure	-0.34307	-0.50961	-0.49423	-0.57179	-0.57994	-0.51599	-0.46311	-0.65814	-0.58757	-0.61359	-0.67413	-0.36069	-0.36104	-0.4343	-0.38629	-0.41134	-0.62091	-0.53561	-0.61599	-0.61258	-0.49764	-0.60104	-0.54992	-0.46394	-0.53095	-0.53309	-0.48175	-0.64617	-0.5645	-0.79339	-0.83051	-0.82345	-0.82652	-0.75076	-0.755	-0.72628	-0.76123	-0.73669	-0.7173	-0.68948	-0.69765	-0.65495	-0.72046	-0.6662	-0.67669	-0.66952	-0.69684	-0.68913	-0.71151
1-O-[2-(Acetylamin	-0.34352	-0.60408	-0.51719	-0.62678	-0.62786	-0.57471	-0.52444	-0.72395	-0.70157	-0.70297	-0.79501	-0.4909	-0.47949	-0.5596	-0.51331	-0.53834	-0.56869	-0.44804	-0.51636	-0.59371	-0.48974	-0.6405	-0.61338	-0.57759	-0.60934	-0.63483	-0.55553	-0.74936	-0.66926	-0.82014	-0.84696	-0.85245	-0.85306	-0.82842	-0.84044	-0.76861	-0.80382	-0.77223	-0.75547	-0.74729	-0.72214	-0.73002	-0.72428	-0.75012	-0.76315	-0.75935	-0.77636	-0.74787	-0.77906
Phenylacetic acid	-0.41941	-0.55822	-0.57908	-0.63879	-0.68588	-0.6548	-0.62797	-0.77302	-0.74322	-0.75351	-0.73389	-0.49249	-0.48128	-0.5601	-0.51755	-0.53958	-0.61702	-0.48502	-0.53514	-0.53713	-0.52218	-0.66248	-0.63314	-0.62794	-0.63312	-0.64086	-0.62265	-0.78376	-0.7175	-0.76894	-0.82658	-0.83899	-0.83286	-0.85547	-0.86027	-0.78422	-0.81445	-0.79978	-0.77603	-0.76891	-0.72445	-0.75559	-0.7392	-0.78025	-0.79429	-0.78987	-0.81455	-0.78632	-0.8087
4,4'-Dihydroxy-alp	-0.37888	-0.56001	-0.54172	-0.5812	-0.63953	-0.61638	-0.56834	-0.73065	-0.6828	-0.69215	-0.70179	-0.45658	-0.43464	-0.51143	-0.47484	-0.49607	-0.52528	-0.3806	-0.45602	-0.58258	-0.53004	-0.65812	-0.6574	-0.6384	-0.65072	-0.66456	-0.60374	-0.76778	-0.70557	-0.78214	-0.77853	-0.82004	-0.82297	-0.83305	-0.8467	-0.73371	-0.7571	-0.75207	-0.74039	-0.71169	-0.66674	-0.75876	-0.72355	-0.72416	-0.73637	-0.7337	-0.75975	-0.73084	-0.75112
L-Phenylalanine	-0.41683	-0.51062	-0.49974	-0.58249	-0.59949	-0.56193	-0.52311	-0.69606	-0.6548	-0.66601	-0.77132	-0.45308	-0.44729	-0.5165	-0.47942	-0.49942	-0.57217	-0.4484	-0.54201	-0.6042	-0.53952	-0.6688	-0.58817	-0.51692	-0.55816	-0.55065	-0.5061	-0.68056	-0.61169	-0.77626	-0.80665	-0.81771	-0.82052	-0.80691	-0.81189	-0.72005	-0.75925	-0.73218	-0.72242	-0.70839	-0.67975	-0.69461	-0.68561	-0.69562	-0.71021	-0.70654	-0.72881	-0.70887	-0.72879
2'-Deamino-2'-hydr	-0.30713	-0.37351	-0.46252	-0.55068	-0.5617	-0.53779	-0.59707	-0.65016	-0.63301	-0.64929	-0.42826	-0.45786	-0.44966	-0.515	-0.48572	-0.50305	-0.57262	-0.4802	-0.51588	-0.38024	-0.5228	-0.61221	-0.56215	-0.49508	-0.49389	-0.52847	-0.47325	-0.63916	-0.56364	-0.65818	-0.70472	-0.72384	-0.72276	-0.73931	-0.72813	-0.64647	-0.68193	-0.68657	-0.68907	-0.65384	-0.59387	-0.62568	-0.64276	-0.64905	-0.66777	-0.66396	-0.68139	-0.69317	-0.67657
N2-Succinyl-L-argi	-0.34628	-0.26209	-0.39626	-0.55018	-0.5023	-0.47743	-0.5185	-0.59188	-0.61271	-0.60659	-0.3072	-0.47972	-0.47568	-0.53355	-0.50308	-0.51997	-0.5227	-0.43577	-0.46753	-0.33526	-0.43704	-0.55589	-0.50653	-0.44306	-0.45075	-0.48809	-0.41417	-0.58845	-0.5221	-0.61922	-0.6659	-0.67032	-0.66533	-0.68639	-0.68319	-0.61375	-0.65066	-0.63377	-0.63196	-0.62959	-0.57592	-0.57357	-0.56462	-0.62613	-0.64292	-0.64064	-0.64567	-0.64736	-0.64326
Dopamine quinone	-0.21862	-0.25363	-0.41206	-0.45975	-0.49752	-0.44121	-0.42585	-0.58347	-0.52023	-0.54128	-0.41066	-0.35386	-0.34632	-0.40949	-0.36848	-0.39281	-0.57408	-0.49774	-0.58924	-0.48296	-0.56399	-0.63703	-0.59982	-0.48608	-0.54863	-0.54987	-0.43702	-0.60914	-0.54997	-0.7922	-0.79042	-0.80397	-0.8136	-0.73548	-0.73858	-0.68965	-0.71677	-0.7019	-0.71413	-0.6647	-0.66862	-0.66413	-0.70917	-0.62803	-0.6337	-0.62933	-0.64798	-0.65221	-0.66464
p-Cumic alcohol	-0.21282	-0.31429	-0.42345	-0.52368	-0.53267	-0.48139	-0.51558	-0.62566	-0.6269	-0.63563	-0.40178	-0.47929	-0.47361	-0.5368	-0.49802	-0.51949	-0.56254	-0.48895	-0.53975	-0.49044	-0.53215	-0.6347	-0.56315	-0.49064	-0.5132	-0.53943	-0.4489	-0.63471	-0.56428	-0.72484	-0.78458	-0.77773	-0.77701	-0.75633	-0.74607	-0.69499	-0.73593	-0.71402	-0.71896	-0.69278	-0.66526	-0.64549	-0.66546	-0.6789	-0.69269	-0.68977	-0.69812	-0.7046	-0.70601
2-Hydroxy-2,4-pent	-0.27201	-0.26949	-0.43699	-0.51596	-0.53461	-0.49693	-0.54097	-0.63682	-0.61101	-0.62224	-0.3296	-0.44703	-0.44516	-0.51287	-0.48685	-0.50361	-0.57023	-0.45879	-0.52715	-0.40572	-0.53103	-0.63519	-0.53725	-0.45115	-0.45978	-0.46653	-0.42043	-0.60311	-0.52528	-0.68473	-0.71867	-0.7304	-0.73789	-0.73678	-0.73123	-0.63003	-0.67101	-0.65166	-0.6686	-0.65097	-0.59385	-0.60483	-0.60618	-0.62529	-0.64384	-0.64023	-0.65495	-0.64488	-0.65139
5'-Butyrylphosphoi	-0.33819	-0.43003	-0.52601	-0.60666	-0.62047	-0.57671	-0.55847	-0.71695	-0.66084	-0.6763	-0.50356	-0.43294	-0.42389	-0.5081	-0.47291	-0.49416	-0.58113	-0.44811	-0.51705	-0.42473	-0.49264	-0.61778	-0.58034	-0.52413	-0.5413	-0.56648	-0.52012	-0.70439	-0.60847	-0.76468	-0.77273	-0.79621	-0.80424	-0.78427	-0.79289	-0.69177	-0.72627	-0.71251	-0.70666	-0.68381	-0.635	-0.67111	-0.6842	-0.67731	-0.69564	-0.69014	-0.71608	-0.69168	-0.71099
L-Dihydroanticapsi	-0.30072	-0.25777	-0.43716	-0.54477	-0.54102	-0.50429	-0.53917	-0.62247	-0.63344	-0.63952	-0.37417	-0.46806	-0.46695	-0.52736	-0.49168	-0.50977	-0.55418	-0.47589	-0.5034	-0.34027	-0.4586	-0.57077	-0.49944	-0.45906	-0.46468	-0.48652	-0.45025	-0.60947	-0.54288	-0.62864	-0.71433	-0.70153	-0.69356	-0.70836	-0.69742	-0.65353	-0.69295	-0.67301	-0.66249	-0.65795	-0.61805	-0.59123	-0.6013	-0.65606	-0.67193	-0.66839	-0.67864	-0.67819	-0.67961
N-Cyclopropylammel	-0.32076	-0.27527	-0.43282	-0.54242	-0.53906	-0.51384	-0.56927	-0.61283	-0.63096	-0.6361	-0.35781	-0.47126	-0.46601	-0.52112	-0.4824	-0.50199	-0.58514	-0.52403	-0.53224	-0.33342	-0.48338	-0.5785	-0.5519	-0.50956	-0.51353	-0.54571	-0.48217	-0.63197	-0.58227	-0.62981	-0.71373	-0.70961	-0.69608	-0.71905	-0.70664	-0.68192	-0.71186	-0.70839	-0.69791	-0.68185	-0.64387	-0.62718	-0.64305	-0.68315	-0.695	-0.69179	-0.70011	-0.71657	-0.70399
Pelletierine	-0.32574	-0.27879	-0.46634	-0.55413	-0.56873	-0.54719	-0.60727	-0.63816	-0.64897	-0.6627	-0.30388	-0.46654	-0.46134	-0.51897	-0.48242	-0.5003	-0.58165	-0.51597	-0.51679	-0.31008	-0.47905	-0.57014	-0.53192	-0.50745	-0.49877	-0.53071	-0.50215	-0.63942	-0.58212	-0.59939	-0.70032	-0.69597	-0.68116	-0.71805	-0.7003	-0.67075	-0.70314	-0.70641	-0.68905	-0.66908	-0.62287	-0.61647	-0.63767	-0.67879	-0.69389	-0.68997	-0.70409	-0.72066	-0.70311
1,2-Dihydroxy-5-(m	-0.29227	-0.29363	-0.45915	-0.54999	-0.55255	-0.50992	-0.52303	-0.61689	-0.60302	-0.62158	-0.36493	-0.40894	-0.4052	-0.46754	-0.42406	-0.44545	-0.56791	-0.51053	-0.52771	-0.32015	-0.44254	-0.53392	-0.50814	-0.47189	-0.49244	-0.52576	-0.4817	-0.62309	-0.55414	-0.64639	-0.72832	-0.71649	-0.70636	-0.69175	-0.68161	-0.67271	-0.70457	-0.69866	-0.6743	-0.64946	-0.63272	-0.60162	-0.65294	-0.65336	-0.66576	-0.66039	-0.67814	-0.68984	-0.68583
N-Methylserotonin	-0.38445	-0.26203	-0.43238	-0.56715	-0.53342	-0.51075	-0.54885	-0.60536	-0.6136	-0.61975	-0.31699	-0.44947	-0.44577	-0.50125	-0.46331	-0.48225	-0.57359	-0.51002	-0.52409	-0.28163	-0.4504	-0.54894	-0.52586	-0.47062	-0.48625	-0.52373	-0.46274	-0.6115	-0.55309	-0.62152	-0.69289	-0.69205	-0.67947	-0.6945	-0.68579	-0.6569	-0.6882	-0.68581	-0.66822	-0.65247	-0.61628	-0.59983	-0.62433	-0.65465	-0.66831	-0.66441	-0.67596	-0.69389	-0.67905
Glutathionylspermi	-0.25974	-0.36927	-0.48768	-0.5632	-0.59538	-0.55905	-0.63883	-0.67468	-0.67264	-0.69367	-0.36523	-0.48145	-0.47713	-0.54205	-0.50262	-0.52336	-0.64911	-0.58538	-0.59454	-0.43552	-0.55108	-0.63342	-0.58299	-0.53435	-0.52982	-0.5625	-0.51615	-0.67508	-0.60709	-0.67657	-0.77629	-0.77072	-0.76076	-0.77421	-0.75276	-0.7233	-0.75897	-0.76188	-0.75686	-0.72318	-0.67893	-0.66242	-0.70562	-0.71902	-0.73454	-0.72969	-0.74481	-0.76631	-0.74846
5-Hydroxyindoleace	-0.1896	-0.25683	-0.43082	-0.48056	-0.53161	-0.49085	-0.55573	-0.60413	-0.6122	-0.63228	-0.31326	-0.44999	-0.44764	-0.5022	-0.46517	-0.48358	-0.5648	-0.51359	-0.53163	-0.43128	-0.51833	-0.59511	-0.51237	-0.47631	-0.47576	-0.49006	-0.45802	-0.59972	-0.54405	-0.61476	-0.72909	-0.70932	-0.69924	-0.70978	-0.68475	-0.66535	-0.70363	-0.69461	-0.68968	-0.66259	-0.63386	-0.60163	-0.6337	-0.65804	-0.6713	-0.66777	-0.67925	-0.69631	-0.68527
Coniferyl aldehyde	-0.23656	-0.33935	-0.4648	-0.52972	-0.55774	-0.51574	-0.5001	-0.62286	-0.60853	-0.62286	-0.33447	-0.41386	-0.3999	-0.46595	-0.42282	-0.44479	-0.49026	-0.41654	-0.43964	-0.35637	-0.42592	-0.52665	-0.52884	-0.52553	-0.53698	-0.57749	-0.51785	-0.65982	-0.59292	-0.66111	-0.71788	-0.71889	-0.71172	-0.70069	-0.69792	-0.66902	-0.69585	-0.69073	-0.66579	-0.63622	-0.61821	-0.63014	-0.65448	-0.65536	-0.66624	-0.66236	-0.68041	-0.67857	-0.684
Coumaryl acetate	-0.13757	-0.31894	-0.44276	-0.47143	-0.53878	-0.48875	-0.54072	-0.6215	-0.59924	-0.62016	-0.34084	-0.42315	-0.41699	-0.48282	-0.4465	-0.46741	-0.58045	-0.50669	-0.54477	-0.45615	-0.54077	-0.61778	-0.55864	-0.50759	-0.51083	-0.5255	-0.46897	-0.62999	-0.56492	-0.68602	-0.75119	-0.74947	-0.75023	-0.73365	-0.7199	-0.67575	-0.70821	-0.69922	-0.70907	-0.67344	-0.64181	-0.63435	-0.66719	-0.65715	-0.66905	-0.66489	-0.67943	-0.68263	-0.68546
5-Hydroxyindolepyr	-0.16481	-0.30292	-0.40095	-0.47677	-0.49809	-0.44228	-0.47076	-0.59154	-0.56302	-0.5796	-0.30654	-0.41922	-0.4124	-0.47621	-0.44005	-0.46187	-0.55048	-0.47752	-0.5472	-0.5017	-0.54879	-0.63013	-0.56467	-0.46382	-0.49943	-0.52164	-0.4147	-0.60091	-0.52721	-0.74143	-0.76718	-0.77221	-0.77967	-0.72939	-0.72222	-0.66206	-0.69945	-0.68317	-0.6992	-0.65523	-0.63537	-0.62876	-0.66556	-0.62823	-0.64053	-0.63706	-0.64931	-0.65883	-0.65998
gamma-Glutamyl-bet	-0.17579	-0.38015	-0.49532	-0.49775	-0.57478	-0.5182	-0.5194	-0.64569	-0.57873	-0.61772	-0.31593	-0.3525	-0.3457	-0.41863	-0.3791	-0.40078	-0.56543	-0.48706	-0.53859	-0.47579	-0.51201	-0.58192	-0.53033	-0.48467	-0.50582	-0.51957	-0.49359	-0.63669	-0.55337	-0.70273	-0.75914	-0.76046	-0.76401	-0.719	-0.70827	-0.66848	-0.70117	-0.69909	-0.68953	-0.63825	-0.62361	-0.62465	-0.69076	-0.62933	-0.64276	-0.63623	-0.66583	-0.66703	-0.67216
3-Methylthiopropan	-0.14536	-0.24459	-0.37051	-0.39425	-0.46946	-0.42865	-0.52273	-0.56268	-0.54206	-0.55909	-0.36934	-0.41965	-0.41704	-0.46746	-0.43499	-0.4555	-0.64182	-0.58318	-0.64621	-0.5539	-0.65838	-0.70635	-0.62546	-0.50403	-0.52772	-0.51362	-0.41141	-0.58052	-0.54818	-0.71948	-0.76702	-0.77343	-0.77716	-0.75253	-0.73525	-0.68844	-0.71712	-0.70922	-0.74942	-0.70457	-0.67888	-0.66192	-0.68737	-0.65304	-0.65886	-0.65629	-0.66272	-0.68462	-0.67697
(Z)-2-Methylpropan	-0.14253	-0.33832	-0.4137	-0.4555	-0.51549	-0.45844	-0.49188	-0.61664	-0.57932	-0.59285	-0.43423	-0.43041	-0.42112	-0.48705	-0.44843	-0.47295	-0.61025	-0.52628	-0.60855	-0.57082	-0.62656	-0.70545	-0.65333	-0.54484	-0.58155	-0.58506	-0.45757	-0.65234	-0.59672	-0.81595	-0.82587	-0.83973	-0.84987	-0.79532	-0.79301	-0.72804	-0.75757	-0.73979	-0.77091	-0.72555	-0.70763	-0.70996	-0.73181	-0.6848	-0.69158	-0.6886	-0.6991	-0.70099	-0.71292
2-Oxo-4-phenylbuty	-0.1759	-0.30438	-0.39812	-0.4555	-0.49772	-0.44092	-0.46109	-0.58845	-0.56107	-0.57245	-0.45825	-0.41544	-0.40938	-0.46963	-0.42783	-0.45223	-0.59684	-0.52801	-0.60065	-0.52374	-0.58147	-0.6627	-0.61333	-0.51414	-0.55855	-0.56035	-0.44296	-0.62342	-0.57431	-0.77939	-0.80752	-0.80883	-0.81336	-0.75869	-0.75573	-0.71698	-0.74617	-0.72444	-0.74334	-0.70749	-0.70231	-0.679	-0.70696	-0.67136	-0.67649	-0.67331	-0.68241	-0.68695	-0.6994
O-Methyl anthranil	-0.13025	-0.33671	-0.4138	-0.45326	-0.51464	-0.45359	-0.49118	-0.60495	-0.57241	-0.59068	-0.44498	-0.41852	-0.41145	-0.47402	-0.43059	-0.45618	-0.62685	-0.56554	-0.63225	-0.56514	-0.61709	-0.68573	-0.63835	-0.53727	-0.5775	-0.58313	-0.46209	-0.64398	-0.59209	-0.79896	-0.83496	-0.83605	-0.84075	-0.78077	-0.77268	-0.74106	-0.77009	-0.75497	-0.7773	-0.72921	-0.72453	-0.70122	-0.7447	-0.69137	-0.69646	-0.69276	-0.70344	-0.7156	-0.72226
(6E)-8-Oxogeraniol	-0.23857	-0.38387	-0.47042	-0.55523	-0.5813	-0.53468	-0.60191	-0.68225	-0.66247	-0.67988	-0.36821	-0.48961	-0.48427	-0.55436	-0.51734	-0.53947	-0.65641	-0.57172	-0.62383	-0.53102	-0.61037	-0.70022	-0.63013	-0.53385	-0.54954	-0.57434	-0.48648	-0.68153	-0.60517	-0.77288	-0.82521	-0.83227	-0.83456	-0.81712	-0.8041	-0.73723	-0.77673	-0.76819	-0.78396	-0.74421	-0.70043	-0.69675	-0.73004	-0.71912	-0.73484	-0.73063	-0.74431	-0.75753	-0.75003
Sarpagine	-0.25027	-0.42353	-0.4848	-0.56196	-0.59927	-0.55846	-0.61529	-0.6947	-0.6837	-0.69815	-0.45728	-0.50591	-0.49512	-0.56376	-0.52315	-0.54644	-0.64421	-0.56139	-0.60412	-0.53548	-0.61138	-0.70421	-0.66263	-0.59021	-0.60178	-0.63104	-0.5343	-0.72113	-0.65613	-0.78093	-0.83634	-0.84668	-0.84435	-0.83823	-0.82677	-0.76816	-0.80228	-0.79868	-0.80717	-0.76577	-0.72562	-0.73651	-0.7581	-0.75308	-0.76607	-0.76264	-0.77574	-0.78943	-0.78132
Swainsonine	-0.31342	-0.35992	-0.46377	-0.56641	-0.57977	-0.53868	-0.59374	-0.67387	-0.66574	-0.67647	-0.48337	-0.49855	-0.4935	-0.556	-0.51181	-0.5362	-0.69148	-0.62163	-0.66939	-0.52119	-0.62331	-0.71506	-0.66995	-0.57029	-0.60234	-0.62017	-0.5125	-0.69947	-0.64621	-0.79766	-0.85774	-0.86006	-0.8549	-0.83755	-0.82726	-0.78989	-0.82315	-0.81366	-0.82181	-0.78809	-0.76163	-0.73905	-0.76912	-0.76235	-0.7721	-0.76836	-0.77846	-0.79859	-0.79089
17-O-Acetylajmalin	-0.30549	-0.46459	-0.50053	-0.6034	-0.61521	-0.56461	-0.58959	-0.73489	-0.70294	-0.70906	-0.55601	-0.51401	-0.50868	-0.59045	-0.55558	-0.57798	-0.65327	-0.52082	-0.60573	-0.58683	-0.59931	-0.73048	-0.64845	-0.5502	-0.57094	-0.58441	-0.50057	-0.72245	-0.63419	-0.83984	-0.85535	-0.87222	-0.88267	-0.86288	-0.86618	-0.75358	-0.79596	-0.76808	-0.78737	-0.76961	-0.71403	-0.72736	-0.7248	-0.73991	-0.75791	-0.75393	-0.76882	-0.74931	-0.76835
16(R)-HETE	-0.21005	-0.39715	-0.41215	-0.49456	-0.5248	-0.48198	-0.51055	-0.63805	-0.61508	-0.61647	-0.47379	-0.48717	-0.46966	-0.53567	-0.49944	-0.52377	-0.58103	-0.47934	-0.57038	-0.61912	-0.64379	-0.73951	-0.71124	-0.59363	-0.63025	-0.65135	-0.48072	-0.69601	-0.64176	-0.85399	-0.82987	-0.86474	-0.87588	-0.83788	-0.84277	-0.74273	-0.77137	-0.75794	-0.79261	-0.74445	-0.71133	-0.7579	-0.74687	-0.71259	-0.72072	-0.71975	-0.72659	-0.72969	-0.73511
Geosmin	-0.2021	-0.46358	-0.45295	-0.54774	-0.56775	-0.51045	-0.55566	-0.67952	-0.6584	-0.66443	-0.48679	-0.49637	-0.48874	-0.56427	-0.52516	-0.55002	-0.64933	-0.5495	-0.61877	-0.58939	-0.60757	-0.71504	-0.66165	-0.5586	-0.58283	-0.60657	-0.48287	-0.70147	-0.6257	-0.83569	-0.85295	-0.86503	-0.87351	-0.83578	-0.83518	-0.75638	-0.79242	-0.77041	-0.79671	-0.76573	-0.72637	-0.72474	-0.74083	-0.73234	-0.74495	-0.74143	-0.75022	-0.74646	-0.75856
5-Hydroxy-L-trypto	-0.33485	-0.34544	-0.50111	-0.58614	-0.61489	-0.57458	-0.60434	-0.67873	-0.69645	-0.7148	-0.51312	-0.49785	-0.49514	-0.55076	-0.49873	-0.52172	-0.64011	-0.59918	-0.60605	-0.50641	-0.53322	-0.63053	-0.5767	-0.55676	-0.57584	-0.59399	-0.55847	-0.69597	-0.64848	-0.69144	-0.83692	-0.80476	-0.78207	-0.79375	-0.77047	-0.79096	-0.82811	-0.81797	-0.78453	-0.76391	-0.75627	-0.69771	-0.73941	-0.77383	-0.78395	-0.77961	-0.7936	-0.81713	-0.80584
S-(Hercyn-2-yl)-L-	-0.44207	-0.28175	-0.49597	-0.6118	-0.59806	-0.57374	-0.60403	-0.68002	-0.67002	-0.69594	-0.44186	-0.48048	-0.48124	-0.53924	-0.50645	-0.52123	-0.5731	-0.49347	-0.54036	-0.42759	-0.5194	-0.62121	-0.49817	-0.4284	-0.44963	-0.46802	-0.46675	-0.61734	-0.53432	-0.63934	-0.74658	-0.7375	-0.72764	-0.75085	-0.7274	-0.6641	-0.71758	-0.71075	-0.68482	-0.6578	-0.61488	-0.60387	-0.63527	-0.66161	-0.68546	-0.68097	-0.70433	-0.72634	-0.70085
beta-Alanyl-N(pi)-	-0.52768	-0.4801	-0.60258	-0.75757	-0.72367	-0.71621	-0.76953	-0.80677	-0.83288	-0.83804	-0.41318	-0.58464	-0.57918	-0.65761	-0.62201	-0.6384	-0.63683	-0.51723	-0.49639	-0.3043	-0.43397	-0.588	-0.55009	-0.57083	-0.52849	-0.58703	-0.61322	-0.7721	-0.67924	-0.61804	-0.73824	-0.74006	-0.71943	-0.81553	-0.80328	-0.72963	-0.77208	-0.7744	-0.73221	-0.74193	-0.64691	-0.66781	-0.65922	-0.78212	-0.8099	-0.80475	-0.8253	-0.81973	-0.80516
Biotin sulfoxide	-0.40965	-0.54179	-0.58191	-0.70858	-0.70596	-0.68666	-0.75829	-0.77369	-0.80792	-0.81954	-0.44311	-0.56997	-0.56082	-0.6326	-0.58503	-0.60686	-0.67516	-0.6046	-0.56034	-0.39067	-0.48082	-0.6008	-0.6055	-0.62931	-0.59652	-0.6634	-0.6445	-0.79225	-0.72004	-0.65291	-0.79468	-0.78485	-0.75758	-0.8267	-0.80627	-0.7958	-0.829	-0.842	-0.80027	-0.78655	-0.72393	-0.7171	-0.74484	-0.82533	-0.84418	-0.83896	-0.8553	-0.87459	-0.85011
D-Cathinone	-0.37636	-0.36904	-0.50161	-0.62987	-0.61934	-0.59382	-0.66164	-0.70486	-0.7207	-0.7321	-0.41148	-0.53508	-0.52974	-0.59397	-0.55475	-0.57453	-0.64078	-0.56525	-0.57653	-0.41363	-0.53749	-0.64477	-0.5932	-0.54328	-0.54195	-0.58424	-0.53169	-0.70123	-0.63025	-0.68637	-0.78476	-0.78245	-0.76884	-0.80235	-0.7843	-0.73871	-0.779	-0.77867	-0.76422	-0.74153	-0.68751	-0.68039	-0.70221	-0.74767	-0.76628	-0.76232	-0.77559	-0.79662	-0.77479
8(R)-HPETE	-0.48632	-0.55308	-0.59665	-0.74554	-0.72725	-0.70917	-0.7484	-0.82184	-0.84331	-0.84785	-0.53864	-0.61291	-0.602	-0.68005	-0.63875	-0.65907	-0.65296	-0.53657	-0.54532	-0.47688	-0.5276	-0.67867	-0.6407	-0.63169	-0.61345	-0.66713	-0.63568	-0.81859	-0.73349	-0.73706	-0.83572	-0.84251	-0.82618	-0.89232	-0.88221	-0.80457	-0.84755	-0.84478	-0.81405	-0.80612	-0.72982	-0.7573	-0.74608	-0.83583	-0.85935	-0.85548	-0.87337	-0.87371	-0.86143
N(alpha)-gamma-L-G	-0.44282	-0.60936	-0.64431	-0.70759	-0.74595	-0.71208	-0.6902	-0.81943	-0.76344	-0.7922	-0.58108	-0.46484	-0.45096	-0.53836	-0.48844	-0.51379	-0.6789	-0.56597	-0.5912	-0.49856	-0.52447	-0.64272	-0.66126	-0.65453	-0.66398	-0.70309	-0.6825	-0.83525	-0.74852	-0.79769	-0.8607	-0.87844	-0.86892	-0.87188	-0.87208	-0.8241	-0.85099	-0.86194	-0.82145	-0.78493	-0.74691	-0.78164	-0.82395	-0.80727	-0.82314	-0.81575	-0.85155	-0.8462	-0.84865
Dihydrozeatin ribo	-0.40283	-0.52452	-0.56355	-0.68457	-0.68527	-0.64309	-0.67949	-0.78677	-0.76715	-0.78126	-0.56462	-0.54275	-0.53761	-0.6173	-0.57211	-0.59668	-0.72849	-0.62439	-0.66957	-0.57411	-0.60589	-0.72988	-0.67937	-0.60381	-0.62278	-0.65293	-0.58472	-0.78467	-0.70108	-0.836	-0.90297	-0.90841	-0.90347	-0.90148	-0.89476	-0.83152	-0.87194	-0.86148	-0.85378	-0.82903	-0.78165	-0.77447	-0.80284	-0.81852	-0.83608	-0.83063	-0.84976	-0.85412	-0.85252
Feruloylputrescine	-0.37807	-0.51144	-0.53377	-0.67248	-0.66552	-0.62208	-0.67523	-0.75135	-0.776	-0.78178	-0.5948	-0.57212	-0.5689	-0.63753	-0.58333	-0.60982	-0.73923	-0.67553	-0.68187	-0.54824	-0.57729	-0.69948	-0.66848	-0.62309	-0.6378	-0.67389	-0.59673	-0.78012	-0.72001	-0.7927	-0.91122	-0.8908	-0.87169	-0.88314	-0.86866	-0.86662	-0.90354	-0.89002	-0.87035	-0.85807	-0.82846	-0.77389	-0.8068	-0.85787	-0.86987	-0.86519	-0.87417	-0.89143	-0.88518
Acetylcholine	-0.36893	-0.56155	-0.50016	-0.61774	-0.62947	-0.59411	-0.65359	-0.72366	-0.73868	-0.74491	-0.65796	-0.56254	-0.5563	-0.61827	-0.56981	-0.59482	-0.72016	-0.65058	-0.68446	-0.69281	-0.64248	-0.74954	-0.7043	-0.62672	-0.65051	-0.67122	-0.57021	-0.75741	-0.71055	-0.81287	-0.90319	-0.89846	-0.88517	-0.89359	-0.87953	-0.85079	-0.88627	-0.87596	-0.87371	-0.84816	-0.81756	-0.79087	-0.80724	-0.83485	-0.84504	-0.8419	-0.84997	-0.87209	-0.86098
Choline	-0.38781	-0.61528	-0.52397	-0.6446	-0.65138	-0.61495	-0.67842	-0.73955	-0.74965	-0.75892	-0.68743	-0.55162	-0.54739	-0.61298	-0.56185	-0.58783	-0.75664	-0.69091	-0.70935	-0.67224	-0.62316	-0.72902	-0.69993	-0.6306	-0.65059	-0.67704	-0.5894	-0.77058	-0.71914	-0.80563	-0.90559	-0.89773	-0.8818	-0.89003	-0.87581	-0.86258	-0.89565	-0.88991	-0.8808	-0.85728	-0.82618	-0.78814	-0.82089	-0.84632	-0.85671	-0.85221	-0.86286	-0.88607	-0.87432
5-Aminopentanal	-0.43413	-0.52509	-0.52134	-0.64265	-0.65421	-0.63094	-0.72491	-0.76516	-0.77341	-0.77495	-0.58089	-0.58964	-0.58714	-0.65442	-0.61431	-0.63707	-0.79121	-0.68942	-0.73124	-0.66474	-0.68771	-0.80331	-0.73965	-0.64022	-0.64786	-0.65575	-0.57129	-0.77383	-0.72528	-0.82287	-0.8975	-0.90788	-0.89934	-0.93304	-0.92201	-0.8525	-0.8881	-0.87854	-0.89396	-0.88027	-0.81665	-0.80737	-0.8016	-0.85139	-0.86504	-0.86166	-0.8698	-0.88144	-0.87261
Aclacinomycin T	-0.39016	-0.56358	-0.56422	-0.66103	-0.68923	-0.65683	-0.73338	-0.77558	-0.77342	-0.7916	-0.55741	-0.54973	-0.54435	-0.6144	-0.56469	-0.5901	-0.78185	-0.71031	-0.72131	-0.60784	-0.64366	-0.74123	-0.71326	-0.65301	-0.66059	-0.68898	-0.62313	-0.79738	-0.73956	-0.80161	-0.90911	-0.90701	-0.89093	-0.90934	-0.89104	-0.87139	-0.90408	-0.90924	-0.89837	-0.86579	-0.82445	-0.80238	-0.84373	-0.859	-0.87169	-0.86631	-0.88282	-0.90851	-0.89037
N-((R)-Pantothenoy	-0.51023	-0.59242	-0.59781	-0.72998	-0.71115	-0.68609	-0.70447	-0.78727	-0.78027	-0.79633	-0.55726	-0.52206	-0.51826	-0.5947	-0.54882	-0.57023	-0.68366	-0.58649	-0.59065	-0.50269	-0.48446	-0.61725	-0.59025	-0.57551	-0.57613	-0.61794	-0.61485	-0.77063	-0.68659	-0.70903	-0.81699	-0.81281	-0.79474	-0.8324	-0.82295	-0.78575	-0.82371	-0.82347	-0.78035	-0.77155	-0.71945	-0.70957	-0.74023	-0.79344	-0.8137	-0.80721	-0.83216	-0.83608	-0.82736
Dehydrospermidine	-0.47497	-0.56927	-0.58236	-0.71272	-0.71519	-0.69363	-0.75045	-0.81299	-0.82882	-0.83504	-0.61803	-0.60758	-0.60034	-0.67353	-0.62965	-0.65173	-0.72472	-0.61933	-0.63937	-0.59163	-0.60497	-0.74061	-0.69079	-0.65117	-0.64616	-0.67768	-0.63109	-0.81668	-0.74941	-0.78317	-0.88568	-0.88891	-0.87305	-0.92569	-0.91292	-0.85012	-0.89036	-0.88512	-0.86764	-0.85603	-0.79144	-0.79647	-0.79268	-0.86428	-0.88292	-0.87901	-0.89434	-0.90164	-0.8902
Oxidized Latia luc	-0.43027	-0.61347	-0.59609	-0.73338	-0.72735	-0.69485	-0.74065	-0.8297	-0.8449	-0.85182	-0.60511	-0.61202	-0.60637	-0.6888	-0.64795	-0.66868	-0.68001	-0.55923	-0.57905	-0.5843	-0.54629	-0.70022	-0.6272	-0.60751	-0.59028	-0.63174	-0.61175	-0.80705	-0.71336	-0.75887	-0.86481	-0.86138	-0.84969	-0.90143	-0.88951	-0.80946	-0.85808	-0.84313	-0.82144	-0.81919	-0.74391	-0.74778	-0.74358	-0.83536	-0.85999	-0.85546	-0.87272	-0.86476	-0.86283
Fructoselysine 6-p	-0.48803	-0.55245	-0.59582	-0.70531	-0.70645	-0.68125	-0.68092	-0.79187	-0.76479	-0.78691	-0.62502	-0.51605	-0.50618	-0.58285	-0.54046	-0.56135	-0.6393	-0.52951	-0.56852	-0.5113	-0.54032	-0.66572	-0.62276	-0.5857	-0.5993	-0.63575	-0.6112	-0.77685	-0.68906	-0.76014	-0.8365	-0.84814	-0.8381	-0.86045	-0.8524	-0.78119	-0.82219	-0.82421	-0.78989	-0.75988	-0.71086	-0.73912	-0.76136	-0.7783	-0.79941	-0.79398	-0.82301	-0.82841	-0.81705
3-Dimethylallyl-4-	-0.40806	-0.47678	-0.52132	-0.61898	-0.64842	-0.62689	-0.68026	-0.73642	-0.74988	-0.75835	-0.6104	-0.56295	-0.55176	-0.61125	-0.564	-0.58779	-0.69852	-0.62389	-0.65287	-0.62464	-0.64712	-0.75034	-0.72115	-0.66354	-0.67928	-0.69923	-0.60949	-0.77965	-0.74194	-0.79299	-0.88429	-0.88941	-0.87283	-0.90212	-0.88755	-0.85231	-0.8835	-0.88414	-0.87483	-0.84355	-0.80831	-0.81152	-0.815	-0.84267	-0.85242	-0.84985	-0.86149	-0.88545	-0.86808
Abscisic acid gluc	-0.46038	-0.49297	-0.55015	-0.65412	-0.66774	-0.64226	-0.66502	-0.74256	-0.74104	-0.75546	-0.63895	-0.51961	-0.51191	-0.57521	-0.52403	-0.54831	-0.69932	-0.62777	-0.64733	-0.56238	-0.57843	-0.68657	-0.67031	-0.62966	-0.65243	-0.67566	-0.61827	-0.77144	-0.72301	-0.76761	-0.86932	-0.86613	-0.8466	-0.86591	-0.85418	-0.84025	-0.87071	-0.87161	-0.84207	-0.81686	-0.79208	-0.77681	-0.80345	-0.82435	-0.8349	-0.83032	-0.84883	-0.86856	-0.85597
5,6,7,8-Tetrahydro	-0.42219	-0.50136	-0.5675	-0.63798	-0.67955	-0.6615	-0.69268	-0.75173	-0.75024	-0.76919	-0.61574	-0.51671	-0.50638	-0.57226	-0.52832	-0.54891	-0.64258	-0.55653	-0.56608	-0.51987	-0.54748	-0.65543	-0.62639	-0.62175	-0.616	-0.64123	-0.62498	-0.76385	-0.70761	-0.69731	-0.80886	-0.81032	-0.79154	-0.8393	-0.82342	-0.78708	-0.81934	-0.82626	-0.79436	-0.76952	-0.72481	-0.7399	-0.75191	-0.79134	-0.80635	-0.80203	-0.82438	-0.83564	-0.82131
Homocarnosine	-0.47239	-0.5545	-0.55391	-0.66439	-0.68143	-0.66941	-0.70009	-0.76102	-0.78464	-0.78577	-0.65752	-0.57395	-0.55934	-0.62259	-0.57353	-0.59714	-0.67192	-0.58465	-0.59221	-0.57303	-0.57383	-0.6987	-0.7076	-0.69617	-0.69692	-0.72886	-0.65885	-0.81629	-0.77897	-0.75818	-0.85273	-0.86066	-0.8382	-0.8929	-0.88532	-0.85214	-0.87786	-0.88103	-0.85382	-0.83809	-0.79444	-0.81277	-0.79822	-0.85936	-0.86947	-0.86685	-0.87983	-0.89124	-0.88017
Biphenyl-2,3-diol	-0.51238	-0.54139	-0.63184	-0.71456	-0.73481	-0.7118	-0.70866	-0.78762	-0.76814	-0.79788	-0.58465	-0.47539	-0.47001	-0.54267	-0.49086	-0.51285	-0.67479	-0.59671	-0.58473	-0.46007	-0.46844	-0.58306	-0.57405	-0.59661	-0.59785	-0.6319	-0.66448	-0.77981	-0.70693	-0.67446	-0.81447	-0.8018	-0.77593	-0.81498	-0.79972	-0.80058	-0.83282	-0.84378	-0.77951	-0.76068	-0.72913	-0.71445	-0.76589	-0.79748	-0.81432	-0.80679	-0.83981	-0.85041	-0.83777
L-Leucine	-0.45693	-0.57732	-0.55489	-0.68741	-0.66969	-0.63927	-0.64622	-0.73823	-0.74497	-0.7613	-0.70749	-0.51722	-0.5104	-0.57698	-0.52635	-0.54905	-0.63427	-0.56626	-0.57211	-0.52725	-0.48956	-0.60995	-0.58635	-0.56932	-0.58637	-0.63169	-0.59674	-0.74641	-0.67434	-0.7111	-0.82773	-0.81426	-0.79294	-0.81397	-0.80009	-0.78924	-0.82753	-0.82598	-0.77918	-0.75863	-0.73162	-0.7096	-0.74775	-0.78452	-0.80078	-0.79557	-0.81628	-0.83474	-0.81949
L-(+)-Anaferine	-0.42662	-0.40912	-0.52387	-0.61114	-0.63776	-0.61466	-0.60841	-0.70447	-0.71622	-0.73327	-0.60264	-0.51568	-0.50381	-0.55792	-0.50894	-0.53015	-0.57352	-0.51071	-0.53801	-0.54834	-0.54353	-0.65139	-0.60786	-0.59438	-0.61877	-0.63986	-0.59642	-0.73075	-0.68566	-0.70974	-0.82846	-0.8175	-0.79554	-0.82359	-0.80593	-0.78951	-0.82646	-0.82363	-0.7817	-0.75166	-0.73841	-0.73664	-0.74791	-0.77803	-0.78977	-0.78705	-0.80599	-0.82771	-0.81092
L-Adrenaline	-0.45673	-0.47953	-0.53495	-0.64801	-0.66282	-0.65271	-0.69555	-0.7296	-0.773	-0.78316	-0.57646	-0.57973	-0.56672	-0.61838	-0.56828	-0.58973	-0.62944	-0.57695	-0.56989	-0.53939	-0.56667	-0.6743	-0.65276	-0.64907	-0.65199	-0.68945	-0.63518	-0.77197	-0.7364	-0.69339	-0.83611	-0.82558	-0.79499	-0.85804	-0.834	-0.82914	-0.86337	-0.87159	-0.83062	-0.80397	-0.77273	-0.77088	-0.77551	-0.83754	-0.8496	-0.84744	-0.86024	-0.89548	-0.86324
(+)-Tetrandrine	-0.40283	-0.37488	-0.48371	-0.59233	-0.59737	-0.55294	-0.54751	-0.67755	-0.67858	-0.69499	-0.71764	-0.49741	-0.4974	-0.55191	-0.50288	-0.525	-0.62318	-0.5635	-0.62189	-0.59775	-0.56923	-0.67996	-0.58028	-0.51103	-0.56287	-0.56224	-0.5113	-0.67085	-0.61698	-0.75614	-0.8703	-0.84298	-0.8289	-0.8163	-0.79949	-0.78568	-0.83202	-0.80591	-0.77957	-0.76002	-0.7603	-0.7033	-0.73292	-0.75334	-0.76517	-0.76149	-0.7768	-0.79399	-0.7903
Discadenine	-0.36787	-0.42512	-0.49227	-0.56361	-0.6003	-0.5562	-0.52113	-0.67368	-0.65495	-0.67148	-0.71061	-0.46114	-0.45115	-0.50801	-0.45362	-0.47958	-0.61089	-0.5489	-0.61161	-0.63363	-0.58361	-0.68432	-0.65067	-0.59426	-0.65341	-0.65512	-0.56755	-0.71984	-0.68106	-0.81115	-0.88725	-0.87805	-0.86596	-0.8349	-0.82878	-0.8213	-0.85225	-0.83632	-0.81099	-0.77591	-0.79119	-0.76727	-0.79375	-0.77315	-0.7775	-0.77415	-0.79197	-0.80527	-0.80923
2,2',3-Trihydroxy-	-0.36596	-0.32134	-0.4686	-0.51643	-0.57172	-0.53381	-0.49887	-0.62241	-0.61414	-0.63274	-0.583	-0.42516	-0.41501	-0.45885	-0.39785	-0.42499	-0.61404	-0.58817	-0.62735	-0.57429	-0.57286	-0.65059	-0.64878	-0.61169	-0.67649	-0.67019	-0.58284	-0.69893	-0.6908	-0.76571	-0.87023	-0.85017	-0.82747	-0.79938	-0.78828	-0.83485	-0.85541	-0.84818	-0.81162	-0.7734	-0.81338	-0.76694	-0.806	-0.77596	-0.77247	-0.76928	-0.78519	-0.81343	-0.81048
Propyl cinnamate	-0.36064	-0.44062	-0.47154	-0.59316	-0.59714	-0.55315	-0.56466	-0.65483	-0.70183	-0.70819	-0.67787	-0.52869	-0.52458	-0.5712	-0.508	-0.53495	-0.64839	-0.6348	-0.63446	-0.60963	-0.53425	-0.6396	-0.6146	-0.59538	-0.63624	-0.6581	-0.57605	-0.71564	-0.6908	-0.73217	-0.88982	-0.844	-0.81256	-0.81358	-0.79269	-0.85587	-0.88902	-0.87076	-0.82845	-0.81443	-0.83463	-0.74367	-0.78237	-0.82774	-0.83063	-0.82757	-0.83249	-0.86546	-0.85575
Rutin	-0.34131	-0.47453	-0.49191	-0.54402	-0.59213	-0.54965	-0.51396	-0.65958	-0.60466	-0.62512	-0.60459	-0.40027	-0.38038	-0.44112	-0.37997	-0.41228	-0.67243	-0.62126	-0.68231	-0.6371	-0.63427	-0.70158	-0.77223	-0.68518	-0.762	-0.78088	-0.61638	-0.77168	-0.74607	-0.90415	-0.9148	-0.93739	-0.92986	-0.85827	-0.86436	-0.87226	-0.8808	-0.89092	-0.87776	-0.80865	-0.83877	-0.84817	-0.90351	-0.79483	-0.7899	-0.78558	-0.80644	-0.83443	-0.83273
S-Adenosyl-L-methi	-0.36581	-0.48918	-0.51742	-0.56647	-0.62058	-0.58451	-0.55511	-0.67346	-0.6372	-0.65908	-0.5906	-0.41671	-0.39657	-0.45406	-0.38849	-0.42076	-0.6789	-0.64359	-0.6727	-0.60551	-0.60645	-0.67354	-0.75935	-0.71137	-0.7746	-0.79995	-0.66074	-0.79325	-0.77561	-0.85717	-0.90937	-0.92029	-0.90191	-0.85488	-0.85424	-0.89315	-0.89973	-0.91662	-0.88571	-0.82152	-0.85364	-0.85148	-0.91108	-0.82578	-0.82025	-0.81569	-0.83688	-0.8715	-0.8626
Salidroside	-0.2842	-0.40775	-0.43531	-0.52132	-0.54373	-0.49465	-0.47106	-0.6418	-0.61799	-0.62744	-0.72424	-0.46921	-0.45657	-0.51721	-0.47413	-0.49801	-0.54846	-0.46197	-0.55896	-0.6459	-0.60095	-0.70614	-0.6451	-0.54741	-0.60653	-0.61427	-0.48648	-0.67708	-0.62141	-0.83393	-0.85354	-0.86294	-0.86638	-0.82033	-0.82032	-0.75262	-0.78981	-0.76556	-0.76969	-0.72875	-0.72481	-0.73442	-0.73876	-0.71005	-0.71862	-0.71688	-0.72973	-0.73415	-0.74227
Coumarin	-0.34599	-0.54505	-0.48523	-0.60308	-0.59549	-0.54473	-0.52076	-0.69071	-0.66276	-0.67578	-0.7481	-0.48057	-0.47012	-0.53949	-0.49316	-0.51805	-0.5916	-0.50288	-0.58187	-0.6494	-0.5669	-0.68255	-0.63597	-0.54577	-0.60105	-0.62838	-0.51728	-0.71143	-0.63532	-0.83863	-0.86936	-0.87583	-0.87624	-0.83181	-0.83191	-0.77216	-0.81193	-0.79276	-0.78266	-0.74438	-0.73316	-0.7333	-0.7598	-0.73477	-0.74753	-0.74386	-0.76149	-0.7679	-0.7718
Indolelactate	-0.30896	-0.46427	-0.45378	-0.55994	-0.57375	-0.52109	-0.49481	-0.65912	-0.66983	-0.67054	-0.72443	-0.50961	-0.49952	-0.55774	-0.5036	-0.53033	-0.58736	-0.52167	-0.58279	-0.66627	-0.56316	-0.68515	-0.6469	-0.5922	-0.64503	-0.65658	-0.53873	-0.71762	-0.67648	-0.82226	-0.89199	-0.87649	-0.86621	-0.83611	-0.83381	-0.81892	-0.8531	-0.8215	-0.80651	-0.78747	-0.79634	-0.76072	-0.76529	-0.78269	-0.78722	-0.78533	-0.79218	-0.79582	-0.80992
Coniferyl acetate	-0.4139	-0.55994	-0.53248	-0.65767	-0.6534	-0.62791	-0.59861	-0.74447	-0.74672	-0.74679	-0.70426	-0.55045	-0.52742	-0.59911	-0.55333	-0.57719	-0.54128	-0.43075	-0.47837	-0.55582	-0.52791	-0.66865	-0.6794	-0.65681	-0.67637	-0.7273	-0.61938	-0.80296	-0.73693	-0.80557	-0.83704	-0.86107	-0.85249	-0.86829	-0.87358	-0.79466	-0.82614	-0.82048	-0.79516	-0.76578	-0.72808	-0.78852	-0.76541	-0.79376	-0.80742	-0.80573	-0.82199	-0.81943	-0.81949
Guanine	-0.39032	-0.57367	-0.55155	-0.6421	-0.66855	-0.6336	-0.57497	-0.74398	-0.74216	-0.74636	-0.74072	-0.52112	-0.49875	-0.56927	-0.51432	-0.54095	-0.55105	-0.45553	-0.49426	-0.57068	-0.51123	-0.64972	-0.67616	-0.68599	-0.71251	-0.75028	-0.65996	-0.82091	-0.76821	-0.81221	-0.86975	-0.87771	-0.86328	-0.86742	-0.87275	-0.83629	-0.86222	-0.85215	-0.81223	-0.78708	-0.77578	-0.80894	-0.79779	-0.82076	-0.82862	-0.82617	-0.84462	-0.83715	-0.84894
3-Phenylpropionald	-0.39285	-0.45103	-0.49893	-0.54713	-0.60641	-0.58775	-0.58886	-0.68181	-0.65857	-0.67118	-0.57767	-0.46573	-0.44732	-0.50342	-0.45486	-0.48011	-0.63833	-0.56183	-0.61227	-0.60551	-0.63008	-0.71442	-0.73557	-0.67883	-0.71563	-0.72295	-0.61319	-0.75997	-0.74008	-0.80582	-0.84707	-0.87134	-0.85984	-0.85966	-0.85789	-0.82494	-0.84072	-0.84934	-0.83929	-0.79237	-0.7817	-0.81738	-0.82037	-0.78987	-0.79166	-0.78926	-0.80686	-0.82477	-0.8174
(S)-6-O-Methylnorl	-0.34768	-0.51439	-0.49489	-0.59816	-0.61659	-0.58703	-0.57509	-0.7067	-0.7118	-0.71392	-0.62696	-0.54052	-0.51759	-0.58147	-0.53393	-0.55897	-0.55614	-0.4666	-0.51952	-0.60726	-0.58297	-0.70199	-0.70703	-0.66483	-0.6938	-0.73364	-0.60024	-0.78219	-0.73315	-0.82286	-0.85826	-0.87836	-0.86989	-0.87175	-0.87186	-0.81055	-0.83958	-0.83451	-0.82104	-0.78055	-0.7575	-0.80468	-0.78907	-0.79574	-0.80463	-0.80368	-0.81574	-0.82519	-0.82093
Piperideine	-0.35221	-0.56641	-0.50414	-0.61444	-0.6265	-0.5846	-0.55537	-0.71547	-0.70976	-0.71256	-0.71398	-0.5263	-0.50557	-0.57266	-0.51766	-0.54645	-0.60522	-0.52296	-0.5813	-0.66006	-0.59354	-0.71413	-0.73351	-0.67837	-0.72622	-0.76309	-0.61316	-0.80215	-0.75336	-0.88307	-0.91412	-0.92788	-0.91971	-0.89285	-0.89741	-0.85858	-0.88515	-0.87445	-0.85881	-0.81855	-0.81387	-0.8347	-0.83832	-0.82496	-0.83033	-0.82828	-0.8408	-0.84956	-0.85382
Mescaline	-0.29868	-0.37172	-0.42634	-0.50225	-0.51261	-0.46564	-0.42058	-0.55822	-0.5356	-0.55831	-0.52326	-0.35486	-0.3458	-0.39525	-0.34069	-0.36567	-0.51766	-0.49453	-0.52726	-0.50178	-0.44768	-0.52069	-0.52852	-0.48741	-0.55067	-0.57598	-0.4916	-0.60968	-0.56631	-0.68502	-0.76005	-0.74313	-0.72833	-0.67512	-0.66787	-0.70397	-0.72813	-0.7237	-0.684	-0.6404	-0.67512	-0.63337	-0.70079	-0.64874	-0.65132	-0.64676	-0.66571	-0.69257	-0.68733
Uridine	-0.32392	-0.45448	-0.48882	-0.47614	-0.55529	-0.53158	-0.4881	-0.60257	-0.50999	-0.55168	-0.51109	-0.28274	-0.26094	-0.31904	-0.27339	-0.29758	-0.54074	-0.48033	-0.53617	-0.50837	-0.54009	-0.57569	-0.63612	-0.57832	-0.63245	-0.65095	-0.5648	-0.66825	-0.62765	-0.73198	-0.73412	-0.77356	-0.77049	-0.71884	-0.71953	-0.69862	-0.70583	-0.73975	-0.71603	-0.62946	-0.64289	-0.70678	-0.77277	-0.63295	-0.63468	-0.62927	-0.66569	-0.69337	-0.67763
(S)-Ureidoglycine	-0.36826	-0.34394	-0.47977	-0.54659	-0.58879	-0.55659	-0.56035	-0.65936	-0.66002	-0.67763	-0.60421	-0.47876	-0.47178	-0.52197	-0.47386	-0.49579	-0.60129	-0.54605	-0.59066	-0.57251	-0.57946	-0.67216	-0.61062	-0.5648	-0.60253	-0.60182	-0.54549	-0.684	-0.64955	-0.72746	-0.83539	-0.82068	-0.80403	-0.80747	-0.79038	-0.78097	-0.8159	-0.80515	-0.78091	-0.75063	-0.74909	-0.72379	-0.74269	-0.75208	-0.75972	-0.7569	-0.77262	-0.79359	-0.78454
Indolepyruvate	-0.33822	-0.35106	-0.48892	-0.52106	-0.57491	-0.54091	-0.49793	-0.62544	-0.59625	-0.62461	-0.58252	-0.38324	-0.37272	-0.4269	-0.37978	-0.40063	-0.50667	-0.44951	-0.48767	-0.47371	-0.47138	-0.5557	-0.5267	-0.51869	-0.5546	-0.56292	-0.54017	-0.64687	-0.59962	-0.65727	-0.74975	-0.74006	-0.72556	-0.71502	-0.70371	-0.70023	-0.72914	-0.7272	-0.68433	-0.64658	-0.65504	-0.65077	-0.68746	-0.66611	-0.67419	-0.66992	-0.69619	-0.70769	-0.70457
N-Acetyl-L-glutama	-0.25227	-0.19854	-0.31311	-0.3909	-0.4296	-0.39593	-0.39307	-0.53153	-0.55309	-0.54559	-0.6218	-0.49821	-0.48466	-0.5173	-0.47943	-0.50004	-0.47735	-0.41308	-0.52916	-0.6766	-0.66151	-0.75389	-0.65608	-0.53712	-0.60594	-0.5805	-0.41242	-0.59454	-0.59146	-0.7901	-0.81685	-0.82124	-0.82086	-0.79696	-0.79099	-0.72471	-0.76057	-0.72469	-0.74962	-0.716	-0.72435	-0.72932	-0.68066	-0.6841	-0.68476	-0.68793	-0.68382	-0.69907	-0.70186
3-Hydroxy-L-phenyl	-0.39057	-0.3546	-0.49764	-0.513	-0.58162	-0.53734	-0.4902	-0.64543	-0.57279	-0.61078	-0.62971	-0.35185	-0.34827	-0.40253	-0.35179	-0.376	-0.63789	-0.57873	-0.6661	-0.62636	-0.60954	-0.67581	-0.6169	-0.52751	-0.60701	-0.57751	-0.53025	-0.65521	-0.6168	-0.79426	-0.86188	-0.85694	-0.85074	-0.79221	-0.78358	-0.77895	-0.80794	-0.80026	-0.77669	-0.72509	-0.75501	-0.72556	-0.7873	-0.70241	-0.70582	-0.70015	-0.73087	-0.74908	-0.751
Phthalate	-0.26286	-0.3186	-0.39949	-0.43426	-0.49344	-0.43758	-0.36547	-0.55906	-0.52305	-0.53953	-0.67184	-0.37175	-0.35907	-0.40375	-0.34645	-0.37466	-0.54126	-0.50345	-0.59745	-0.66174	-0.59087	-0.66448	-0.64676	-0.56245	-0.65835	-0.63987	-0.50076	-0.64306	-0.6297	-0.8328	-0.87063	-0.86241	-0.8566	-0.77292	-0.77365	-0.78813	-0.80968	-0.78691	-0.77377	-0.72386	-0.78166	-0.74869	-0.78181	-0.70313	-0.69685	-0.69476	-0.70878	-0.72519	-0.73969
(5-L-Glutamyl)-L-a	-0.46023	-0.54482	-0.61852	-0.66299	-0.70777	-0.68501	-0.58992	-0.74435	-0.70681	-0.73196	-0.58763	-0.4095	-0.38604	-0.45923	-0.40165	-0.42678	-0.51874	-0.43323	-0.43351	-0.41438	-0.39096	-0.50937	-0.59108	-0.66311	-0.67819	-0.72546	-0.7146	-0.80988	-0.75049	-0.69605	-0.77584	-0.78517	-0.76198	-0.77638	-0.78092	-0.78154	-0.79624	-0.81304	-0.73354	-0.69984	-0.69708	-0.74355	-0.77238	-0.76399	-0.77234	-0.76653	-0.80335	-0.79807	-0.80247
1-(4-Hydroxyphenyl	-0.39336	-0.49067	-0.56463	-0.61669	-0.65873	-0.62809	-0.55128	-0.69943	-0.68777	-0.70992	-0.6249	-0.43065	-0.41286	-0.47745	-0.42272	-0.44556	-0.48241	-0.41271	-0.41743	-0.45133	-0.39169	-0.50995	-0.53358	-0.59795	-0.61325	-0.65031	-0.64538	-0.74502	-0.68788	-0.65454	-0.76449	-0.75292	-0.72912	-0.74564	-0.74035	-0.74723	-0.7728	-0.7742	-0.70142	-0.67661	-0.67824	-0.69146	-0.71477	-0.7341	-0.7439	-0.73934	-0.76848	-0.76675	-0.77018
N-Acetyl-L-histidi	-0.42535	-0.44465	-0.54707	-0.57185	-0.63442	-0.61444	-0.53008	-0.67178	-0.64252	-0.66845	-0.64514	-0.39475	-0.37374	-0.43007	-0.37596	-0.3989	-0.48608	-0.42093	-0.44403	-0.47175	-0.44636	-0.54275	-0.58035	-0.62037	-0.65261	-0.67316	-0.64812	-0.73501	-0.69962	-0.67648	-0.76365	-0.76659	-0.74405	-0.75259	-0.74923	-0.7543	-0.77207	-0.7832	-0.71683	-0.67621	-0.68961	-0.72325	-0.74373	-0.72438	-0.72905	-0.72517	-0.75659	-0.76441	-0.76179
alpha-Ribazole	-0.42195	-0.64506	-0.57563	-0.67753	-0.68123	-0.66052	-0.59881	-0.75581	-0.74404	-0.75671	-0.7695	-0.50799	-0.4821	-0.55901	-0.51715	-0.53726	-0.44123	-0.32132	-0.35383	-0.48571	-0.42351	-0.56761	-0.57839	-0.61046	-0.61165	-0.67702	-0.63368	-0.78606	-0.69661	-0.70824	-0.75507	-0.77889	-0.76856	-0.80108	-0.80379	-0.71658	-0.7517	-0.75556	-0.7036	-0.67109	-0.62604	-0.71405	-0.69893	-0.73011	-0.75046	-0.74761	-0.77585	-0.7657	-0.76256
Phenylpropanoate	-0.40861	-0.52154	-0.47666	-0.60645	-0.61725	-0.61316	-0.63607	-0.7048	-0.77849	-0.758	-0.6957	-0.63853	-0.61429	-0.66586	-0.62055	-0.64229	-0.5344	-0.44644	-0.46035	-0.6017	-0.55615	-0.69917	-0.7073	-0.71749	-0.71013	-0.74977	-0.63135	-0.79975	-0.78242	-0.73129	-0.81338	-0.82432	-0.80062	-0.8797	-0.87465	-0.81974	-0.84662	-0.8383	-0.81893	-0.8116	-0.76518	-0.81341	-0.73788	-0.84776	-0.8557	-0.85786	-0.85626	-0.86283	-0.85382
10-Deoxysarpagine	-0.37514	-0.42111	-0.5231	-0.61014	-0.64327	-0.62243	-0.62097	-0.71848	-0.74962	-0.75601	-0.54263	-0.55765	-0.541	-0.60033	-0.55617	-0.5759	-0.51799	-0.43274	-0.45318	-0.51463	-0.51125	-0.64037	-0.59915	-0.61902	-0.61633	-0.64748	-0.60618	-0.75183	-0.70129	-0.68641	-0.79731	-0.79201	-0.77215	-0.82563	-0.81171	-0.76603	-0.80378	-0.79554	-0.75886	-0.74123	-0.70573	-0.73174	-0.70696	-0.7797	-0.79416	-0.79292	-0.80732	-0.81141	-0.8036
2,4,6-Triaminotolu	-0.43609	-0.55949	-0.55863	-0.67002	-0.67968	-0.66443	-0.66008	-0.74801	-0.76791	-0.77182	-0.57135	-0.54849	-0.52631	-0.59273	-0.54098	-0.56543	-0.58463	-0.50231	-0.50022	-0.50442	-0.50175	-0.62813	-0.67531	-0.69506	-0.69574	-0.7535	-0.67448	-0.82267	-0.77338	-0.73797	-0.81996	-0.83189	-0.80897	-0.8531	-0.84936	-0.82203	-0.84523	-0.85527	-0.81204	-0.78526	-0.75064	-0.79135	-0.78533	-0.8294	-0.84004	-0.83741	-0.8541	-0.86536	-0.85314
Deoxyloganin	-0.45796	-0.56579	-0.57923	-0.69123	-0.70297	-0.69362	-0.71642	-0.7932	-0.80775	-0.81195	-0.68438	-0.58632	-0.56807	-0.64172	-0.60305	-0.62255	-0.59003	-0.46838	-0.48585	-0.49976	-0.53055	-0.67197	-0.65514	-0.65947	-0.63927	-0.68692	-0.64513	-0.81397	-0.74387	-0.7237	-0.79945	-0.82065	-0.8062	-0.87677	-0.8706	-0.78072	-0.81604	-0.82	-0.79235	-0.77501	-0.70191	-0.76689	-0.73563	-0.81046	-0.83054	-0.82807	-0.84697	-0.84403	-0.83309
2-Hydroxy-4-hydrox	-0.47815	-0.59269	-0.64334	-0.7259	-0.74037	-0.71841	-0.70101	-0.80874	-0.78074	-0.81467	-0.64032	-0.48849	-0.48027	-0.56267	-0.52638	-0.54167	-0.53989	-0.41927	-0.4307	-0.42076	-0.41191	-0.54801	-0.47815	-0.51531	-0.49413	-0.5402	-0.61479	-0.74455	-0.62964	-0.61538	-0.7363	-0.73508	-0.72085	-0.77801	-0.76214	-0.68556	-0.73496	-0.74014	-0.67714	-0.65825	-0.59242	-0.63104	-0.65647	-0.71039	-0.74084	-0.73405	-0.77353	-0.76489	-0.75352
p-Cymene	-0.45015	-0.61854	-0.61714	-0.72502	-0.73336	-0.71712	-0.6756	-0.79908	-0.82245	-0.8296	-0.65059	-0.56346	-0.54121	-0.61895	-0.57336	-0.59287	-0.4754	-0.35981	-0.34978	-0.44821	-0.38295	-0.54633	-0.55524	-0.64442	-0.61507	-0.68289	-0.6878	-0.82481	-0.74059	-0.64942	-0.7582	-0.7609	-0.73777	-0.81486	-0.81041	-0.75098	-0.78736	-0.78792	-0.7191	-0.71254	-0.65557	-0.71638	-0.69039	-0.79015	-0.81189	-0.80874	-0.83379	-0.81746	-0.81639
(3S,5S)-Carbapenam	-0.47884	-0.57726	-0.60298	-0.75826	-0.72457	-0.69544	-0.69789	-0.79252	-0.82143	-0.83646	-0.58322	-0.57159	-0.56444	-0.63845	-0.58957	-0.60969	-0.5874	-0.50539	-0.48898	-0.44769	-0.4186	-0.56829	-0.52496	-0.55859	-0.54839	-0.61375	-0.62535	-0.77448	-0.67823	-0.65584	-0.80769	-0.78352	-0.75724	-0.81281	-0.79428	-0.77129	-0.82028	-0.81488	-0.74832	-0.74286	-0.6951	-0.67891	-0.70502	-0.79689	-0.82165	-0.81631	-0.83908	-0.84738	-0.83148
Penicillin G	-0.44309	-0.43623	-0.52187	-0.6408	-0.64446	-0.61827	-0.61438	-0.71982	-0.76116	-0.76495	-0.68822	-0.56617	-0.56081	-0.61802	-0.57263	-0.59122	-0.5542	-0.47291	-0.49335	-0.52009	-0.48278	-0.62767	-0.54288	-0.55522	-0.56083	-0.57752	-0.57107	-0.71627	-0.66181	-0.66244	-0.80698	-0.7789	-0.75524	-0.811	-0.79413	-0.76457	-0.81106	-0.78634	-0.74145	-0.74788	-0.71645	-0.69075	-0.67234	-0.77895	-0.79556	-0.79334	-0.80613	-0.80583	-0.8043
Ribose	-0.35951	-0.58852	-0.52942	-0.71943	-0.65217	-0.579	-0.49958	-0.73089	-0.76658	-0.75898	-0.73768	-0.54581	-0.54375	-0.62508	-0.56769	-0.59294	-0.51338	-0.42177	-0.44086	-0.49176	-0.31407	-0.51154	-0.46005	-0.49583	-0.51941	-0.57351	-0.54553	-0.73124	-0.62668	-0.7267	-0.84378	-0.79317	-0.77713	-0.76592	-0.77007	-0.76097	-0.81274	-0.75503	-0.69311	-0.72629	-0.71587	-0.63731	-0.6481	-0.76481	-0.78352	-0.77872	-0.7896	-0.75457	-0.794
Sucrose	-0.53635	-0.62565	-0.64925	-0.85823	-0.78023	-0.73662	-0.76052	-0.84922	-0.91982	-0.92408	-0.64862	-0.62982	-0.6458	-0.73102	-0.68361	-0.6997	-0.64745	-0.54868	-0.48882	-0.36192	-0.27253	-0.48169	-0.35492	-0.44789	-0.3975	-0.45303	-0.59192	-0.74136	-0.6146	-0.53018	-0.77924	-0.70129	-0.66547	-0.76817	-0.74276	-0.74039	-0.80871	-0.76665	-0.67859	-0.74792	-0.67083	-0.55644	-0.57783	-0.80854	-0.84432	-0.8362	-0.85464	-0.82726	-0.8375
Sinapoyl aldehyde	-0.52845	-0.69026	-0.70589	-0.68924	-0.77879	-0.77794	-0.74192	-0.82766	-0.72706	-0.76621	-0.59112	-0.3595	-0.33914	-0.43086	-0.38864	-0.41046	-0.66008	-0.51751	-0.51742	-0.3923	-0.45388	-0.55309	-0.64776	-0.69806	-0.67403	-0.70558	-0.755	-0.84806	-0.77405	-0.68904	-0.72547	-0.7778	-0.76665	-0.81033	-0.82037	-0.75662	-0.76023	-0.80497	-0.75123	-0.71157	-0.65043	-0.7574	-0.78892	-0.75281	-0.76701	-0.75784	-0.80987	-0.78912	-0.79228
L-Homophenylalanin	-0.43157	-0.5041	-0.58253	-0.60456	-0.68005	-0.67775	-0.64795	-0.74343	-0.71637	-0.7398	-0.59077	-0.47051	-0.44437	-0.51007	-0.47	-0.48896	-0.50336	-0.39438	-0.42336	-0.47639	-0.51738	-0.6218	-0.63672	-0.66683	-0.6611	-0.6912	-0.66999	-0.78545	-0.7343	-0.68615	-0.74933	-0.7818	-0.76711	-0.82028	-0.81472	-0.74226	-0.76527	-0.78762	-0.74492	-0.69865	-0.65671	-0.75767	-0.74083	-0.74615	-0.75979	-0.75709	-0.78903	-0.79117	-0.77762
Vinorine	-0.34783	-0.42938	-0.50419	-0.53832	-0.599	-0.58224	-0.56996	-0.66984	-0.63703	-0.65478	-0.46103	-0.43148	-0.41018	-0.47245	-0.43209	-0.45348	-0.5349	-0.44173	-0.48558	-0.49898	-0.53862	-0.6272	-0.64489	-0.6219	-0.63711	-0.66036	-0.58811	-0.72383	-0.67961	-0.72021	-0.75184	-0.78279	-0.77577	-0.7867	-0.7859	-0.72546	-0.74453	-0.75773	-0.74004	-0.69231	-0.66452	-0.73316	-0.73256	-0.70817	-0.71657	-0.71382	-0.73748	-0.74341	-0.73699
2-Hydroxy-4-(1-oxo	-0.63725	-0.72559	-0.69973	-0.86247	-0.81705	-0.82448	-0.82778	-0.87963	-0.90458	-0.90983	-0.49272	-0.58849	-0.57319	-0.66295	-0.62202	-0.63891	-0.58643	-0.44805	-0.38779	-0.28812	-0.31398	-0.49499	-0.5355	-0.6423	-0.57607	-0.66844	-0.73428	-0.86475	-0.75906	-0.5746	-0.70066	-0.71268	-0.68204	-0.81262	-0.80941	-0.74094	-0.77475	-0.79408	-0.71071	-0.72702	-0.62132	-0.68598	-0.66944	-0.81605	-0.84657	-0.84029	-0.87149	-0.85292	-0.83977
trans-Cinnamoyl be	-0.58823	-0.52177	-0.64215	-0.76583	-0.7539	-0.75163	-0.77669	-0.81144	-0.81604	-0.83793	-0.47813	-0.53283	-0.52395	-0.59607	-0.55	-0.56914	-0.66205	-0.57336	-0.54169	-0.35265	-0.45259	-0.57829	-0.58136	-0.6127	-0.59176	-0.64866	-0.68006	-0.80048	-0.72313	-0.6319	-0.77194	-0.77196	-0.74201	-0.82352	-0.80658	-0.78231	-0.81613	-0.83846	-0.77179	-0.75675	-0.69461	-0.71206	-0.74128	-0.80881	-0.8309	-0.8244	-0.85496	-0.8719	-0.8429
Arbutin	-0.52282	-0.61873	-0.66408	-0.81792	-0.79529	-0.78403	-0.86184	-0.87285	-0.92417	-0.9379	-0.55053	-0.64685	-0.64605	-0.72775	-0.68999	-0.70459	-0.65791	-0.54741	-0.49471	-0.39179	-0.42245	-0.58712	-0.50301	-0.56877	-0.49966	-0.56528	-0.65451	-0.80339	-0.69431	-0.56828	-0.7672	-0.74192	-0.71126	-0.84131	-0.81135	-0.75635	-0.81253	-0.81318	-0.75144	-0.76978	-0.66373	-0.65697	-0.65987	-0.83038	-0.86536	-0.85931	-0.88232	-0.88113	-0.8573
Matairesinol	-0.52128	-0.62758	-0.62758	-0.80942	-0.76686	-0.76274	-0.84791	-0.85409	-0.91678	-0.91739	-0.53685	-0.67446	-0.66622	-0.74566	-0.70807	-0.72457	-0.64981	-0.53653	-0.48981	-0.38139	-0.45164	-0.61749	-0.57547	-0.61886	-0.55527	-0.63541	-0.65643	-0.82663	-0.72915	-0.61718	-0.77226	-0.76667	-0.73869	-0.86546	-0.84398	-0.77332	-0.82206	-0.82728	-0.78013	-0.79148	-0.68128	-0.70321	-0.68545	-0.84819	-0.87961	-0.87543	-0.89089	-0.89463	-0.86746
(10S)-Juvenile hor	-0.49316	-0.44331	-0.52547	-0.65807	-0.63918	-0.63381	-0.72197	-0.73678	-0.72737	-0.74442	-0.42379	-0.53353	-0.52899	-0.5944	-0.56511	-0.58145	-0.68309	-0.58152	-0.61397	-0.47801	-0.59763	-0.69687	-0.62742	-0.53443	-0.53339	-0.56765	-0.52571	-0.70101	-0.62426	-0.69669	-0.7661	-0.78979	-0.78195	-0.8313	-0.81388	-0.7197	-0.76167	-0.77496	-0.77163	-0.73868	-0.65861	-0.69147	-0.70622	-0.733	-0.75657	-0.75224	-0.77247	-0.79909	-0.7633
9-cis,11-trans-Oct	-0.40567	-0.46419	-0.48768	-0.64098	-0.60345	-0.58819	-0.62001	-0.71436	-0.71519	-0.71444	-0.4352	-0.5506	-0.53491	-0.60831	-0.58241	-0.59896	-0.52273	-0.38893	-0.4447	-0.44782	-0.51356	-0.65023	-0.60112	-0.53489	-0.53135	-0.58703	-0.50252	-0.70651	-0.61397	-0.71717	-0.72774	-0.76486	-0.7674	-0.80478	-0.80528	-0.66417	-0.70722	-0.70291	-0.70351	-0.67944	-0.5948	-0.67357	-0.64184	-0.69001	-0.71494	-0.71319	-0.72779	-0.72438	-0.71237
11,12,15-THETA	-0.42443	-0.49913	-0.57141	-0.67022	-0.67256	-0.63801	-0.60645	-0.75996	-0.72337	-0.73645	-0.58624	-0.47308	-0.46267	-0.54663	-0.50729	-0.52813	-0.57651	-0.44387	-0.49046	-0.41373	-0.45642	-0.59965	-0.57297	-0.55734	-0.56442	-0.59849	-0.5792	-0.74904	-0.65448	-0.73842	-0.78034	-0.79582	-0.79346	-0.80374	-0.80999	-0.72264	-0.75853	-0.74715	-0.7178	-0.7059	-0.65415	-0.68949	-0.69335	-0.72318	-0.74318	-0.73773	-0.76531	-0.74078	-0.75619
Caffeate	-0.45664	-0.5315	-0.55157	-0.755	-0.67641	-0.64743	-0.7098	-0.7819	-0.81196	-0.81708	-0.51332	-0.60465	-0.60692	-0.68861	-0.66024	-0.67427	-0.59337	-0.46966	-0.48095	-0.42971	-0.42795	-0.59354	-0.47159	-0.44155	-0.41287	-0.4775	-0.49314	-0.69371	-0.5643	-0.62798	-0.74043	-0.72943	-0.72055	-0.78684	-0.76992	-0.66343	-0.72811	-0.70802	-0.68114	-0.69282	-0.59222	-0.58639	-0.58858	-0.71571	-0.75245	-0.74746	-0.76382	-0.75741	-0.74383
2-Deoxy-scyllo-ino	-0.43564	-0.56973	-0.59869	-0.73393	-0.71465	-0.68332	-0.70407	-0.8189	-0.80517	-0.81751	-0.56426	-0.55913	-0.55216	-0.64199	-0.60937	-0.62721	-0.60886	-0.46377	-0.49896	-0.45595	-0.4824	-0.63957	-0.56403	-0.54207	-0.52307	-0.57304	-0.57305	-0.76813	-0.64914	-0.72296	-0.7914	-0.80343	-0.80105	-0.84388	-0.83913	-0.72099	-0.77184	-0.75997	-0.73692	-0.7303	-0.64261	-0.68011	-0.6778	-0.75045	-0.78071	-0.77532	-0.80063	-0.78072	-0.78236
N-Methylhexanamide	-0.43217	-0.55718	-0.55415	-0.71897	-0.675	-0.63986	-0.63752	-0.77456	-0.77992	-0.7841	-0.58503	-0.56614	-0.55641	-0.6378	-0.59892	-0.61892	-0.5676	-0.44465	-0.48234	-0.47608	-0.46662	-0.62634	-0.56963	-0.54259	-0.54505	-0.60233	-0.55831	-0.75555	-0.64933	-0.74128	-0.80614	-0.81097	-0.80484	-0.83115	-0.82896	-0.73512	-0.78447	-0.76652	-0.73773	-0.73006	-0.66634	-0.68873	-0.68459	-0.75425	-0.7798	-0.77581	-0.7945	-0.78329	-0.78425
3-Dimethylallyl-4-	-0.36408	-0.1742	-0.40772	-0.49922	-0.4873	-0.50679	-0.59456	-0.5063	-0.56784	-0.57874	0.0063227	-0.39648	-0.39238	-0.42916	-0.40347	-0.41102	-0.40476	-0.37614	-0.28189	0.021556	-0.22262	-0.29655	-0.30082	-0.38399	-0.31702	-0.37771	-0.44708	-0.49161	-0.4497	-0.23108	-0.3992	-0.38165	-0.34501	-0.47133	-0.44069	-0.4559	-0.47907	-0.50938	-0.45198	-0.45576	-0.38744	-0.38809	-0.40087	-0.51902	-0.53767	-0.53416	-0.54708	-0.57536	-0.53059
4-Hydroxycinnamyl	-0.31515	-0.22315	-0.40463	-0.54628	-0.49707	-0.48985	-0.63815	-0.5621	-0.61321	-0.62195	0.0042363	-0.45559	-0.46819	-0.52264	-0.5076	-0.51387	-0.5254	-0.46099	-0.40439	-0.10492	-0.29813	-0.39453	-0.2887	-0.28708	-0.21833	-0.26906	-0.34343	-0.46346	-0.37397	-0.31247	-0.46721	-0.44182	-0.42388	-0.52621	-0.49314	-0.44871	-0.49586	-0.49735	-0.4806	-0.50183	-0.3968	-0.35484	-0.37806	-0.51733	-0.54802	-0.54276	-0.55105	-0.56401	-0.53164
Salutaridinol	0.018705	-0.17561	-0.29105	-0.28307	-0.33831	-0.30115	-0.33745	-0.37046	-0.36961	-0.39257	-0.15401	-0.23336	-0.23258	-0.27853	-0.26137	-0.2694	-0.25156	-0.21105	-0.19112	-0.12113	-0.18507	-0.23726	-0.1754	-0.22421	-0.18306	-0.21101	-0.26585	-0.33306	-0.26352	-0.25433	-0.35042	-0.32631	-0.32226	-0.34053	-0.32039	-0.30511	-0.33387	-0.32875	-0.31157	-0.30198	-0.26747	-0.25318	-0.28712	-0.32397	-0.34004	-0.33611	-0.35024	-0.34105	-0.34301
cis-1,2-Dihydroxy-	0.034769	-0.0069582	-0.25541	-0.1773	-0.27971	-0.23686	-0.23421	-0.32107	-0.22892	-0.27488	0.074974	-0.10487	-0.098224	-0.13889	-0.12245	-0.13404	-0.28336	-0.24361	-0.31323	-0.23121	-0.36395	-0.35615	-0.30001	-0.23121	-0.26145	-0.25245	-0.22822	-0.30389	-0.24958	-0.42564	-0.42147	-0.43731	-0.45384	-0.38082	-0.36998	-0.32719	-0.34612	-0.35564	-0.37014	-0.29837	-0.3055	-0.33414	-0.40316	-0.27286	-0.27971	-0.27542	-0.30204	-0.3129	-0.30968
1,6-Dihydroxycyclo	0.089422	0.0042085	-0.14916	-0.12014	-0.19372	-0.16574	-0.2115	-0.23187	-0.22148	-0.22988	0.08776	-0.17628	-0.16507	-0.18986	-0.17078	-0.18386	-0.26041	-0.24703	-0.26665	-0.15959	-0.31707	-0.32069	-0.33429	-0.29645	-0.30106	-0.30938	-0.21533	-0.29432	-0.28795	-0.36047	-0.36123	-0.37239	-0.37661	-0.34579	-0.33992	-0.33203	-0.33459	-0.33957	-0.36759	-0.32646	-0.32623	-0.3401	-0.35639	-0.30729	-0.30406	-0.30375	-0.30358	-0.31664	-0.31524
2-Hydroxy-6-oxo-6-	-0.089735	-0.034701	-0.22208	-0.25081	-0.28172	-0.27772	-0.35753	-0.32316	-0.33717	-0.34555	0.10211	-0.26921	-0.25931	-0.28586	-0.26925	-0.27919	-0.3164	-0.29365	-0.28596	-0.11639	-0.32726	-0.34875	-0.34925	-0.32057	-0.304	-0.33355	-0.27358	-0.35395	-0.33419	-0.33133	-0.37123	-0.38472	-0.37829	-0.40433	-0.3887	-0.36519	-0.37725	-0.39618	-0.40638	-0.37124	-0.33696	-0.36459	-0.37427	-0.37269	-0.37891	-0.37824	-0.38126	-0.40903	-0.38151
Psicose_2_major+Ta	-0.34704	-0.40367	-0.43321	-0.47502	-0.52836	-0.50653	-0.55766	-0.59751	-0.64075	-0.60732	-0.4382	-0.42897	-0.44734	-0.51064	-0.48067	-0.4953	-0.64868	-0.51607	-0.48846	-0.38229	-0.29007	-0.45813	-0.4087	-0.48667	-0.41868	-0.36228	-0.46754	-0.57684	-0.56857	-0.44079	-0.56927	-0.53202	-0.51394	-0.61975	-0.63161	-0.61352	-0.62481	-0.56731	-0.56385	-0.68077	-0.60355	-0.51243	-0.42902	-0.66415	-0.669	-0.66459	-0.66118	-0.57183	-0.65012
Allose_2_minor+Man	-0.37632	-0.37924	-0.41864	-0.46829	-0.50596	-0.49972	-0.56159	-0.55471	-0.62735	-0.58819	-0.34569	-0.41106	-0.43348	-0.49081	-0.46586	-0.47544	-0.58146	-0.45568	-0.38096	-0.23696	-0.15015	-0.32646	-0.28432	-0.42467	-0.32245	-0.27376	-0.4448	-0.51488	-0.51016	-0.26394	-0.43439	-0.38345	-0.3547	-0.51003	-0.51778	-0.51891	-0.52813	-0.47356	-0.44981	-0.59463	-0.50117	-0.39907	-0.30303	-0.60242	-0.61011	-0.60556	-0.6004	-0.50396	-0.58012
myo-inositol	-0.33757	-0.3434	-0.39825	-0.45546	-0.48584	-0.46865	-0.52139	-0.52355	-0.61618	-0.57773	-0.34803	-0.40759	-0.43489	-0.48694	-0.45774	-0.46708	-0.54714	-0.44571	-0.35703	-0.21702	-0.096767	-0.27642	-0.21102	-0.37368	-0.27421	-0.22495	-0.41716	-0.47438	-0.469	-0.21379	-0.42705	-0.34859	-0.31361	-0.46525	-0.46576	-0.50302	-0.51848	-0.45268	-0.41493	-0.57034	-0.49425	-0.34806	-0.26491	-0.58598	-0.59356	-0.58886	-0.58074	-0.48665	-0.56501
Galactose	-0.20301	-0.48865	-0.36337	-0.62586	-0.46371	-0.36831	-0.37726	-0.49777	-0.5716	-0.57917	-0.50763	-0.41271	-0.43654	-0.49452	-0.43571	-0.45779	-0.49461	-0.52868	-0.4619	-0.28569	-0.11425	-0.24553	-0.16633	-0.17403	-0.20427	-0.29588	-0.29931	-0.44008	-0.3174	-0.44385	-0.65813	-0.54078	-0.51095	-0.46125	-0.43365	-0.56016	-0.62181	-0.57005	-0.49288	-0.52732	-0.55004	-0.31328	-0.45332	-0.55498	-0.57616	-0.56734	-0.56798	-0.59134	-0.59135
Benzoic acid	-0.47162	-0.55799	-0.62514	-0.81097	-0.70692	-0.67886	-0.76153	-0.73747	-0.77792	-0.83055	-0.37115	-0.46686	-0.49472	-0.57406	-0.55279	-0.55287	-0.46377	-0.40173	-0.28852	-0.037995	-0.059778	-0.20289	0.0065526	-0.1093	-0.014351	-0.11072	-0.40854	-0.48206	-0.28494	-0.14548	-0.45917	-0.36912	-0.33339	-0.46515	-0.40342	-0.39494	-0.48601	-0.48518	-0.36714	-0.40368	-0.29144	-0.18705	-0.30084	-0.49586	-0.55556	-0.54299	-0.58466	-0.59533	-0.54675
Phosphate	-0.29741	-0.26082	-0.343	-0.5555	-0.44966	-0.39757	-0.46561	-0.45492	-0.6242	-0.61977	-0.39646	-0.48316	-0.52135	-0.54692	-0.49912	-0.50782	-0.43378	-0.48487	-0.35106	-0.16852	-0.032852	-0.17848	0.0038423	-0.12569	-0.083978	-0.1164	-0.29254	-0.34242	-0.27946	-0.11992	-0.50206	-0.33281	-0.27176	-0.37395	-0.31606	-0.48152	-0.55041	-0.48614	-0.38167	-0.48568	-0.48016	-0.19419	-0.25489	-0.54537	-0.56824	-0.56257	-0.55234	-0.56599	-0.55977
Pyridine, 2-hydrox	0.32713	-0.11157	-0.082119	-0.053204	-0.13814	-0.0025283	0.047194	-0.18829	-0.15888	-0.17547	-0.4872	-0.1387	-0.15137	-0.17661	-0.12392	-0.15176	-0.37237	-0.42345	-0.52964	-0.64935	-0.42051	-0.43603	-0.32303	-0.19876	-0.32191	-0.26485	-0.11072	-0.2456	-0.23442	-0.64599	-0.69676	-0.61433	-0.62788	-0.41614	-0.40811	-0.5158	-0.54306	-0.46246	-0.4971	-0.46751	-0.59693	-0.39276	-0.49591	-0.38139	-0.36391	-0.36126	-0.35085	-0.3545	-0.41296
Chlorogenic acid	0.063146	-0.068317	-0.063511	-0.036793	-0.10067	-0.022357	0.064389	-0.20211	-0.075733	-0.078449	-0.46435	-0.081653	-0.074555	-0.10696	-0.083519	-0.10661	-0.34355	-0.27352	-0.50156	-0.6593	-0.56906	-0.58339	-0.53116	-0.27039	-0.42441	-0.34648	-0.090082	-0.27449	-0.27266	-0.80584	-0.61353	-0.65983	-0.70962	-0.49453	-0.53214	-0.4407	-0.44644	-0.39453	-0.48914	-0.42538	-0.49644	-0.501	-0.51065	-0.29806	-0.28116	-0.2816	-0.28286	-0.26392	-0.32323
Quinic acid, 5-caf	0.042495	-0.10585	-0.094092	-0.072677	-0.13536	-0.05824	0.034465	-0.23872	-0.11375	-0.11645	-0.48817	-0.10601	-0.096383	-0.13321	-0.10866	-0.13215	-0.3454	-0.2668	-0.49198	-0.66227	-0.56994	-0.59394	-0.54762	-0.29901	-0.44775	-0.37759	-0.12416	-0.3129	-0.30453	-0.82332	-0.63268	-0.68173	-0.73057	-0.52306	-0.56143	-0.46245	-0.46952	-0.41934	-0.50846	-0.44426	-0.50954	-0.52604	-0.53111	-0.32569	-0.3106	-0.31101	-0.31414	-0.29264	-0.3516
conduritol-beta-ep	-0.54089	-0.62628	-0.55577	-0.72044	-0.68222	-0.68949	-0.85245	-0.74397	-0.79674	-0.7984	-0.45136	-0.56696	-0.5703	-0.63222	-0.58748	-0.60821	-0.84989	-0.79842	-0.70755	-0.4173	-0.49809	-0.59731	-0.63456	-0.62431	-0.57495	-0.63351	-0.62365	-0.7569	-0.71494	-0.57878	-0.74018	-0.73221	-0.69466	-0.80266	-0.77879	-0.80198	-0.82133	-0.85067	-0.82258	-0.83055	-0.74366	-0.69632	-0.73458	-0.84435	-0.8594	-0.85269	-0.86099	-0.89869	-0.85751
5,6-DHET	-0.42463	-0.42936	-0.45052	-0.52147	-0.54484	-0.58126	-0.70412	-0.63144	-0.6373	-0.63726	-0.26517	-0.47513	-0.45972	-0.51654	-0.50788	-0.51633	-0.5345	-0.40391	-0.40244	-0.33316	-0.48783	-0.57384	-0.57094	-0.54313	-0.47743	-0.5126	-0.49375	-0.62656	-0.58221	-0.48842	-0.51114	-0.57391	-0.56796	-0.69183	-0.68473	-0.54396	-0.56163	-0.59706	-0.61223	-0.59411	-0.46587	-0.59172	-0.53227	-0.60552	-0.62637	-0.62506	-0.63944	-0.6433	-0.61019
Glucose_1	-0.4525	-0.53179	-0.38676	-0.55029	-0.49502	-0.53307	-0.76902	-0.56028	-0.62528	-0.60877	-0.23341	-0.48918	-0.49069	-0.53584	-0.51429	-0.52787	-0.75165	-0.69909	-0.59918	-0.29312	-0.44143	-0.50362	-0.57537	-0.52765	-0.45098	-0.5128	-0.4617	-0.58638	-0.57091	-0.40967	-0.49674	-0.52534	-0.49787	-0.63197	-0.61522	-0.59564	-0.59791	-0.64371	-0.66084	-0.67081	-0.54695	-0.54982	-0.54977	-0.66225	-0.67448	-0.67054	-0.6649	-0.70629	-0.65345
ribonic acid	-0.57661	-0.6049	-0.52259	-0.69036	-0.63453	-0.68371	-0.89896	-0.68038	-0.76676	-0.76016	-0.25665	-0.54806	-0.55129	-0.60626	-0.58287	-0.59212	-0.71993	-0.65237	-0.50193	-0.18053	-0.3268	-0.42677	-0.47477	-0.53483	-0.41416	-0.4938	-0.56876	-0.6558	-0.61173	-0.29507	-0.47478	-0.47966	-0.43524	-0.63927	-0.61014	-0.60013	-0.61542	-0.66574	-0.62938	-0.6629	-0.51532	-0.51867	-0.51546	-0.70957	-0.73391	-0.72815	-0.73525	-0.76492	-0.70645
Methylimidazoleace	-0.41598	-0.39259	-0.49185	-0.47153	-0.53045	-0.51279	-0.37441	-0.53025	-0.47549	-0.50414	-0.67043	-0.19418	-0.18782	-0.24149	-0.19991	-0.2142	-0.32661	-0.25105	-0.24867	-0.23857	-0.14617	-0.2471	-0.27553	-0.39217	-0.40101	-0.3958	-0.5146	-0.52476	-0.48092	-0.38336	-0.48388	-0.46644	-0.44449	-0.46574	-0.47231	-0.49679	-0.50747	-0.50576	-0.41289	-0.42215	-0.43545	-0.43565	-0.45983	-0.48188	-0.48855	-0.48172	-0.522	-0.48607	-0.51611
Pantothenate	-0.32602	-0.45798	-0.41905	-0.42379	-0.45823	-0.43408	-0.26233	-0.44661	-0.39511	-0.41521	-0.70521	-0.15964	-0.13645	-0.18339	-0.12891	-0.15117	-0.26353	-0.22864	-0.22292	-0.27004	-0.14119	-0.21825	-0.36814	-0.46666	-0.51127	-0.54737	-0.5295	-0.54907	-0.52526	-0.47022	-0.50465	-0.50659	-0.4848	-0.44949	-0.46916	-0.5324	-0.52361	-0.53758	-0.44675	-0.41936	-0.47458	-0.49892	-0.54175	-0.48607	-0.48016	-0.47514	-0.50767	-0.49634	-0.51811
2-Hydroxy-3-methyl	-0.31081	-0.33906	-0.41673	-0.47011	-0.49096	-0.4515	-0.34719	-0.51456	-0.50326	-0.5285	-0.60947	-0.32033	-0.30721	-0.34752	-0.29417	-0.31497	-0.3516	-0.33371	-0.36139	-0.42105	-0.33428	-0.4163	-0.41403	-0.43777	-0.49738	-0.52009	-0.48547	-0.56006	-0.521	-0.57003	-0.67213	-0.64344	-0.62166	-0.58908	-0.57969	-0.62465	-0.65173	-0.64398	-0.57293	-0.53648	-0.58603	-0.55834	-0.60655	-0.57957	-0.58317	-0.57989	-0.60334	-0.62211	-0.61927
4-O-beta-D-Glucosy	-0.27846	-0.27504	-0.35429	-0.44322	-0.45474	-0.43346	-0.40036	-0.51793	-0.56095	-0.55709	-0.55309	-0.45687	-0.44064	-0.47711	-0.43995	-0.456	-0.33107	-0.27509	-0.31677	-0.45219	-0.41047	-0.51975	-0.47137	-0.473	-0.49639	-0.51583	-0.44054	-0.56461	-0.53731	-0.56917	-0.64671	-0.63645	-0.62126	-0.64689	-0.63803	-0.60308	-0.63707	-0.6161	-0.58807	-0.57346	-0.56827	-0.58344	-0.54452	-0.60368	-0.61173	-0.61325	-0.61739	-0.62359	-0.62061
Indole-3-acetate	-0.28633	-0.40177	-0.42921	-0.44267	-0.51118	-0.48435	-0.47263	-0.54399	-0.52772	-0.55455	-0.62104	-0.34319	-0.33155	-0.37137	-0.32001	-0.34267	-0.5282	-0.51333	-0.52425	-0.52845	-0.48307	-0.53073	-0.55053	-0.53881	-0.5773	-0.58468	-0.52868	-0.61022	-0.59807	-0.61681	-0.71699	-0.70539	-0.68358	-0.66987	-0.65434	-0.7017	-0.71556	-0.72791	-0.69089	-0.64308	-0.66998	-0.64821	-0.70034	-0.65628	-0.65479	-0.65106	-0.67046	-0.70403	-0.68892
Geranyl-hydroxyben	-0.36085	-0.38496	-0.42068	-0.48711	-0.51569	-0.51128	-0.50338	-0.56059	-0.58592	-0.59078	-0.51362	-0.42815	-0.41023	-0.44992	-0.40741	-0.42581	-0.44321	-0.39627	-0.39738	-0.4358	-0.42431	-0.51117	-0.53688	-0.55625	-0.56544	-0.59326	-0.53438	-0.62954	-0.61503	-0.56132	-0.6481	-0.65071	-0.62665	-0.67013	-0.66098	-0.6585	-0.67541	-0.68457	-0.64576	-0.62111	-0.60978	-0.63542	-0.62352	-0.65767	-0.66198	-0.66111	-0.67294	-0.69215	-0.67603
Retronecine	-0.42514	-0.47529	-0.52196	-0.55507	-0.60538	-0.59816	-0.57434	-0.64116	-0.62209	-0.64898	-0.67883	-0.38643	-0.37148	-0.42404	-0.37904	-0.39788	-0.5096	-0.45076	-0.44804	-0.44023	-0.42594	-0.5064	-0.53057	-0.56231	-0.5697	-0.59496	-0.59713	-0.67497	-0.6372	-0.57655	-0.67919	-0.68298	-0.65897	-0.69591	-0.68407	-0.68527	-0.70366	-0.72539	-0.66834	-0.63288	-0.61979	-0.6481	-0.67525	-0.67511	-0.68387	-0.6794	-0.70861	-0.72595	-0.70808
(9Z,12Z)-(11S)-11-	-0.33552	-0.20692	-0.27338	-0.35399	-0.36362	-0.35572	-0.36472	-0.41677	-0.43833	-0.43191	-0.44377	-0.36603	-0.35565	-0.37423	-0.33279	-0.35277	-0.48185	-0.46534	-0.50797	-0.50315	-0.50302	-0.5571	-0.57204	-0.49049	-0.55007	-0.54104	-0.40042	-0.50842	-0.53533	-0.60419	-0.645	-0.64926	-0.63249	-0.62575	-0.62236	-0.63811	-0.64685	-0.64332	-0.6419	-0.61468	-0.63584	-0.61812	-0.60908	-0.59776	-0.59	-0.59076	-0.58869	-0.62364	-0.61042
3-Methyldioxyindol	-0.2176	-0.51842	-0.44585	-0.51663	-0.52425	-0.46826	-0.36786	-0.54919	-0.54598	-0.55132	-0.62723	-0.32526	-0.31036	-0.3744	-0.31506	-0.34156	-0.40184	-0.35929	-0.34045	-0.38174	-0.21813	-0.33543	-0.42824	-0.50952	-0.53182	-0.58615	-0.53973	-0.63643	-0.58289	-0.5843	-0.65847	-0.63255	-0.61281	-0.57868	-0.59021	-0.6479	-0.65832	-0.64343	-0.57623	-0.57305	-0.60195	-0.56538	-0.60696	-0.62255	-0.62336	-0.61821	-0.63507	-0.61573	-0.64819
3-Methylindolepyru	-0.29067	-0.5146	-0.46991	-0.42413	-0.51686	-0.48824	-0.34779	-0.51347	-0.44932	-0.47342	-0.62929	-0.1855	-0.16279	-0.21648	-0.15809	-0.18374	-0.39186	-0.34767	-0.3427	-0.37101	-0.25551	-0.32415	-0.47687	-0.57101	-0.60557	-0.62034	-0.60262	-0.63084	-0.62051	-0.55688	-0.59949	-0.60476	-0.58394	-0.5504	-0.56824	-0.63523	-0.62016	-0.63671	-0.56227	-0.5314	-0.58181	-0.6029	-0.64596	-0.58089	-0.57087	-0.56512	-0.59838	-0.58259	-0.61192
Phenylboronic acid	-0.2717	-0.45462	-0.44827	-0.44217	-0.48439	-0.44898	-0.23998	-0.48286	-0.39276	-0.42107	-0.41587	-0.14337	-0.10784	-0.16776	-0.11089	-0.13711	-0.23224	-0.18041	-0.20569	-0.24017	-0.18247	-0.25499	-0.44325	-0.52006	-0.5831	-0.64226	-0.56686	-0.61345	-0.5673	-0.59128	-0.56035	-0.58994	-0.5804	-0.5003	-0.53026	-0.56068	-0.5496	-0.57329	-0.48849	-0.42534	-0.48774	-0.56666	-0.62289	-0.49421	-0.48874	-0.48355	-0.52382	-0.51277	-0.53527
2-Hydroxy-6-keto-2	-0.24625	-0.29268	-0.36332	-0.30222	-0.40648	-0.41117	-0.26061	-0.44308	-0.35341	-0.36714	-0.33438	-0.1941	-0.14425	-0.18904	-0.15515	-0.17559	-0.18765	-0.090441	-0.17801	-0.32935	-0.3891	-0.43681	-0.60223	-0.61036	-0.66054	-0.68436	-0.53236	-0.60556	-0.60516	-0.63915	-0.51703	-0.60885	-0.6155	-0.5771	-0.61156	-0.52768	-0.50797	-0.54485	-0.52476	-0.4374	-0.45719	-0.65777	-0.6164	-0.47564	-0.46677	-0.46789	-0.49821	-0.4889	-0.49854
N-Methyltryptamine	-0.26574	-0.36531	-0.49632	-0.38549	-0.52332	-0.50005	-0.29359	-0.53872	-0.42174	-0.4639	-0.57255	-0.14864	-0.11599	-0.17778	-0.13981	-0.15691	-0.18441	-0.074697	-0.14731	-0.31446	-0.26019	-0.3375	-0.40374	-0.49785	-0.53123	-0.53079	-0.5614	-0.5932	-0.54412	-0.54353	-0.52977	-0.56734	-0.56786	-0.53491	-0.55572	-0.50319	-0.50616	-0.5203	-0.4498	-0.39359	-0.42193	-0.5509	-0.5538	-0.45609	-0.45914	-0.45504	-0.50645	-0.4656	-0.49926
Methyl cinnamate	-0.06271	-0.26204	-0.30284	-0.34395	-0.38184	-0.3221	-0.33479	-0.44051	-0.43883	-0.45121	-0.42003	-0.32456	-0.3242	-0.36866	-0.33032	-0.34991	-0.44161	-0.41486	-0.45081	-0.42819	-0.40566	-0.47001	-0.41037	-0.36447	-0.39597	-0.39998	-0.33297	-0.46115	-0.41899	-0.56344	-0.63643	-0.60702	-0.60397	-0.55631	-0.5445	-0.55637	-0.58542	-0.55857	-0.55906	-0.53885	-0.55213	-0.48726	-0.52866	-0.52048	-0.5245	-0.52153	-0.52628	-0.53228	-0.54453
N5-Ethyl-L-glutami	-0.11612	-0.33438	-0.22977	-0.27737	-0.3076	-0.25965	-0.24897	-0.38919	-0.3672	-0.36158	-0.57088	-0.30502	-0.29879	-0.33675	-0.30432	-0.32492	-0.43445	-0.37767	-0.4753	-0.60679	-0.48898	-0.55413	-0.51767	-0.39986	-0.4652	-0.44273	-0.29101	-0.44783	-0.43562	-0.66758	-0.64063	-0.64951	-0.66032	-0.58868	-0.59893	-0.55803	-0.57482	-0.54132	-0.57704	-0.55367	-0.56984	-0.55095	-0.54368	-0.50213	-0.49793	-0.49777	-0.49578	-0.49103	-0.51721
(S)-Reticuline	-0.54577	-0.63613	-0.64643	-0.71159	-0.72063	-0.71726	-0.63432	-0.7544	-0.72637	-0.75313	-0.72625	-0.3996	-0.38643	-0.46661	-0.43049	-0.44315	-0.40617	-0.27752	-0.25178	-0.23587	-0.20432	-0.35569	-0.3644	-0.4954	-0.45445	-0.50886	-0.64038	-0.7101	-0.60707	-0.45796	-0.57471	-0.57725	-0.55398	-0.6421	-0.64087	-0.58557	-0.61756	-0.63033	-0.53081	-0.53722	-0.4747	-0.53833	-0.54177	-0.62863	-0.65577	-0.64862	-0.69372	-0.66039	-0.66453
Tetrahydroharmine	-0.52464	-0.64201	-0.56825	-0.66753	-0.6545	-0.6529	-0.60945	-0.70242	-0.68556	-0.69983	-0.75336	-0.42211	-0.40654	-0.47679	-0.43786	-0.45469	-0.47941	-0.37278	-0.36193	-0.34735	-0.31498	-0.44443	-0.48581	-0.54086	-0.52649	-0.58248	-0.6072	-0.70893	-0.63349	-0.55531	-0.62795	-0.64534	-0.62546	-0.68606	-0.68881	-0.64051	-0.66345	-0.67998	-0.61276	-0.60327	-0.5514	-0.60958	-0.61287	-0.66331	-0.68196	-0.67662	-0.70846	-0.69855	-0.69226
Arcaine	-0.46508	-0.47429	-0.57425	-0.65778	-0.66968	-0.65774	-0.61776	-0.71313	-0.73392	-0.75877	-0.63095	-0.4832	-0.47358	-0.53441	-0.49589	-0.50813	-0.40369	-0.31947	-0.30569	-0.33963	-0.3158	-0.45243	-0.38144	-0.47403	-0.4499	-0.49246	-0.58353	-0.66978	-0.58544	-0.48083	-0.65073	-0.62489	-0.59617	-0.6821	-0.65892	-0.62675	-0.6752	-0.67406	-0.58777	-0.58446	-0.5416	-0.55901	-0.56107	-0.66347	-0.68939	-0.68525	-0.71636	-0.71417	-0.6986
N-Benzoylanthranil	-0.41808	-0.5659	-0.55866	-0.63336	-0.67479	-0.6703	-0.61994	-0.73446	-0.78301	-0.7733	-0.63301	-0.55818	-0.53202	-0.597	-0.55253	-0.57119	-0.4174	-0.30184	-0.28944	-0.45245	-0.3677	-0.53407	-0.56472	-0.68575	-0.64742	-0.6911	-0.68577	-0.80245	-0.76139	-0.60376	-0.70792	-0.71189	-0.68476	-0.78613	-0.78808	-0.73625	-0.75981	-0.75275	-0.69122	-0.70358	-0.65298	-0.72296	-0.64599	-0.78256	-0.79526	-0.795	-0.81006	-0.7796	-0.79339
4-Methyl-2,4-bis-(	-0.48348	-0.58898	-0.57213	-0.71998	-0.68095	-0.67069	-0.61407	-0.75484	-0.77284	-0.77652	-0.70612	-0.5433	-0.52063	-0.59688	-0.56119	-0.57672	-0.3826	-0.25268	-0.26475	-0.3501	-0.32875	-0.49899	-0.48901	-0.55088	-0.53011	-0.60971	-0.60543	-0.75376	-0.65089	-0.6083	-0.67831	-0.69397	-0.67876	-0.75086	-0.75162	-0.65031	-0.69375	-0.69198	-0.62672	-0.61883	-0.55031	-0.63687	-0.60063	-0.69663	-0.72425	-0.72187	-0.74745	-0.72955	-0.72361
N5-(L-1-Carboxyeth	-0.37639	-0.47036	-0.50015	-0.58838	-0.60686	-0.60697	-0.58044	-0.6919	-0.7152	-0.71561	-0.53884	-0.54034	-0.51339	-0.57739	-0.55317	-0.56496	-0.32221	-0.18555	-0.22464	-0.40946	-0.41011	-0.5577	-0.51257	-0.55678	-0.52618	-0.57683	-0.55415	-0.70105	-0.62573	-0.58452	-0.63351	-0.66367	-0.65579	-0.74259	-0.73928	-0.60116	-0.64225	-0.64001	-0.60696	-0.58944	-0.51199	-0.63581	-0.55765	-0.65102	-0.67542	-0.6763	-0.69523	-0.67644	-0.66902
3-Acetamidopropana	-0.42036	-0.61476	-0.57475	-0.6618	-0.6645	-0.66126	-0.56745	-0.7155	-0.71187	-0.72545	-0.61189	-0.46382	-0.42951	-0.5042	-0.46804	-0.48347	-0.27528	-0.15175	-0.15282	-0.29793	-0.2696	-0.41732	-0.4675	-0.57624	-0.54886	-0.63936	-0.6397	-0.74941	-0.65376	-0.55456	-0.60422	-0.63535	-0.6196	-0.68776	-0.69229	-0.59988	-0.62997	-0.6484	-0.56919	-0.53876	-0.48331	-0.61886	-0.58728	-0.64062	-0.66436	-0.66214	-0.69595	-0.67826	-0.66987
N-Acetyl-D-glucosa	-0.42971	-0.50458	-0.55598	-0.6011	-0.65593	-0.66722	-0.59169	-0.71026	-0.72108	-0.72854	-0.61731	-0.50068	-0.46166	-0.52254	-0.48442	-0.50086	-0.31685	-0.20004	-0.21383	-0.39007	-0.39636	-0.52906	-0.58185	-0.6803	-0.65744	-0.71595	-0.68451	-0.7868	-0.73913	-0.60529	-0.65903	-0.6976	-0.67736	-0.76448	-0.76608	-0.67837	-0.6994	-0.7208	-0.65728	-0.62108	-0.57434	-0.72378	-0.65705	-0.71166	-0.72628	-0.72679	-0.75389	-0.74454	-0.733
Ethylbenzene	-0.51637	-0.62906	-0.58125	-0.76278	-0.6594	-0.66099	-0.61483	-0.69721	-0.74124	-0.74993	-0.44071	-0.46189	-0.45677	-0.53922	-0.52179	-0.5235	-0.21184	-0.07367	0.0028466	-0.031247	0.052648	-0.14699	-0.092646	-0.27764	-0.17966	-0.29169	-0.48959	-0.57045	-0.41019	-0.19701	-0.35483	-0.33339	-0.30743	-0.45894	-0.44876	-0.35563	-0.41386	-0.41043	-0.29482	-0.3466	-0.22655	-0.27794	-0.25661	-0.47582	-0.52378	-0.51755	-0.55213	-0.50582	-0.50013
(2S,3S)-2-Hydroxyt	-0.52212	-0.63738	-0.57347	-0.77888	-0.67616	-0.65125	-0.55888	-0.72146	-0.78202	-0.7804	-0.71432	-0.52539	-0.51923	-0.59535	-0.55507	-0.56694	-0.30172	-0.19336	-0.15012	-0.19715	-0.073054	-0.28629	-0.23869	-0.38816	-0.34954	-0.44074	-0.54867	-0.66009	-0.5317	-0.41141	-0.57799	-0.53349	-0.50235	-0.59802	-0.59258	-0.55484	-0.61245	-0.58312	-0.46732	-0.5174	-0.45773	-0.44765	-0.43033	-0.62866	-0.66331	-0.65855	-0.6828	-0.64492	-0.65559
Putrescine	-0.40824	-0.45011	-0.49923	-0.68354	-0.60628	-0.57318	-0.50214	-0.61626	-0.73678	-0.73773	-0.55151	-0.52261	-0.52214	-0.57115	-0.51858	-0.53103	-0.26308	-0.24123	-0.14858	-0.1832	-0.040837	-0.22405	-0.15812	-0.3539	-0.3178	-0.39918	-0.52144	-0.58181	-0.49411	-0.29358	-0.56988	-0.47022	-0.41695	-0.52103	-0.4905	-0.56449	-0.62315	-0.5884	-0.45081	-0.50552	-0.49409	-0.39482	-0.4037	-0.63092	-0.6567	-0.65325	-0.66556	-0.65897	-0.65513
S-(Indolylmethylth	-0.40059	-0.30142	-0.39192	-0.43038	-0.46274	-0.49644	-0.49449	-0.45443	-0.49943	-0.50245	-0.17134	-0.32704	-0.30228	-0.32643	-0.28436	-0.29948	-0.34723	-0.33686	-0.2513	-0.1378	-0.23838	-0.29419	-0.44273	-0.55669	-0.52723	-0.58061	-0.56409	-0.5699	-0.59087	-0.3196	-0.42891	-0.43889	-0.39513	-0.49475	-0.48585	-0.54569	-0.5341	-0.58219	-0.50986	-0.49018	-0.47746	-0.52894	-0.51963	-0.57005	-0.56747	-0.56635	-0.57994	-0.61152	-0.57693
L-Metanephrine	-0.54339	-0.49154	-0.55262	-0.70833	-0.65946	-0.67982	-0.6914	-0.71869	-0.77305	-0.77007	-0.27821	-0.55129	-0.53422	-0.59986	-0.5731	-0.58267	-0.3955	-0.27617	-0.23097	-0.18491	-0.26286	-0.4238	-0.4222	-0.5197	-0.45336	-0.53608	-0.58763	-0.6994	-0.61441	-0.4296	-0.54481	-0.55686	-0.52912	-0.67322	-0.66386	-0.57641	-0.61401	-0.62802	-0.55878	-0.57373	-0.47074	-0.55285	-0.50092	-0.66267	-0.69258	-0.69032	-0.71088	-0.70062	-0.67687
L-Alanyl-gamma-D-g	-0.50296	-0.21811	-0.45531	-0.6186	-0.53367	-0.53582	-0.5408	-0.58804	-0.60447	-0.62142	-0.25977	-0.41622	-0.41648	-0.47141	-0.45381	-0.45844	-0.34139	-0.25122	-0.24453	-0.056838	-0.21479	-0.33975	-0.24449	-0.26292	-0.23907	-0.29982	-0.38288	-0.48413	-0.37504	-0.34312	-0.45672	-0.44855	-0.4321	-0.5155	-0.49669	-0.41702	-0.47102	-0.47307	-0.41034	-0.41496	-0.33782	-0.36015	-0.36922	-0.47049	-0.50523	-0.50073	-0.52698	-0.53223	-0.50099
Linoleate	-0.34178	-0.36778	-0.41471	-0.56529	-0.50661	-0.50929	-0.5223	-0.58237	-0.62131	-0.62547	-0.37176	-0.4869	-0.46925	-0.52661	-0.51506	-0.51996	-0.22323	-0.1131	-0.12372	-0.22119	-0.26306	-0.39495	-0.31776	-0.34558	-0.30299	-0.38795	-0.39343	-0.53075	-0.42186	-0.39562	-0.45739	-0.47589	-0.46905	-0.55969	-0.5455	-0.40879	-0.46216	-0.46544	-0.42823	-0.41322	-0.31826	-0.418	-0.37517	-0.47972	-0.51468	-0.51449	-0.53129	-0.53086	-0.49938
D-(-)-Mannitol	-0.35138	-0.32241	-0.20862	-0.28491	-0.25865	-0.34506	-0.59917	-0.27162	-0.32603	-0.31968	0.11452	-0.2532	-0.24821	-0.25931	-0.26299	-0.26329	-0.45909	-0.44593	-0.30647	0.014748	-0.23206	-0.21078	-0.33789	-0.33251	-0.22383	-0.28799	-0.28611	-0.29929	-0.32038	-0.01624	-0.072555	-0.12898	-0.09993	-0.27357	-0.25129	-0.23762	-0.21583	-0.30642	-0.32143	-0.30964	-0.18016	-0.25546	-0.25034	-0.32295	-0.33132	-0.32924	-0.32713	-0.3888	-0.30396
Pyruvic acid	-0.51119	-0.53916	-0.44209	-0.56283	-0.52466	-0.58879	-0.81	-0.59493	-0.63436	-0.61932	-0.12764	-0.44446	-0.44775	-0.50941	-0.51604	-0.51651	-0.60308	-0.46132	-0.36096	-0.09023	-0.27052	-0.36996	-0.39276	-0.42078	-0.27499	-0.3287	-0.42649	-0.52493	-0.46881	-0.20184	-0.27006	-0.32289	-0.30628	-0.51826	-0.51002	-0.38287	-0.3919	-0.43779	-0.44803	-0.49435	-0.2952	-0.38199	-0.32113	-0.51183	-0.54134	-0.53659	-0.54582	-0.53106	-0.49707
Fructose_2	-0.37121	-0.43439	-0.30306	-0.39083	-0.37583	-0.44019	-0.67245	-0.42458	-0.44445	-0.4463	-0.07733	-0.3452	-0.33291	-0.36308	-0.35742	-0.36524	-0.57871	-0.53633	-0.4567	-0.19971	-0.43218	-0.42631	-0.53519	-0.46445	-0.39193	-0.45909	-0.38425	-0.46643	-0.46295	-0.30161	-0.31623	-0.39046	-0.3737	-0.49681	-0.47943	-0.42306	-0.41188	-0.49695	-0.52756	-0.48229	-0.36014	-0.46107	-0.46682	-0.47742	-0.48773	-0.48536	-0.4895	-0.55457	-0.47269
N-Acetyl galactosa	-0.41026	-0.40534	-0.2896	-0.41808	-0.37777	-0.42908	-0.70259	-0.43995	-0.49544	-0.47601	-0.096124	-0.39869	-0.40787	-0.44025	-0.43294	-0.44106	-0.72612	-0.67487	-0.5802	-0.2279	-0.41583	-0.44838	-0.50125	-0.42637	-0.34089	-0.37187	-0.34193	-0.44377	-0.45045	-0.28759	-0.35332	-0.38974	-0.36841	-0.51129	-0.49525	-0.46419	-0.45821	-0.50528	-0.54839	-0.5688	-0.43374	-0.4338	-0.42183	-0.53298	-0.54227	-0.53875	-0.52876	-0.56597	-0.51532
L-Iditol	-0.20816	0.079199	-0.17713	-0.16971	-0.23243	-0.21932	-0.23046	-0.20246	-0.27702	-0.29974	-0.2702	-0.21431	-0.22724	-0.20309	-0.15784	-0.16776	-0.30675	-0.41183	-0.36925	-0.2873	-0.26993	-0.26831	-0.17972	-0.21943	-0.26193	-0.21196	-0.26359	-0.22215	-0.28252	-0.17426	-0.43071	-0.33138	-0.28078	-0.31077	-0.25961	-0.44183	-0.46266	-0.45135	-0.38502	-0.38418	-0.46904	-0.29983	-0.35625	-0.40433	-0.39403	-0.39328	-0.39269	-0.45692	-0.42478
Meso erythritol	-0.2431	0.03806	-0.22097	-0.21056	-0.27769	-0.2729	-0.28678	-0.24452	-0.32621	-0.34886	-0.26281	-0.23749	-0.24925	-0.23007	-0.18679	-0.19492	-0.29844	-0.38918	-0.32751	-0.24492	-0.23414	-0.24601	-0.16111	-0.23891	-0.25747	-0.21489	-0.3042	-0.25326	-0.30623	-0.13268	-0.40714	-0.30854	-0.25397	-0.31577	-0.26334	-0.43639	-0.45808	-0.45118	-0.3736	-0.38221	-0.44862	-0.29497	-0.33935	-0.41967	-0.41329	-0.41222	-0.41481	-0.47075	-0.43825
Glucopyranose, D-	-0.086318	0.18187	-0.031961	-0.028129	-0.073165	-0.056036	-0.053917	-0.020381	-0.1204	-0.13043	-0.17348	-0.12581	-0.13869	-0.095008	-0.048279	-0.058221	-0.18225	-0.33418	-0.27395	-0.208	-0.15264	-0.12925	-0.082744	-0.13297	-0.18847	-0.14149	-0.15335	-0.083785	-0.17436	-0.059906	-0.30568	-0.19297	-0.13905	-0.14592	-0.099013	-0.33393	-0.34219	-0.32492	-0.26005	-0.26663	-0.38536	-0.18339	-0.24208	-0.28584	-0.26529	-0.26628	-0.25262	-0.32288	-0.29595
Butylamine	-0.20314	0.16603	-0.14052	-0.07757	-0.17691	-0.19727	-0.23316	-0.14699	-0.21039	-0.23702	-0.14296	-0.16819	-0.17614	-0.14379	-0.12079	-0.12096	-0.18392	-0.25993	-0.22576	-0.19011	-0.24796	-0.22568	-0.11383	-0.16538	-0.17321	-0.11057	-0.20774	-0.13653	-0.20355	-0.026577	-0.25541	-0.1873	-0.14334	-0.22473	-0.17081	-0.28568	-0.30385	-0.31092	-0.25884	-0.25083	-0.29624	-0.20858	-0.22143	-0.27743	-0.27244	-0.27362	-0.2778	-0.33632	-0.29117
Oxalic acid	-0.27804	0.050904	-0.18719	-0.1801	-0.2329	-0.26133	-0.31105	-0.17819	-0.28565	-0.3024	-0.11316	-0.20828	-0.21721	-0.18801	-0.15439	-0.15666	-0.22157	-0.32117	-0.20541	-0.076096	-0.11802	-0.11667	-0.079315	-0.2059	-0.18303	-0.16143	-0.28547	-0.19089	-0.25717	0.059616	-0.22609	-0.13841	-0.074254	-0.19659	-0.14106	-0.31873	-0.32921	-0.34658	-0.2587	-0.27646	-0.31439	-0.19299	-0.21999	-0.33938	-0.33452	-0.33414	-0.33474	-0.39768	-0.34616
Mannitol	-0.2337	-0.20112	-0.16835	-0.45229	-0.20228	-0.11821	-0.021593	-0.25157	-0.26827	-0.26041	-0.31028	-0.17368	-0.21235	-0.26852	-0.25838	-0.25949	-0.080425	-0.015379	-0.042996	0.061839	0.24941	0.075725	0.27702	0.29519	0.26303	0.21019	0.090026	-0.036376	0.1395	-0.11595	-0.1963	-0.10576	-0.11397	-0.057513	-0.064045	-0.030615	-0.10836	-0.011786	0.048118	-0.047078	-0.025264	0.15332	0.090429	-0.057091	-0.095752	-0.087867	-0.095638	-0.036564	-0.086324
Serine	-0.52612	0.041147	-0.10077	-0.30216	-0.13662	-0.12128	-0.018208	-0.17686	-0.14999	-0.13661	-0.33093	-0.12063	-0.13686	-0.14449	-0.12041	-0.13054	-0.27864	-0.2541	-0.35335	-0.18786	-0.1661	-0.24139	-0.19298	-0.032135	-0.16266	-0.13641	-0.056666	-0.14378	-0.12914	-0.38627	-0.35425	-0.34398	-0.34359	-0.26584	-0.28822	-0.28644	-0.30801	-0.26646	-0.24586	-0.26731	-0.31374	-0.2244	-0.24695	-0.22319	-0.22314	-0.22077	-0.22462	-0.23296	-0.24555
Galactose_2+Glucos	-0.24765	-0.11816	-0.19927	-0.16225	-0.23334	-0.26157	-0.33989	-0.24009	-0.31339	-0.26798	-0.025102	-0.17803	-0.20359	-0.22588	-0.22427	-0.22221	-0.34218	-0.24706	-0.14705	0.016895	0.055463	-0.057783	-0.04624	-0.21852	-0.091119	-0.0093307	-0.22923	-0.20236	-0.25289	0.10193	-0.038938	0.0013465	0.029075	-0.15532	-0.16607	-0.18399	-0.16693	-0.12698	-0.11794	-0.27753	-0.1864	-0.1042	0.020107	-0.27985	-0.27776	-0.2754	-0.26324	-0.16159	-0.23771
Xylitol	-0.24137	-0.12976	-0.2144	-0.19986	-0.2538	-0.26016	-0.29781	-0.26304	-0.33604	-0.29038	-0.10874	-0.19116	-0.21958	-0.24698	-0.23692	-0.23801	-0.34314	-0.25158	-0.16591	-0.023793	0.070382	-0.063598	-0.033475	-0.20551	-0.10052	-0.018542	-0.23291	-0.22138	-0.25858	0.038383	-0.11351	-0.054068	-0.026717	-0.17982	-0.19318	-0.22805	-0.21912	-0.16009	-0.13975	-0.30638	-0.23801	-0.11942	-0.008505	-0.30911	-0.30705	-0.30404	-0.29203	-0.18302	-0.27317
Tyramine	-0.20858	-0.031124	-0.11419	-0.11478	-0.12315	-0.14962	-0.17198	-0.10472	-0.19774	-0.14962	0.076489	-0.088932	-0.11822	-0.13289	-0.14092	-0.13087	-0.078969	0.0040677	0.12379	0.25173	0.33325	0.20355	0.23801	0.0062784	0.14282	0.1992	-0.084815	-0.019443	-0.040768	0.3446	0.18881	0.25136	0.28075	0.089339	0.078077	0.055007	0.06133	0.1138	0.15631	-0.026939	0.05971	0.15411	0.27804	-0.065463	-0.071613	-0.069456	-0.058138	0.056944	-0.023035
Xylonic acid	-0.087276	0.04716	-0.041296	0.012165	-0.045311	-0.056557	-0.082617	-0.039812	-0.1027	-0.055565	0.061815	-0.034442	-0.063665	-0.071776	-0.078717	-0.072558	-0.12535	-0.050615	0.018573	0.11086	0.20094	0.10439	0.14602	-0.015045	0.085878	0.18067	-0.03445	0.012572	-0.037327	0.23001	0.1253	0.17754	0.19388	0.060099	0.043062	0.020788	0.036008	0.096791	0.099728	-0.063717	-0.0059797	0.096598	0.21695	-0.056215	-0.051213	-0.050078	-0.033475	0.079321	-0.013623
Shikimic acid	-0.25122	-0.10662	-0.17365	-0.20502	-0.19901	-0.22502	-0.26516	-0.19416	-0.30037	-0.25122	0.02037	-0.17437	-0.20327	-0.22728	-0.23461	-0.22488	-0.1272	-0.028359	0.096812	0.21909	0.29725	0.14565	0.19963	-0.035897	0.1139	0.15556	-0.1344	-0.093716	-0.095815	0.29784	0.12431	0.18797	0.2189	0.0079466	0.00091506	-0.002298	-0.0058469	0.047842	0.093256	-0.092936	0.01461	0.10312	0.23283	-0.13943	-0.15211	-0.14977	-0.13899	-0.023752	-0.0983
1,6-Anhydroglucose	-0.19971	-0.04868	-0.13567	-0.073684	-0.15488	-0.18944	-0.25687	-0.15389	-0.22034	-0.17342	0.041779	-0.11182	-0.13519	-0.14912	-0.15359	-0.14907	-0.25491	-0.16365	-0.070801	0.067465	0.1003	0.0031553	0.0038062	-0.16925	-0.04357	0.045656	-0.16997	-0.12421	-0.18722	0.17034	0.055457	0.087113	0.11112	-0.068797	-0.083531	-0.095723	-0.071868	-0.034599	-0.031894	-0.18849	-0.10281	-0.038507	0.096239	-0.18874	-0.18359	-0.18225	-0.16891	-0.06457	-0.14276
Glyceric acid	-0.23767	-0.1018	-0.18382	-0.15242	-0.20995	-0.24177	-0.30689	-0.21281	-0.28954	-0.244	0.010777	-0.15882	-0.1839	-0.20618	-0.21105	-0.20526	-0.24911	-0.14602	-0.042549	0.095034	0.13686	0.016102	0.04023	-0.15408	-0.015249	0.057292	-0.19003	-0.15349	-0.19015	0.18309	0.043469	0.08379	0.11006	-0.086515	-0.097447	-0.098127	-0.085625	-0.044361	-0.027395	-0.19289	-0.091844	-0.024609	0.1086	-0.20913	-0.21188	-0.20979	-0.19948	-0.090283	-0.16638
Fucose_1	-0.22787	-0.076608	-0.15944	-0.12042	-0.18193	-0.21572	-0.28046	-0.17799	-0.25616	-0.20895	0.033762	-0.13444	-0.15954	-0.17668	-0.18018	-0.17489	-0.24593	-0.15423	-0.04598	0.10368	0.14519	0.033863	0.041215	-0.1532	-0.018583	0.058393	-0.18049	-0.13327	-0.1832	0.19924	0.061574	0.10269	0.13079	-0.06194	-0.073994	-0.091124	-0.072768	-0.033435	-0.017261	-0.18285	-0.090945	-0.016826	0.11446	-0.19633	-0.19521	-0.19331	-0.181	-0.074917	-0.1514
glycerol-3-galacto	-0.23055	-0.074919	-0.15934	-0.12809	-0.18387	-0.21231	-0.26261	-0.18138	-0.26052	-0.21139	0.0068365	-0.13954	-0.16492	-0.1828	-0.18381	-0.17954	-0.24326	-0.15139	-0.049585	0.088839	0.14761	0.028971	0.03883	-0.15429	-0.027728	0.050586	-0.18163	-0.13973	-0.1887	0.17635	0.039702	0.084887	0.11273	-0.070996	-0.085206	-0.10577	-0.088825	-0.043163	-0.024733	-0.19329	-0.10871	-0.026177	0.1057	-0.20627	-0.20444	-0.20262	-0.18955	-0.080377	-0.16212
Betaine	-0.23955	-0.17483	-0.12049	-0.21502	-0.13009	-0.17891	-0.31004	-0.081772	-0.15031	-0.15227	0.32223	-0.0672	-0.076472	-0.078043	-0.073558	-0.070201	-0.17296	-0.22109	-0.039054	0.32648	0.179	0.18477	0.07836	-0.02586	0.065033	-0.014361	-0.12553	-0.05933	-0.049253	0.27368	0.13789	0.15761	0.19835	0.069094	0.093643	-0.0013419	0.0094069	-0.0482	0.0090061	-0.019272	0.0431	0.083122	0.027298	-0.078408	-0.088561	-0.083573	-0.086079	-0.12835	-0.070194
Ribitol	-0.24666	-0.22316	-0.086304	-0.16298	-0.10296	-0.18789	-0.4158	-0.096104	-0.12938	-0.13319	0.24956	-0.10534	-0.099064	-0.098124	-0.11207	-0.10752	-0.25887	-0.27554	-0.14355	0.16638	-0.089699	-0.0301	-0.16384	-0.1398	-0.049212	-0.13402	-0.1224	-0.10727	-0.11291	0.13428	0.11926	0.05683	0.077402	-0.056556	-0.034493	-0.021862	1.7954e-07	-0.10049	-0.11275	-0.077166	0.033716	-0.055844	-0.084118	-0.094836	-0.10494	-0.1029	-0.104	-0.18053	-0.081826
O-Phosphoethanolam	-0.34068	-0.0027648	-0.10468	-0.27737	-0.14583	-0.1616	-0.17781	-0.061227	-0.2584	-0.23182	-0.003047	-0.18952	-0.21911	-0.19521	-0.16012	-0.15836	-0.077388	-0.18988	0.030547	0.28935	0.37679	0.28775	0.28541	0.042895	0.1066	0.068856	-0.14178	-0.029233	-0.056374	0.37594	0.030616	0.18053	0.26233	0.10116	0.14018	-0.10721	-0.12268	-0.097677	0.043919	-0.086518	-0.10735	0.13587	0.11403	-0.19364	-0.19703	-0.1943	-0.17662	-0.1936	-0.17887
Inositol	-0.20236	-0.3918	-0.22341	-0.42484	-0.27888	-0.23526	-0.17041	-0.21612	-0.34136	-0.31794	-0.22313	-0.1975	-0.20602	-0.22904	-0.16363	-0.18356	-0.21825	-0.31117	-0.11911	0.090785	0.29112	0.18304	0.012572	-0.1918	-0.17933	-0.28632	-0.32098	-0.30309	-0.2811	-0.045585	-0.26217	-0.14742	-0.085165	-0.10504	-0.10187	-0.35799	-0.35603	-0.33626	-0.20289	-0.28122	-0.34173	-0.12876	-0.21979	-0.38021	-0.37509	-0.36873	-0.35901	-0.36544	-0.38175
Pyridine, 3-hydrox	-0.20081	-0.32953	-0.17703	-0.35526	-0.22096	-0.18934	-0.12204	-0.14292	-0.27125	-0.24341	-0.1521	-0.14116	-0.1494	-0.16197	-0.098414	-0.11692	-0.18093	-0.28533	-0.080724	0.14745	0.33766	0.24425	0.043653	-0.17663	-0.16074	-0.25636	-0.29743	-0.24856	-0.25267	0.032302	-0.17962	-0.067544	-0.0016719	-0.03187	-0.031955	-0.307	-0.29283	-0.27849	-0.14443	-0.22948	-0.29706	-0.085619	-0.16651	-0.32905	-0.31801	-0.31225	-0.30005	-0.30547	-0.32383
xylonolactone	-0.13435	-0.3067	-0.13609	-0.32585	-0.17238	-0.12822	-0.043045	-0.095425	-0.21884	-0.1928	-0.14049	-0.10751	-0.11732	-0.13046	-0.070055	-0.0873	-0.10317	-0.21097	-0.019008	0.17841	0.39347	0.29927	0.12081	-0.090732	-0.083814	-0.18702	-0.2255	-0.18315	-0.1689	0.060963	-0.13841	-0.020455	0.039177	0.033347	0.032419	-0.2352	-0.2281	-0.20466	-0.071267	-0.15448	-0.22902	-0.0097906	-0.10129	-0.25308	-0.24497	-0.23917	-0.2268	-0.22894	-0.25118
Inositol-2-phospha	-0.13305	-0.3041	-0.14113	-0.32844	-0.17403	-0.13013	-0.033938	-0.093186	-0.21708	-0.19272	-0.13391	-0.09969	-0.10928	-0.1231	-0.063991	-0.079945	-0.06579	-0.17108	0.024096	0.20926	0.42972	0.33115	0.15837	-0.069839	-0.058075	-0.16433	-0.22136	-0.17149	-0.15089	0.093154	-0.11274	0.0079951	0.068232	0.057029	0.05677	-0.20844	-0.20359	-0.17941	-0.038459	-0.12428	-0.19737	0.018137	-0.072016	-0.23174	-0.22563	-0.21973	-0.20944	-0.20774	-0.23085
Malic acid	-0.13242	-0.30398	-0.1366	-0.32459	-0.17127	-0.12848	-0.041604	-0.091873	-0.21807	-0.19217	-0.1305	-0.10479	-0.11475	-0.12773	-0.068509	-0.0848	-0.083895	-0.19066	0.0058793	0.19902	0.41524	0.31892	0.14334	-0.07931	-0.066943	-0.1715	-0.22208	-0.17441	-0.15817	0.086621	-0.11845	0.0013297	0.061806	0.049303	0.049173	-0.21768	-0.21139	-0.18785	-0.050965	-0.13721	-0.20905	0.008659	-0.080305	-0.24073	-0.23366	-0.22787	-0.21599	-0.21592	-0.23833
Maltose	-0.66139	-0.47066	-0.50737	-0.785	-0.57829	-0.60509	-0.63581	-0.57653	-0.71517	-0.70388	-0.19447	-0.44971	-0.47653	-0.53853	-0.53091	-0.52049	-0.19425	-0.098294	0.096539	0.34596	0.36954	0.1436	0.25027	-0.021604	0.13968	0.02641	-0.34212	-0.35013	-0.19564	0.23177	-0.075881	0.014786	0.070804	-0.18927	-0.15961	-0.14954	-0.21638	-0.19739	-0.041268	-0.19033	-0.034746	0.047415	0.068141	-0.34283	-0.39962	-0.39124	-0.41177	-0.36057	-0.34778
Trehalose	-0.49757	-0.31416	-0.38695	-0.6446	-0.4389	-0.43216	-0.44975	-0.47018	-0.56651	-0.558	-0.18528	-0.36089	-0.40204	-0.46549	-0.47552	-0.46042	-0.11659	0.0075513	0.11208	0.29385	0.3558	0.13296	0.37334	0.19496	0.32387	0.25764	-0.11331	-0.16327	0.019141	0.22024	-0.028261	0.067537	0.093476	-0.097318	-0.073168	0.0038875	-0.082481	-0.021827	0.087524	-0.068937	0.082439	0.19289	0.21552	-0.16371	-0.22544	-0.21722	-0.23523	-0.15639	-0.17375
lactic acid	-0.33488	-0.18419	-0.20836	-0.54401	-0.23616	-0.20269	-0.22119	-0.26406	-0.31881	-0.34965	-0.11355	-0.23015	-0.26889	-0.31131	-0.32623	-0.3099	0.063444	0.090104	0.13693	0.31862	0.32537	0.19848	0.49217	0.48554	0.51844	0.38993	0.15255	0.076798	0.31418	0.21147	0.022395	0.11344	0.12133	0.068885	0.11643	0.18466	0.071527	0.10705	0.20591	0.15854	0.25024	0.36773	0.25606	0.084645	0.014872	0.023344	-0.0005564	-0.017213	0.038871
Fumaric acid	-0.24857	-0.12427	-0.20058	-0.44576	-0.2031	-0.15632	-0.20198	-0.24084	-0.24227	-0.28117	-0.034065	-0.11893	-0.17585	-0.22861	-0.25737	-0.23719	-0.018966	0.047924	0.070273	0.32015	0.32724	0.21002	0.57242	0.58347	0.63604	0.57133	0.24064	0.1729	0.41494	0.26685	0.088793	0.18355	0.17511	0.13278	0.17525	0.27165	0.16105	0.21538	0.28103	0.20342	0.316	0.46569	0.35265	0.17766	0.10721	0.11881	0.089212	0.11512	0.13348
Glycine	-0.24622	-0.1264	-0.19257	-0.41399	-0.17724	-0.16152	-0.20258	-0.19788	-0.19585	-0.24358	0.078117	-0.076727	-0.11955	-0.16719	-0.20901	-0.18197	0.16126	0.23378	0.27666	0.47102	0.41798	0.32115	0.64675	0.61242	0.69557	0.59655	0.2442	0.21472	0.46607	0.41641	0.26002	0.32445	0.31678	0.23319	0.27915	0.41314	0.30666	0.32713	0.40752	0.3565	0.49384	0.54929	0.45123	0.29029	0.21347	0.22365	0.18529	0.19999	0.24649
Proline	-0.37021	-0.11413	-0.23022	-0.47111	-0.21945	-0.20931	-0.27004	-0.22003	-0.23882	-0.28514	0.090866	-0.084679	-0.13972	-0.18198	-0.21386	-0.18819	0.033365	0.079	0.16753	0.50558	0.44686	0.34628	0.66167	0.60243	0.6899	0.60418	0.20023	0.20152	0.43307	0.46474	0.23586	0.33012	0.34029	0.23135	0.2842	0.34816	0.24616	0.26731	0.37053	0.29074	0.41881	0.54715	0.42703	0.22306	0.14986	0.16227	0.12516	0.13311	0.18065
[truncated: 311 more columns]
