# Supplementary material for: Integration of metabolic and transcriptomic analyses for revealing the galactose metabolism of tobacco (Nicotiana tabacum) under salt stress
Source: Front Plant Sci. 2025 Jun 17;16:1614515. doi: 10.3389/fpls.2025.1614515 (PMC12209197; doi:10.3389/fpls.2025.1614515)
Supplement: Supplementary file 3 [file Table3.xls]

## Sheet: 48h vs 0h
Supplemental Table 3. The differentially expressed genes (DEGs) identified in tobacco under salt stress conditions.
gene_id	leaf_salt_48h	leaf_salt_0h	log2FoldChange	pvalue	gene_chr	gene_start	gene_end	gene_strand	gene_length
evm.TU.HIC_ASM_10.2329	23081.5	361.224	5.99895	0	HIC_ASM_10	84558140	84561617	-	1798
evm.TU.HIC_ASM_20.2202	13013.7	61.8836	7.71354	0	HIC_ASM_20	71556451	71559973	-	2449
evm.TU.HIC_ASM_10.3087	25014.6	740.428	5.07796	1.34e-306	HIC_ASM_10	108169164	108172471	+	2465
evm.TU.HIC_ASM_12.3337	6090.8	90.7709	6.06514	5.82627e-304	HIC_ASM_12	115985732	115990069	-	2238
evm.TU.HIC_ASM_19.4927	7448.1	142.399	5.70615	1.41175e-298	HIC_ASM_19	137858868	137861078	-	1745
evm.TU.HIC_ASM_0.379	5957.17	82.1079	6.17874	4.05316e-291	HIC_ASM_0	11124144	11126338	+	1558
evm.TU.HIC_ASM_6.3286	44513.2	989.007	5.49198	2.15304e-280	HIC_ASM_6	113964485	113967718	+	2394
evm.TU.HIC_ASM_9.3243	26120.7	1087.9	4.58542	6.72114e-270	HIC_ASM_9	110306045	110309353	-	2426
evm.TU.HIC_ASM_11.1294	18909.6	505.745	5.22557	8.85715e-253	HIC_ASM_11	48973455	48973928	+	474
evm.TU.HIC_ASM_10.3094	13459.5	226.337	5.89456	7.04505e-249	HIC_ASM_10	108395100	108398705	-	2572
evm.TU.HIC_ASM_20.4733	6563.61	350.468	4.22707	7.87109e-245	HIC_ASM_20	135446152	135447597	+	1066
evm.TU.HIC_ASM_9.3235	11803.3	215.371	5.77617	7.59396e-238	HIC_ASM_9	110191064	110194810	+	2502
evm.TU.HIC_ASM_23.4025	37.6387	3100.44	-6.36761	3.71606e-236	HIC_ASM_23	135928784	135929806	+	1023
evm.TU.HIC_ASM_11.3799	15891.7	1102.99	3.84911	4.09282e-235	HIC_ASM_11	158354434	158355818	+	834
evm.TU.CTG1997.7	3112.36	101.006	4.94545	1.08495e-227	CTG1997	147446	151045	-	2306
evm.TU.HIC_ASM_21.2960	15780.3	613.448	4.68606	2.67947e-224	HIC_ASM_21	102584232	102584705	-	474
evm.TU.CTG2449_1.6	21095.9	1126.73	4.22729	6.12769e-223	CTG2449_1	107048	107850	-	803
evm.TU.HIC_ASM_14.891	7048.35	421.48	4.06338	3.04146e-222	HIC_ASM_14	26822341	26828414	-	3732
evm.TU.HIC_ASM_20.5171	43738.9	3807.9	3.522	2.33154e-221	HIC_ASM_20	146335692	146336880	+	1013
evm.TU.CTG4687.9	16038.2	347.574	5.52809	3.54964e-221	CTG4687	192199	195230	-	2482
evm.TU.HIC_ASM_0.5490	9167.88	241.291	5.24671	6.66887e-215	HIC_ASM_0	184528129	184532899	-	3228
evm.TU.HIC_ASM_21.626	3369.4	16.5561	7.66052	2.01936e-212	HIC_ASM_21	14956745	14957575	+	831
evm.TU.HIC_ASM_22.2424	14289.3	277.236	5.68793	2.52812e-211	HIC_ASM_22	85041025	85043883	+	2326
evm.TU.CTG1604.4	3910.3	84.9425	5.52431	8.07487e-211	CTG1604	115141	119723	+	2274
evm.TU.HIC_ASM_21.2959	8769.33	366.052	4.58407	5.40534e-205	HIC_ASM_21	102555156	102556335	-	1180
evm.TU.HIC_ASM_11.3561	3776.4	114.756	5.04338	7.33616e-204	HIC_ASM_11	150538858	150540492	-	1635
evm.TU.HIC_ASM_23.778	3133.91	134.119	4.54798	1.79152e-193	HIC_ASM_23	17625590	17632207	+	1603
evm.TU.HIC_ASM_12.3210	235.041	6243.06	-4.73214	2.45602e-192	HIC_ASM_12	112672798	112673973	-	1176
evm.TU.HIC_ASM_3.332	16076	939.765	4.09676	8.77231e-189	HIC_ASM_3	7324724	7328975	-	2760
evm.TU.HIC_ASM_11.119	228.442	4032.44	-4.14142	6.95077e-188	HIC_ASM_11	2161976	2166203	-	1627
evm.TU.HIC_ASM_22.2245	4851.81	273.507	4.14834	1.92397e-187	HIC_ASM_22	80615828	80618464	+	2249
evm.TU.HIC_ASM_9.1798	2025.6	28.4049	6.15458	9.83252e-187	HIC_ASM_9	68641939	68642737	+	799
evm.TU.HIC_ASM_23.4024	206.443	8693.89	-5.39649	4.99366e-186	HIC_ASM_23	135917899	135919336	+	1438
evm.TU.HIC_ASM_11.3720	2220.49	80.1406	4.78971	5.5291e-184	HIC_ASM_11	156327034	156331446	+	1005
evm.TU.HIC_ASM_21.428	20993.8	905.733	4.53483	3.9443e-183	HIC_ASM_21	10764964	10768590	-	2738
evm.TU.HIC_ASM_11.249	20857.2	1719.79	3.6002	1.98138e-181	HIC_ASM_11	4437621	4441742	-	2510
evm.TU.HIC_ASM_5.139	2730.47	58.4462	5.55285	5.06827e-181	HIC_ASM_5	3716182	3719355	-	1915
evm.TU.HIC_ASM_20.3946	2052.1	32.3818	5.98631	4.27408e-178	HIC_ASM_20	116255917	116258624	+	1457
evm.TU.HIC_ASM_22.4086	6316.9	107.569	5.8725	1.90124e-175	HIC_ASM_22	128354513	128357062	-	2550
evm.TU.CTG8816.3	1926.12	37.9314	5.66609	3.1859e-174	CTG8816	112084	112850	-	767
novel.4160	2049.47	52.6949	5.28205	4.28187e-173	HIC_ASM_3	129617652	129628876	-	780
evm.TU.HIC_ASM_16.904	2057.21	58.175	5.14825	1.95516e-170	HIC_ASM_16	22049773	22052710	+	1458
evm.TU.HIC_ASM_16.1785	2697.26	70.2814	5.26497	9.25419e-169	HIC_ASM_16	49686404	49688093	+	1075
evm.TU.HIC_ASM_8.785	1919.99	62.7086	4.93567	1.03261e-168	HIC_ASM_8	24196135	24202036	+	2339
novel.1149	1831.12	38.5923	5.57585	6.18646e-167	HIC_ASM_0	184781118	184782292	+	891
evm.TU.HIC_ASM_0.3486	4343.72	351.611	3.6262	3.33066e-166	HIC_ASM_0	129809313	129809780	-	468
evm.TU.HIC_ASM_22.2215	1994.43	153.064	3.70276	1.83083e-165	HIC_ASM_22	79925615	79927946	-	2145
evm.TU.HIC_ASM_23.3245	1417.17	22.3073	5.99303	7.21499e-161	HIC_ASM_23	113888365	113891456	-	1439
evm.TU.HIC_ASM_4.3376	3130.7	207.119	3.91956	8.40418e-160	HIC_ASM_4	109634688	109639533	-	1667
evm.TU.HIC_ASM_12.1469	2530.09	103.958	4.60504	1.31458e-159	HIC_ASM_12	41032317	41033871	+	1555
evm.TU.HIC_ASM_19.4926	1872.01	34.5073	5.76613	1.07423e-157	HIC_ASM_19	137778685	137781484	-	2324
evm.TU.HIC_ASM_0.3487	3566.87	271.265	3.71599	7.38612e-157	HIC_ASM_0	129810381	129811314	-	441
evm.TU.HIC_ASM_19.3289	3575.61	284.636	3.65009	8.36124e-156	HIC_ASM_19	81757128	81782514	-	2835
evm.TU.HIC_ASM_3.256	289.933	6226.87	-4.42579	5.07249e-155	HIC_ASM_3	5480275	5481078	+	804
evm.TU.HIC_ASM_23.1499	43859.4	6069.5	2.85322	8.07528e-153	HIC_ASM_23	42469544	42473048	+	2196
evm.TU.HIC_ASM_9.522	834.327	5801.15	-2.79759	2.74752e-152	HIC_ASM_9	12532041	12537039	+	3118
evm.TU.HIC_ASM_12.3218	163.71	5051.6	-4.94756	3.40971e-152	HIC_ASM_12	112734059	112735267	+	1209
evm.TU.HIC_ASM_9.2482	16253.5	1360.16	3.57926	5.09404e-152	HIC_ASM_9	90052017	90056519	-	1856
evm.TU.HIC_ASM_15.550	41.5501	1540.28	-5.21266	5.14119e-152	HIC_ASM_15	14722500	14724034	+	1146
evm.TU.HIC_ASM_6.895	1607.09	24.3797	6.05013	8.61975e-152	HIC_ASM_6	29191955	29193391	-	919
evm.TU.HIC_ASM_3.217	232.349	4638.52	-4.31852	1.79125e-150	HIC_ASM_3	4700495	4704967	-	2171
evm.TU.HIC_ASM_3.2574	1601.35	16.3786	6.61339	1.97546e-147	HIC_ASM_3	92464193	92465376	+	865
novel.4556	1261.21	58.2126	4.4373	1.68103e-145	HIC_ASM_6	109221160	109222374	+	1215
evm.TU.HIC_ASM_11.1292	1849.18	84.1158	4.46143	4.46078e-145	HIC_ASM_11	48968717	48970260	+	834
evm.TU.HIC_ASM_12.3212	315.689	5939.18	-4.23365	4.15158e-144	HIC_ASM_12	112682321	112683688	-	1368
evm.TU.HIC_ASM_22.4823	1123.84	32.7706	5.1021	1.53141e-141	HIC_ASM_22	144711760	144713751	-	1335
evm.TU.HIC_ASM_2.3511	16129.1	2061.08	2.96824	2.44806e-141	HIC_ASM_2	117335194	117340043	-	2091
evm.TU.HIC_ASM_4.1703	2214.36	18961.5	-3.09797	3.44594e-140	HIC_ASM_4	47697292	47701807	-	1768
evm.TU.HIC_ASM_13.1416	5651.68	738.313	2.93689	1.12754e-138	HIC_ASM_13	40273983	40277266	-	1428
evm.TU.HIC_ASM_1.3578	95.6133	1462.52	-3.93408	4.24543e-138	HIC_ASM_1	126455463	126457577	+	1619
evm.TU.HIC_ASM_20.126	13685	1943.54	2.81597	5.74445e-137	HIC_ASM_20	3517613	3520022	+	966
evm.TU.HIC_ASM_2.1420	6530.84	848.808	2.94398	1.05408e-136	HIC_ASM_2	37386428	37389180	-	1670
evm.TU.HIC_ASM_19.983	3331.5	400.679	3.05599	4.9408e-135	HIC_ASM_19	24067713	24073021	+	1931
evm.TU.HIC_ASM_4.724	193.368	2392.35	-3.62927	3.22974e-134	HIC_ASM_4	20449063	20452642	+	2652
novel.3773	10019.6	808.634	3.63137	9.27884e-134	HIC_ASM_22	33509169	33510321	-	1153
evm.TU.HIC_ASM_20.1419	38693	3625.22	3.41611	6.5134e-133	HIC_ASM_20	50451371	50452793	-	1118
evm.TU.HIC_ASM_0.381	2033.22	95.0431	4.42038	9.18228e-133	HIC_ASM_0	11204792	11207193	+	1987
evm.TU.HIC_ASM_3.3075	5724.5	740.025	2.95197	1.20907e-132	HIC_ASM_3	106888264	106892767	+	2043
evm.TU.HIC_ASM_17.4757	4161.31	250.604	4.05276	1.26206e-130	HIC_ASM_17	161038511	161042832	+	3151
evm.TU.HIC_ASM_20.1452	1086.95	29.4044	5.20701	8.4999e-130	HIC_ASM_20	51321417	51322966	-	901
evm.TU.HIC_ASM_5.3156	10386.6	1311.13	2.98569	8.30875e-129	HIC_ASM_5	106219599	106224195	+	3577
evm.TU.HIC_ASM_16.3784	22717.7	2395.36	3.24577	1.11917e-128	HIC_ASM_16	115030790	115032297	+	1193
novel.2677	1073.89	50.1198	4.42271	4.83195e-128	HIC_ASM_17	23973850	23981908	+	8059
evm.TU.HIC_ASM_20.5172	4063.98	582.79	2.80186	7.59636e-128	HIC_ASM_20	146349652	146350366	+	510
evm.TU.HIC_ASM_1.2217	1618.75	97.2989	4.05926	2.04094e-127	HIC_ASM_1	89265493	89266943	+	1183
evm.TU.HIC_ASM_19.882	1495.52	103.5	3.85376	1.29565e-125	HIC_ASM_19	21023109	21025077	-	1969
evm.TU.HIC_ASM_2.2814	1313.48	51.0384	4.69569	3.33438e-123	HIC_ASM_2	99729671	99733008	-	1577
evm.TU.CTG3991.3	7798.73	1303.43	2.58096	7.07785e-123	CTG3991	93249	96603	-	1578
evm.TU.HIC_ASM_1.2005	1276.45	81.3352	3.97394	8.33815e-123	HIC_ASM_1	82873942	82893049	+	633
evm.TU.HIC_ASM_17.540	3334.48	245.458	3.76687	5.81061e-122	HIC_ASM_17	18238089	18239146	-	366
evm.TU.CTG4477.3	1701.64	8.17095	7.70181	1.01891e-121	CTG4477	75594	84782	-	2896
evm.TU.HIC_ASM_22.2527	1084.9	83.0419	3.70761	1.40679e-121	HIC_ASM_22	89059443	89062368	+	1737
evm.TU.HIC_ASM_21.3599	12669.9	1655.44	2.93637	8.17944e-121	HIC_ASM_21	122560690	122562340	+	1232
evm.TU.CTG7454.21	279.552	2430.41	-3.11965	1.83916e-120	CTG7454	202155	206548	+	2829
evm.TU.HIC_ASM_22.3759	7946.86	555.6	3.83804	5.46074e-120	HIC_ASM_22	120387650	120392893	-	3424
evm.TU.HIC_ASM_22.1413	3765.26	355.257	3.40661	7.02459e-120	HIC_ASM_22	54693834	54694661	+	828
evm.TU.CTG5012.5	2336.93	178.73	3.70995	9.45934e-120	CTG5012	59901	62485	-	1670
evm.TU.HIC_ASM_0.5086	1270.85	108.67	3.55032	1.55311e-117	HIC_ASM_0	175000477	175003083	+	1028
evm.TU.HIC_ASM_18.640	1012.68	14.3216	6.13852	2.13264e-117	HIC_ASM_18	18319315	18321023	-	1021
evm.TU.HIC_ASM_8.190	1012.87	11.1049	6.50971	4.87486e-116	HIC_ASM_8	5693508	5694215	-	708
evm.TU.HIC_ASM_14.2051	24.5058	859.626	-5.13488	1.78774e-115	HIC_ASM_14	71360476	71363054	+	1740
evm.TU.HIC_ASM_22.3894	1543.68	107.758	3.84315	4.49029e-115	HIC_ASM_22	124051396	124052352	-	801
evm.TU.HIC_ASM_1.3753	2820.63	293.963	3.26219	1.13175e-114	HIC_ASM_1	130322844	130327050	+	1854
evm.TU.HIC_ASM_22.1418	2445.69	154.934	3.98357	1.48511e-112	HIC_ASM_22	54755423	54756583	-	1161
novel.4381	1435.15	83.9016	4.09981	8.83898e-112	HIC_ASM_5	29301515	29303364	-	846
evm.TU.HIC_ASM_1.181	2206.05	162.539	3.7644	3.73298e-111	HIC_ASM_1	4671840	4676280	-	2201
evm.TU.HIC_ASM_12.2881	649.922	9026.85	-3.7959	4.75505e-110	HIC_ASM_12	102160593	102161396	+	804
evm.TU.CTG5628.4	131.281	1416.26	-3.43127	6.71796e-109	CTG5628	284437	287905	+	1324
evm.TU.HIC_ASM_17.3314	1902.28	153.275	3.63441	1.49982e-108	HIC_ASM_17	124209748	124213400	+	2212
evm.TU.HIC_ASM_1.3759	1505.79	128.192	3.55439	2.13664e-108	HIC_ASM_1	130448089	130450463	+	1693
evm.TU.HIC_ASM_17.585	2545.17	280.623	3.18121	2.38776e-108	HIC_ASM_17	20008797	20011439	+	1629
evm.TU.HIC_ASM_22.302	9372.1	1269.95	2.88366	5.02631e-108	HIC_ASM_22	9622483	9625033	-	1660
novel.2169	1067.11	18.0968	5.86986	6.54427e-108	HIC_ASM_14	78762661	78765218	+	2558
evm.TU.HIC_ASM_4.3881	1319.43	36.657	5.1836	4.02506e-107	HIC_ASM_4	124247034	124247588	+	555
evm.TU.HIC_ASM_20.2305	1505.85	158.208	3.25069	5.89242e-107	HIC_ASM_20	74647669	74651764	-	2172
evm.TU.HIC_ASM_22.4401	1462.65	99.7503	3.87246	1.25791e-106	HIC_ASM_22	136418289	136419727	+	1439
evm.TU.HIC_ASM_19.1907	7589.98	717.613	3.40285	9.65564e-106	HIC_ASM_19	45782718	45785131	-	2067
evm.TU.HIC_ASM_12.3219	631.752	7780.78	-3.6224	9.82443e-106	HIC_ASM_12	112775256	112776053	-	798
evm.TU.CTG2184.14	54.3902	1099.13	-4.3343	1.71697e-105	CTG2184	213901	216097	-	2197
evm.TU.HIC_ASM_12.298	4458.71	643.536	2.79302	1.958e-105	HIC_ASM_12	7842087	7848120	-	2776
evm.TU.HIC_ASM_15.2681	1616.79	77.1342	4.38516	5.52354e-104	HIC_ASM_15	94655454	94659653	-	3946
evm.TU.HIC_ASM_0.5584	3795.74	589.575	2.68634	1.26793e-103	HIC_ASM_0	187370771	187375093	-	1796
evm.TU.HIC_ASM_13.827	981.903	9.86902	6.64377	4.44265e-103	HIC_ASM_13	21505635	21507087	+	1453
evm.TU.HIC_ASM_0.5667	19285.3	2830.06	2.76861	4.84218e-102	HIC_ASM_0	189436208	189440985	-	2476
evm.TU.HIC_ASM_17.2727	1484.78	6.91864	7.7553	4.90925e-102	HIC_ASM_17	106484689	106487476	-	2339
evm.TU.HIC_ASM_16.4539	780.824	27.223	4.84489	5.56486e-102	HIC_ASM_16	143248854	143250546	+	1693
evm.TU.HIC_ASM_9.2267	8307.54	1564.7	2.40867	1.10012e-101	HIC_ASM_9	83523516	83526305	+	1550
evm.TU.HIC_ASM_0.1147	2433.65	383.815	2.66549	1.18421e-100	HIC_ASM_0	43720542	43725884	+	2503
evm.TU.CTG900_2.6	4907.05	572.908	3.09852	2.35744e-100	CTG900_2	175905	180871	-	1780
evm.TU.CTG8793.6	1085.3	72.9355	3.89553	5.05918e-99	CTG8793	174489	176615	-	1056
evm.TU.HIC_ASM_16.1009	1303.96	101.673	3.67705	8.23049e-99	HIC_ASM_16	25000438	25006634	-	1762
evm.TU.HIC_ASM_22.2956	2756.82	439.994	2.64824	9.35914e-99	HIC_ASM_22	100378363	100381808	+	1793
evm.TU.HIC_ASM_21.2958	1352.95	115.382	3.5528	2.14451e-98	HIC_ASM_21	102544578	102545502	-	925
evm.TU.HIC_ASM_5.2699	3823.37	701.16	2.44662	2.25267e-98	HIC_ASM_5	94620737	94626060	+	1901
evm.TU.HIC_ASM_8.3088	2629.54	417.365	2.6556	4.35417e-97	HIC_ASM_8	106160571	106163900	-	1201
evm.TU.CTG527.9	2145.29	123.923	4.11651	3.76919e-96	CTG527	283985	285085	-	1101
evm.TU.HIC_ASM_20.2341	692.058	14.9323	5.526	8.09862e-95	HIC_ASM_20	76048406	76051080	+	1512
evm.TU.HIC_ASM_19.2593	3258.23	265.256	3.61824	1.08704e-94	HIC_ASM_19	64998936	65001041	-	2106
evm.TU.HIC_ASM_22.2962	2793.51	502.656	2.47493	1.95087e-94	HIC_ASM_22	100461100	100464999	-	2034
evm.TU.HIC_ASM_18.4448_evm.TU.HIC_ASM_18.4450	17581.7	1830.22	3.26434	2.22994e-94	HIC_ASM_18	153261033	153406176	+	541
evm.TU.HIC_ASM_1.2930	955.083	79.0572	3.5941	3.16096e-94	HIC_ASM_1	110140031	110142007	-	1291
evm.TU.HIC_ASM_4.2985	1333.64	96.2924	3.78768	4.0286e-94	HIC_ASM_4	98664783	98670542	-	2327
evm.TU.HIC_ASM_4.604	2034.65	187.185	3.44147	5.75237e-94	HIC_ASM_4	16640907	16647583	-	2535
evm.TU.HIC_ASM_12.3222	9.20003	963.63	-6.73144	6.1231e-94	HIC_ASM_12	112791035	112792251	+	1217
evm.TU.HIC_ASM_20.4960	214.93	1834.91	-3.0926	1.98693e-93	HIC_ASM_20	140650910	140654170	-	944
evm.TU.CTG6863.8	1055.66	98.3977	3.42343	3.24518e-93	CTG6863	215324	217097	+	1774
evm.TU.HIC_ASM_16.4194	260.344	3197.48	-3.61812	5.90298e-93	HIC_ASM_16	127529217	127530660	+	1444
evm.TU.HIC_ASM_21.4340	717.759	38.1138	4.23891	1.2998e-92	HIC_ASM_21	141971644	141973140	-	1425
evm.TU.HIC_ASM_0.2282	1416.8	80.9636	4.12662	1.42137e-92	HIC_ASM_0	83571267	83574033	+	1783
novel.681	1310.53	194.154	2.75542	1.50519e-92	CTG5819	318056	321523	+	3468
evm.TU.HIC_ASM_13.3029	1139.42	95.2207	3.58345	3.69668e-92	HIC_ASM_13	92229971	92232871	-	2901
evm.TU.HIC_ASM_8.2613	2010.7	203.134	3.31018	4.88866e-92	HIC_ASM_8	90157626	90162853	-	1975
evm.TU.HIC_ASM_20.5185	12453.4	1970.9	2.65942	9.34227e-92	HIC_ASM_20	146669093	146676126	+	4077
evm.TU.HIC_ASM_21.2095	685.254	4243.62	-2.63028	1.28833e-91	HIC_ASM_21	71306671	71310416	+	2103
novel.3009	624.046	13.2217	5.57365	3.89845e-91	HIC_ASM_18	87793743	87810346	+	3363
evm.TU.HIC_ASM_18.2155	1957.73	119.757	4.03521	2.08511e-90	HIC_ASM_18	75279665	75280700	-	1036
evm.TU.HIC_ASM_7.3513	1456.83	81.3749	4.16798	3.22503e-90	HIC_ASM_7	119291551	119295196	+	1914
evm.TU.HIC_ASM_3.2217	1237.47	83.3929	3.88743	3.28595e-90	HIC_ASM_3	80603020	80606769	+	1541
evm.TU.HIC_ASM_11.4093	5466.6	1035.75	2.40043	2.50533e-89	HIC_ASM_11	167466690	167469871	+	1738
evm.TU.HIC_ASM_4.173	22.195	720.435	-5.02466	6.16741e-89	HIC_ASM_4	4743505	4744677	+	1173
evm.TU.HIC_ASM_12.3215	2521.56	22287.8	-3.14387	7.73705e-89	HIC_ASM_12	112725093	112726431	-	1339
evm.TU.CTG759.3	1738.15	264.173	2.71878	1.02576e-88	CTG759	76464	78010	-	773
evm.TU.CTG6161.7	42.5869	623.624	-3.87377	1.33016e-88	CTG6161	128621	132886	+	3691
evm.TU.HIC_ASM_2.465	698.435	35.4258	4.31173	2.27885e-88	HIC_ASM_2	10669812	10670845	-	1034
evm.TU.HIC_ASM_0.3502	2222.59	134.245	4.05281	5.88387e-88	HIC_ASM_0	130116397	130117294	-	898
evm.TU.HIC_ASM_2.2865	1034.49	121.936	3.08476	1.89348e-87	HIC_ASM_2	101056652	101060377	-	1271
evm.TU.CTG4877.10	18142.1	2936.64	2.62721	2.26526e-87	CTG4877	302121	303563	-	974
evm.TU.CTG7363.4	657.86	9.51976	6.11549	4.03309e-87	CTG7363	83890	85957	+	1278
evm.TU.HIC_ASM_23.233	2623.84	388.6	2.75538	9.30721e-87	HIC_ASM_23	4501534	4503226	-	1116
evm.TU.HIC_ASM_17.1527	170.907	1415.69	-3.05106	2.39389e-86	HIC_ASM_17	60283710	60284718	+	732
evm.TU.CTG1268.3	717.578	51.158	3.81733	6.77043e-86	CTG1268	144311	145511	-	1117
evm.TU.HIC_ASM_3.3760	2412.45	370.727	2.70233	7.35387e-86	HIC_ASM_3	125785246	125790186	+	1430
evm.TU.HIC_ASM_19.228	2163.65	347.916	2.63738	2.63996e-85	HIC_ASM_19	5386548	5389873	-	1647
evm.TU.HIC_ASM_16.2949	918.398	7.16465	6.99729	3.5648e-85	HIC_ASM_16	86867777	86868118	+	342
evm.TU.HIC_ASM_12.3146	592.573	14.7239	5.33167	3.65058e-85	HIC_ASM_12	110528096	110532071	-	3716
evm.TU.HIC_ASM_13.3028	3773.39	668.92	2.49662	2.12739e-84	HIC_ASM_13	92225090	92227892	-	2365
evm.TU.HIC_ASM_15.2709	61.7752	988.09	-4.00428	8.74631e-84	HIC_ASM_15	95563126	95564277	+	1152
evm.TU.CTG1157.2	6061.53	1076.5	2.49314	1.46172e-83	CTG1157	123577	129559	+	2670
evm.TU.HIC_ASM_12.2939	4657.01	700.247	2.73412	2.01485e-83	HIC_ASM_12	103959827	103962868	-	1404
evm.TU.HIC_ASM_6.94	236.17	1924.8	-3.02653	3.5089e-83	HIC_ASM_6	2033380	2038322	-	1491
evm.TU.HIC_ASM_21.4094	861.562	98.6939	3.12567	8.53184e-83	HIC_ASM_21	135392418	135400602	-	3637
evm.TU.CTG2017_1.9	15904.8	2575.99	2.62622	1.38969e-82	CTG2017_1	290485	295287	+	2422
evm.TU.HIC_ASM_22.380	5157.2	625.764	3.04256	1.39504e-82	HIC_ASM_22	11692282	11698700	-	2779
evm.TU.HIC_ASM_6.3619	237.953	1356.17	-2.51076	1.68271e-82	HIC_ASM_6	121409047	121418261	-	2308
evm.TU.HIC_ASM_1.3305	563.969	31.4141	4.16701	2.92858e-82	HIC_ASM_1	119548795	119551719	-	1530
novel.1556	3403.98	543.847	2.646	3.34428e-82	HIC_ASM_10	35147715	35179766	-	7863
evm.TU.CTG8463.4	6361.36	1622.45	1.97127	5.81033e-82	CTG8463	114859	119719	-	1979
evm.TU.CTG4187.9	202.503	2330.86	-3.52607	6.43702e-82	CTG4187	184686	188503	+	1579
evm.TU.HIC_ASM_12.304	79.1734	864.722	-3.45047	5.23619e-81	HIC_ASM_12	8245222	8247912	+	1252
evm.TU.HIC_ASM_12.765	604.124	53.0865	3.505	8.75193e-81	HIC_ASM_12	21134698	21139583	-	1204
evm.TU.HIC_ASM_20.853	910.646	92.3087	3.29673	1.51679e-80	HIC_ASM_20	28580555	28583263	-	2709
evm.TU.HIC_ASM_11.617	2262.4	281.319	3.00875	2.33948e-80	HIC_ASM_11	18158033	18159025	-	993
evm.TU.HIC_ASM_22.4521	1738.67	353.779	2.29715	4.12835e-80	HIC_ASM_22	139182687	139186515	+	1526
evm.TU.CTG5798.6	478.421	20.0352	4.58249	4.9622e-80	CTG5798	155866	159279	-	1234
evm.TU.CTG2657.6	623.039	47.9751	3.70264	5.59351e-80	CTG2657	108728	112693	+	1357
evm.TU.HIC_ASM_7.3379	484.934	13.6809	5.14331	5.88728e-80	HIC_ASM_7	115873864	115878770	+	1316
evm.TU.HIC_ASM_4.3569	1922.67	239.449	3.00703	6.1789e-80	HIC_ASM_4	115325465	115329770	+	1195
evm.TU.HIC_ASM_21.3319	43.5789	890.779	-4.34394	6.78288e-80	HIC_ASM_21	113391262	113394660	-	1678
evm.TU.HIC_ASM_5.1321	2594.15	433.078	2.583	7.03129e-80	HIC_ASM_5	44471860	44473686	+	1827
evm.TU.HIC_ASM_4.988	1484.88	250.394	2.56865	7.66156e-80	HIC_ASM_4	27545875	27546552	+	678
evm.TU.HIC_ASM_20.2951	13369.6	3203.78	2.06123	1.21508e-79	HIC_ASM_20	93098777	93102929	+	1158
evm.TU.HIC_ASM_12.326	6976.09	1415.48	2.30139	1.95826e-79	HIC_ASM_12	8959329	8963884	-	2470
evm.TU.HIC_ASM_6.3106	1806.3	345.599	2.38513	2.74516e-79	HIC_ASM_6	109347392	109351225	-	2624
evm.TU.HIC_ASM_13.2453	5156.65	522.103	3.304	3.7919e-79	HIC_ASM_13	77271020	77276214	+	2269
evm.TU.CTG7102.1	1018.96	128.08	2.99277	5.15064e-79	CTG7102	49792	51729	-	1756
evm.TU.HIC_ASM_0.1041	9812.15	2055.23	2.25521	3.54658e-78	HIC_ASM_0	40199445	40203841	-	2240
evm.TU.HIC_ASM_6.482	153.981	1098.76	-2.833	5.68013e-78	HIC_ASM_6	14423615	14429449	-	2444
evm.TU.CTG2041.1	3103.12	215.931	3.84381	1.38871e-77	CTG2041	232575	237493	+	4286
evm.TU.HIC_ASM_23.541	717.009	50.4903	3.8293	1.48493e-77	HIC_ASM_23	11998548	11999374	-	827
evm.TU.HIC_ASM_16.4953	117.722	873.32	-2.89382	2.04373e-77	HIC_ASM_16	159735935	159737955	-	1861
evm.TU.HIC_ASM_3.2649	524.466	23.0666	4.51489	3.79497e-77	HIC_ASM_3	94503327	94508398	-	3827
evm.TU.CTG3846.2	8608.44	1598.71	2.4291	4.49505e-77	CTG3846	67366	71025	+	1624
evm.TU.HIC_ASM_17.2733	2467.96	333.919	2.88564	1.57901e-76	HIC_ASM_17	106521922	106529209	-	4323
evm.TU.HIC_ASM_0.5522	1186.14	7425.04	-2.64613	7.54986e-76	HIC_ASM_0	185523410	185526947	+	2010
evm.TU.HIC_ASM_5.1783	1810.05	328.073	2.46357	1.24985e-75	HIC_ASM_5	65242210	65246934	-	1885
evm.TU.HIC_ASM_23.859	6657.94	1337.44	2.31583	4.1853e-75	HIC_ASM_23	19468728	19472258	+	1735
evm.TU.HIC_ASM_22.37	1860.03	172.718	3.42854	8.40048e-75	HIC_ASM_22	1169936	1175899	-	3458
novel.4010	708.333	43.5446	4.02448	9.65585e-75	HIC_ASM_23	79869133	79871117	-	861
evm.TU.HIC_ASM_17.3014	252.285	1530.02	-2.59996	2.29442e-74	HIC_ASM_17	116310777	116315269	-	1338
evm.TU.CTG3042.3	2591.43	575.213	2.172	4.89404e-74	CTG3042	135992	141416	-	1802
novel.3388	975.332	117.706	3.05085	5.86608e-74	HIC_ASM_2	116406629	116410425	+	3797
evm.TU.HIC_ASM_8.3021	4717.24	937.045	2.33229	6.71162e-74	HIC_ASM_8	104235937	104293359	-	1193
evm.TU.HIC_ASM_8.2544	568.135	45.4655	3.63773	4.0597e-73	HIC_ASM_8	88314335	88321848	-	1701
evm.TU.HIC_ASM_17.3879	1315.75	242.249	2.4425	1.06976e-72	HIC_ASM_17	140166774	140170569	-	2059
evm.TU.HIC_ASM_1.265	36.2535	668.962	-4.20793	1.20787e-72	HIC_ASM_1	7500424	7506022	-	1986
evm.TU.HIC_ASM_22.2623	1277.22	152.543	3.06788	2.55017e-72	HIC_ASM_22	91335290	91336863	+	890
evm.TU.HIC_ASM_2.1131	61894.1	16530.3	1.90469	9.63427e-72	HIC_ASM_2	28829255	28832789	+	1998
evm.TU.CTG6757.8	99.4124	1059.93	-3.41584	1.02055e-71	CTG6757	46530	47974	-	1445
evm.TU.CTG5016.29	53.8434	687.811	-3.67833	1.03999e-71	CTG5016	496211	503899	-	2511
evm.TU.CTG3305_1.17	770.536	5649.27	-2.87419	1.15673e-71	CTG3305_1	474208	480190	+	2866
novel.1778	539.844	16.2242	5.06857	1.39267e-71	HIC_ASM_11	21232276	21247203	-	9666
evm.TU.HIC_ASM_3.3854_evm.TU.HIC_ASM_3.3855	399.597	2011.5	-2.33077	1.76715e-71	HIC_ASM_3	127996410	128003519	-	2971
evm.TU.HIC_ASM_13.2738	682.905	51.5061	3.72272	3.45413e-71	HIC_ASM_13	84611262	84613468	+	2127
evm.TU.CTG5485_2.5	793.352	7411.04	-3.22385	4.76227e-71	CTG5485_2	91582	95395	-	1511
evm.TU.HIC_ASM_4.233	1145.09	169.69	2.75495	5.42116e-71	HIC_ASM_4	6394924	6400918	-	3136
evm.TU.HIC_ASM_20.3409	5073.18	1213.23	2.06422	7.06184e-71	HIC_ASM_20	102976103	102978638	+	1261
evm.TU.CTG4395.6	438.138	20.2272	4.4347	8.83861e-71	CTG4395	151857	154976	+	1322
evm.TU.HIC_ASM_16.2948	2721.78	20.6826	7.04218	1.67814e-70	HIC_ASM_16	86865149	86867729	+	1734
evm.TU.HIC_ASM_3.2945	2519.52	11670.5	-2.21158	1.75282e-70	HIC_ASM_3	103143104	103146693	-	2385
evm.TU.HIC_ASM_15.958	864.596	114.401	2.9174	2.03064e-70	HIC_ASM_15	25122663	25124000	-	499
evm.TU.HIC_ASM_11.161	1813.24	15328.1	-3.07965	2.21489e-70	HIC_ASM_11	3055936	3057018	+	1083
evm.TU.HIC_ASM_19.3592	1309.65	170.79	2.94102	2.44258e-70	HIC_ASM_19	89096467	89097739	-	1273
evm.TU.HIC_ASM_23.232	1233.73	183.748	2.74833	5.60974e-70	HIC_ASM_23	4501129	4501515	-	387
novel.114	1325.23	252.593	2.39193	7.1458e-70	CTG1780_1	91133	139075	+	3740
evm.TU.HIC_ASM_8.3505	459.693	30.8661	3.90026	7.51545e-70	HIC_ASM_8	117979497	117983066	+	1071
evm.TU.HIC_ASM_2.3963	540.12	46.5683	3.53255	8.13572e-70	HIC_ASM_2	129515430	129517127	-	1154
evm.TU.HIC_ASM_14.27	219.503	1263.69	-2.5244	1.58321e-69	HIC_ASM_14	704114	705625	+	1512
evm.TU.HIC_ASM_0.4441	640.357	75.0763	3.0883	1.91269e-69	HIC_ASM_0	158718708	158722436	+	2135
evm.TU.HIC_ASM_20.4041	750.741	103.108	2.86511	2.36891e-69	HIC_ASM_20	119059802	119061305	-	1251
evm.TU.HIC_ASM_1.3776	16630.6	4037.61	2.04229	3.54042e-69	HIC_ASM_1	130839530	130842340	-	2811
evm.TU.HIC_ASM_12.1635	2940.27	564.154	2.38134	3.66753e-69	HIC_ASM_12	46972049	46977115	+	2226
evm.TU.HIC_ASM_18.709	1021.61	5316.9	-2.37948	6.98e-69	HIC_ASM_18	20580880	20586879	+	4440
evm.TU.HIC_ASM_16.2121	5593.31	1203.16	2.21733	1.01966e-68	HIC_ASM_16	61021596	61022308	+	504
evm.TU.HIC_ASM_8.3008	2300	389.179	2.56219	1.45495e-68	HIC_ASM_8	103919783	103926219	+	2436
evm.TU.HIC_ASM_18.4744	707.209	65.2548	3.44257	1.53888e-68	HIC_ASM_18	160034224	160035586	+	857
evm.TU.CTG9059.2	4894.26	1358.61	1.84903	1.70659e-68	CTG9059	14841	16621	-	1781
evm.TU.HIC_ASM_19.1893	1230.07	181.532	2.76076	4.85256e-68	HIC_ASM_19	45532725	45537294	-	1875
evm.TU.HIC_ASM_19.203_evm.TU.HIC_ASM_19.204	949.521	121.138	2.97355	4.87745e-68	HIC_ASM_19	4906940	4907911	+	864
evm.TU.HIC_ASM_6.302	936.451	91.8043	3.35339	4.93269e-68	HIC_ASM_6	7433672	7434462	-	791
evm.TU.HIC_ASM_7.2129	15655	2939.6	2.41313	9.02412e-68	HIC_ASM_7	68619363	68621639	-	1351
evm.TU.CTG2458.1	405.574	14.8667	4.78155	2.19692e-67	CTG2458	9684	11870	-	1628
evm.TU.HIC_ASM_16.3491	635.591	6.31661	6.67334	3.44951e-67	HIC_ASM_16	104425891	104428072	+	660
evm.TU.HIC_ASM_11.139	581.861	2476.06	-2.08911	4.02328e-67	HIC_ASM_11	2536656	2539691	-	2307
evm.TU.HIC_ASM_20.2335	887.413	132.66	2.73932	7.36504e-67	HIC_ASM_20	75900350	75906977	+	1497
evm.TU.HIC_ASM_1.1616	652.648	30.1493	4.43797	7.82817e-67	HIC_ASM_1	65017256	65020754	-	1283
evm.TU.HIC_ASM_6.66	109.291	999.481	-3.19331	1.05207e-66	HIC_ASM_6	1457617	1460995	+	944
evm.TU.HIC_ASM_1.3705	74.5442	610.005	-3.0311	1.10332e-66	HIC_ASM_1	129421417	129426948	-	1756
evm.TU.HIC_ASM_3.2480	2042.31	495.339	2.04419	2.25266e-66	HIC_ASM_3	89411372	89415113	-	1771
evm.TU.HIC_ASM_7.3678	475.144	7.49268	5.98158	3.00706e-66	HIC_ASM_7	123148652	123149408	+	646
evm.TU.CTG7864.3	215.832	1408.94	-2.70688	3.77713e-66	CTG7864	74521	76269	-	1749
evm.TU.HIC_ASM_5.3042	551.669	59.9637	3.20305	5.92406e-66	HIC_ASM_5	103739959	103742618	+	1893
evm.TU.HIC_ASM_21.3776	1008.57	202.606	2.31614	8.56912e-66	HIC_ASM_21	126735386	126738402	-	1494
evm.TU.HIC_ASM_11.1291	5340.48	837.98	2.67274	9.75223e-66	HIC_ASM_11	48892133	48892975	+	843
evm.TU.HIC_ASM_2.2893	883.72	108.435	3.02786	2.19699e-65	HIC_ASM_2	101778465	101782732	-	2010
evm.TU.HIC_ASM_22.3240	229.233	1806.23	-2.97792	2.91677e-65	HIC_ASM_22	106032955	106035711	+	1273
evm.TU.HIC_ASM_5.3257	1036.56	99.2324	3.38674	3.89673e-65	HIC_ASM_5	108432667	108434553	+	956
evm.TU.CTG9247.1	34.0923	423.546	-3.63326	4.08323e-65	CTG9247	104753	107200	+	2145
evm.TU.HIC_ASM_22.4110	459.092	6.85205	6.0632	5.21005e-65	HIC_ASM_22	128766275	128767944	-	1391
evm.TU.HIC_ASM_7.2433	948.933	160.231	2.56792	5.39893e-65	HIC_ASM_7	81601375	81604956	-	2122
evm.TU.HIC_ASM_1.1439	8362.05	1903.9	2.13506	5.46136e-65	HIC_ASM_1	54256675	54259295	+	1212
evm.TU.HIC_ASM_19.4426	1453.13	243.422	2.57666	6.15747e-65	HIC_ASM_19	113951817	113956345	-	1999
novel.1752	477.29	23.0946	4.36475	8.3351e-65	HIC_ASM_11	165994866	165999726	+	4861
evm.TU.HIC_ASM_3.2159	2651.44	703.481	1.91403	1.25317e-64	HIC_ASM_3	78595890	78599396	+	1475
evm.TU.HIC_ASM_15.572	117.304	791.757	-2.75692	1.40192e-64	HIC_ASM_15	15196617	15198088	-	885
evm.TU.HIC_ASM_19.1416	1604.67	207.881	2.94613	1.5667e-64	HIC_ASM_19	34793658	34797376	+	3426
evm.TU.CTG2016.13	984.623	157.58	2.64627	2.35668e-64	CTG2016	356899	358138	+	1081
evm.TU.HIC_ASM_1.3341	1175.83	189.772	2.63032	2.39215e-64	HIC_ASM_1	120578605	120582886	+	1658
novel.21	504.888	29.2963	4.09369	3.19134e-64	CTG1148	37896	53940	-	3471
evm.TU.HIC_ASM_13.1964	707.308	4.93789	7.17115	3.75764e-64	HIC_ASM_13	64735396	64738050	+	2499
evm.TU.HIC_ASM_18.204_evm.TU.HIC_ASM_18.206	2002.09	394.784	2.34274	3.8126e-64	HIC_ASM_18	5072087	5118953	-	2286
evm.TU.HIC_ASM_1.729	753.235	86.819	3.11365	5.50816e-64	HIC_ASM_1	22560662	22561564	+	903
evm.TU.HIC_ASM_6.414	1128.65	2.94942	8.58327	1.34218e-63	HIC_ASM_6	11976634	11979766	+	1403
evm.TU.HIC_ASM_19.2965	2211.95	446.395	2.30886	1.37296e-63	HIC_ASM_19	73150408	73151969	-	1562
evm.TU.HIC_ASM_12.860	918.064	147.348	2.64013	1.48683e-63	HIC_ASM_12	24166262	24169694	+	2164
evm.TU.HIC_ASM_1.2047	516.999	61.1707	3.07942	1.49218e-63	HIC_ASM_1	84293914	84311602	-	1152
evm.TU.HIC_ASM_16.41	8.42567	425.05	-5.66418	1.57542e-63	HIC_ASM_16	770171	773398	-	1710
evm.TU.HIC_ASM_18.1160	3098.51	499.089	2.63482	1.59781e-63	HIC_ASM_18	37501475	37503497	-	429
evm.TU.HIC_ASM_17.4306	149.282	906.271	-2.60267	2.44543e-63	HIC_ASM_17	150446202	150447591	-	1065
evm.TU.HIC_ASM_2.1331	384.562	10.4643	5.19988	3.77574e-63	HIC_ASM_2	34622030	34630013	-	2287
evm.TU.HIC_ASM_4.1384	25422.5	6970.5	1.86677	3.77699e-63	HIC_ASM_4	37362006	37367182	+	2223
evm.TU.CTG7436.13	1134.76	222.071	2.35486	4.54835e-63	CTG7436	285831	288714	-	2271
evm.TU.HIC_ASM_11.3919	434.312	6.73915	5.98591	5.97508e-63	HIC_ASM_11	162239677	162242286	+	2508
evm.TU.CTG3182.22	2991.19	785.329	1.92897	6.63369e-63	CTG3182	316144	323917	-	2027
novel.4545	449.757	46.0734	3.2865	1.24469e-62	HIC_ASM_6	94355962	94358372	+	2411
evm.TU.CTG3.9	722.626	104.148	2.7977	1.33672e-62	CTG3	342413	346229	+	2344
evm.TU.HIC_ASM_9.549	118.418	825.426	-2.80324	2.17066e-62	HIC_ASM_9	13746828	13748366	+	1027
novel.4518	40.1468	526.85	-3.70708	3.83133e-62	HIC_ASM_6	68953963	68963185	+	6576
evm.TU.HIC_ASM_5.2794	14993.4	3063.18	2.29131	3.89389e-62	HIC_ASM_5	97139284	97140312	+	748
evm.TU.HIC_ASM_20.3162	4883.46	1125.68	2.11701	5.46554e-62	HIC_ASM_20	97030331	97037021	-	2727
evm.TU.HIC_ASM_21.3242	1466.67	138.719	3.40111	9.35052e-62	HIC_ASM_21	111117278	111122837	-	2428
evm.TU.HIC_ASM_21.225	109.469	810.014	-2.88727	1.06036e-61	HIC_ASM_21	5858419	5865171	+	1305
evm.TU.CTG6008.16	807.032	143.414	2.49424	2.3572e-61	CTG6008	469295	472246	+	1584
evm.TU.HIC_ASM_7.2421	827.741	55.7592	3.89688	2.58307e-61	HIC_ASM_7	81026888	81030200	-	1432
evm.TU.HIC_ASM_2.2574	506.957	56.7576	3.15722	4.08843e-61	HIC_ASM_2	90672209	90675734	-	1773
evm.TU.HIC_ASM_9.2297	399.581	9.54774	5.3952	5.35364e-61	HIC_ASM_9	84849891	84851600	-	865
evm.TU.HIC_ASM_0.3500	1384.87	171.12	3.01982	5.53897e-61	HIC_ASM_0	130074137	130075008	-	872
evm.TU.CTG5587_1.14	3420.75	768.542	2.15402	7.13445e-61	CTG5587_1	353719	359012	+	2034
evm.TU.HIC_ASM_23.3238	99.7913	789.851	-2.98616	7.44557e-61	HIC_ASM_23	113669829	113672614	+	1219
evm.TU.HIC_ASM_2.864	8188.49	2197.9	1.89764	8.57363e-61	HIC_ASM_2	20731251	20734095	-	1791
evm.TU.HIC_ASM_15.938	221.882	1675.55	-2.91661	9.35199e-61	HIC_ASM_15	24345126	24348104	+	1580
evm.TU.HIC_ASM_20.5218	814.599	59.9115	3.76308	1.47125e-60	HIC_ASM_20	147550670	147554926	+	2117
evm.TU.HIC_ASM_16.2055	1174.38	158.865	2.88517	1.56509e-60	HIC_ASM_16	58532527	58536704	+	2107
evm.TU.CTG7725.5	6492.23	98.5808	6.03964	1.76844e-60	CTG7725	134993	139751	-	3230
evm.TU.HIC_ASM_22.4826	1636.83	417.205	1.97229	1.90423e-60	HIC_ASM_22	144747120	144750327	+	1598
evm.TU.HIC_ASM_13.3547	355.765	12.8551	4.79972	2.23242e-60	HIC_ASM_13	106930671	106933928	+	1088
evm.TU.HIC_ASM_13.71	3136.7	726.375	2.11071	6.87678e-60	HIC_ASM_13	1326814	1327778	-	965
novel.4245	378.306	21.5161	4.13275	7.00822e-60	HIC_ASM_4	96934340	96940647	-	4906
evm.TU.HIC_ASM_9.2175	81.3361	594.164	-2.87122	8.10489e-60	HIC_ASM_9	80527799	80532660	-	1744
evm.TU.HIC_ASM_0.3506	3701.54	504.367	2.87693	8.27815e-60	HIC_ASM_0	130219445	130220359	+	915
evm.TU.HIC_ASM_22.4157	40.4284	463.471	-3.52333	9.1653e-60	HIC_ASM_22	129899667	129902533	-	851
evm.TU.HIC_ASM_14.933	77.2377	603.045	-2.96409	1.1017e-59	HIC_ASM_14	28500854	28504746	-	1802
evm.TU.CTG1133.7	1090.52	159.382	2.77401	1.65532e-59	CTG1133	255061	259129	+	2032
evm.TU.HIC_ASM_22.2903	1654.17	359.446	2.20146	3.12089e-59	HIC_ASM_22	98568811	98575539	-	2471
evm.TU.HIC_ASM_21.713	401.799	1700.29	-2.08142	6.77067e-59	HIC_ASM_21	17454546	17459346	+	2138
evm.TU.HIC_ASM_20.1497	1507.57	234.041	2.68878	1.22516e-58	HIC_ASM_20	52552115	52562957	+	1749
evm.TU.HIC_ASM_10.67	163.349	969.925	-2.57055	1.48416e-58	HIC_ASM_10	1444113	1450328	-	2582
evm.TU.CTG754_2.1	402.78	7.5226	5.74253	1.55907e-58	CTG754_2	4823	5954	+	1132
evm.TU.HIC_ASM_21.4093	7083.24	2068.55	1.77583	1.58375e-58	HIC_ASM_21	135387893	135391333	+	1560
evm.TU.HIC_ASM_18.1549	206.68	1548.43	-2.90439	2.14579e-58	HIC_ASM_18	52482623	52484913	+	1090
evm.TU.HIC_ASM_15.596	4743.13	1014.96	2.22476	3.08345e-58	HIC_ASM_15	15826739	15829988	+	1499
evm.TU.HIC_ASM_19.1007	491.284	60.0168	3.03579	3.55653e-58	HIC_ASM_19	25172896	25183466	+	2115
evm.TU.HIC_ASM_21.1431	61.9827	493.966	-2.99107	4.26346e-58	HIC_ASM_21	40797038	40806421	-	2416
evm.TU.CTG7923.7	777.19	116.251	2.73985	4.39622e-58	CTG7923	235942	242365	-	4102
evm.TU.CTG1494.7	579.027	70.1356	3.0442	4.59801e-58	CTG1494	244233	247979	+	1326
evm.TU.HIC_ASM_17.4599	837.768	126.157	2.73312	5.76484e-58	HIC_ASM_17	157712722	157714005	-	1184
evm.TU.HIC_ASM_3.3527	96.5622	877.338	-3.18697	5.79697e-58	HIC_ASM_3	118878318	118880259	+	1120
evm.TU.HIC_ASM_20.1120	716.273	105.332	2.76456	7.36428e-58	HIC_ASM_20	41512642	41516629	+	1879
evm.TU.HIC_ASM_3.3787	5350.73	1583.24	1.75708	1.08209e-57	HIC_ASM_3	126547866	126549373	+	924
evm.TU.HIC_ASM_22.4651	1108.36	6357.89	-2.5198	1.30796e-57	HIC_ASM_22	141968220	141975343	+	4087
evm.TU.CTG4411.4	16.9967	342.02	-4.32598	1.37291e-57	CTG4411	70029	72613	+	1307
evm.TU.HIC_ASM_2.680	16.8268	347.51	-4.35322	1.5626e-57	HIC_ASM_2	15957947	15962526	+	2182
evm.TU.HIC_ASM_23.4019	1680.14	10543.4	-2.64934	3.10209e-57	HIC_ASM_23	135872274	135873582	-	1309
evm.TU.HIC_ASM_13.2139_evm.TU.HIC_ASM_13.2140	4604.33	1034.86	2.1537	3.44554e-57	HIC_ASM_13	70168320	70178886	+	2845
evm.TU.HIC_ASM_9.31	328.416	1459.77	-2.15245	3.52623e-57	HIC_ASM_9	524597	539072	-	2985
evm.TU.HIC_ASM_2.343	393.474	29.6986	3.71631	4.67192e-57	HIC_ASM_2	7622609	7626445	-	1485
evm.TU.HIC_ASM_19.1908	1637.09	152.403	3.42429	5.76903e-57	HIC_ASM_19	45785146	45785646	-	501
evm.TU.HIC_ASM_19.5371	2898.95	651.665	2.15308	6.14298e-57	HIC_ASM_19	149809288	149812770	+	963
novel.3913	357.902	26.5611	3.7546	7.95716e-57	HIC_ASM_23	113327361	113341635	+	718
evm.TU.HIC_ASM_21.961	14961.8	4005.83	1.90103	9.8549e-57	HIC_ASM_21	23999456	24020507	-	3214
evm.TU.HIC_ASM_1.172	338.731	24.8978	3.76795	9.96624e-57	HIC_ASM_1	4399208	4404537	-	789
evm.TU.HIC_ASM_20.3303	22165.6	7161.51	1.62998	1.31598e-56	HIC_ASM_20	100414575	100415729	-	1155
evm.TU.HIC_ASM_4.1061	54.1625	461.745	-3.09046	1.33582e-56	HIC_ASM_4	29388622	29393873	+	1656
evm.TU.HIC_ASM_18.32	375.309	32.7407	3.52009	1.8157e-56	HIC_ASM_18	801410	806388	+	1725
evm.TU.HIC_ASM_18.4777	1859.29	456.49	2.02616	2.26645e-56	HIC_ASM_18	160543875	160549126	+	1554
evm.TU.HIC_ASM_19.3880	2557.89	600.557	2.09034	3.46454e-56	HIC_ASM_19	96865943	96869652	-	1618
evm.TU.CTG9321.3	418.793	32.3741	3.69285	3.68099e-56	CTG9321	37517	43246	-	1302
evm.TU.HIC_ASM_12.1309	1926.72	8981.26	-2.22061	6.86533e-56	HIC_ASM_12	36951581	36956506	-	2973
evm.TU.HIC_ASM_20.1743	595.315	90.5963	2.71613	7.63606e-56	HIC_ASM_20	59789854	59791762	-	1020
evm.TU.HIC_ASM_3.3716	1099.1	3650.54	-1.73156	1.35735e-55	HIC_ASM_3	124378875	124382349	-	2484
evm.TU.HIC_ASM_13.138	353.537	20.4442	4.10439	1.58197e-55	HIC_ASM_13	3251308	3251790	-	483
evm.TU.HIC_ASM_11.4094	419.955	5.07003	6.33209	2.2738e-55	HIC_ASM_11	167470090	167483775	-	3629
evm.TU.HIC_ASM_11.534	9360.7	2666.85	1.81136	2.787e-55	HIC_ASM_11	13848366	13869817	-	3391
evm.TU.HIC_ASM_15.2706	2956	17516.6	-2.56703	3.2812e-55	HIC_ASM_15	95529613	95531703	-	1969
evm.TU.HIC_ASM_20.3493	1111.15	162.858	2.77325	5.81295e-55	HIC_ASM_20	104925932	104927180	+	1249
evm.TU.HIC_ASM_5.2792	1201.25	137.366	3.12978	7.75717e-55	HIC_ASM_5	96939158	96939946	-	411
evm.TU.HIC_ASM_3.2436	145.173	771.449	-2.4084	8.00066e-55	HIC_ASM_3	88000862	88018219	-	4332
evm.TU.HIC_ASM_19.1648	139.584	730.899	-2.38689	9.09652e-55	HIC_ASM_19	40182788	40184619	-	1715
evm.TU.HIC_ASM_20.683	1620.57	347.363	2.22206	1.89636e-54	HIC_ASM_20	21287853	21289976	-	1279
evm.TU.HIC_ASM_10.3347	136.635	975.966	-2.83548	1.92384e-54	HIC_ASM_10	116248501	116252211	+	1336
evm.TU.CTG5012.9	1890.39	498.598	1.92263	2.42432e-54	CTG5012	142891	146424	-	1594
evm.TU.HIC_ASM_20.3792_evm.TU.HIC_ASM_20.3793	47.0584	438.954	-3.22397	2.54015e-54	HIC_ASM_20	112446447	112449706	-	1875
evm.TU.HIC_ASM_14.3223	820.769	121.056	2.76394	3.9071e-54	HIC_ASM_14	111169207	111170791	-	273
evm.TU.CTG2428.6	1545.56	320.419	2.26848	4.44571e-54	CTG2428	182391	209154	+	1948
evm.TU.HIC_ASM_17.4628	1704.24	397.249	2.10216	5.65164e-54	HIC_ASM_17	158185770	158186830	+	867
evm.TU.HIC_ASM_5.148	862.549	164.982	2.38773	6.17864e-54	HIC_ASM_5	3870262	3872121	+	1860
evm.TU.HIC_ASM_5.576	10036.3	2352.65	2.09285	8.15843e-54	HIC_ASM_5	17576558	17580201	-	2382
evm.TU.HIC_ASM_0.4620	415.926	5.19934	6.31328	8.24881e-54	HIC_ASM_0	163280655	163281471	+	659
evm.TU.HIC_ASM_16.3407	448.644	60.1325	2.8987	1.46011e-53	HIC_ASM_16	100816846	100819297	+	1534
novel.1153	407.228	44.4708	3.1949	1.56862e-53	HIC_ASM_0	190078631	190081006	+	1673
evm.TU.HIC_ASM_14.468	28.7204	396.523	-3.77576	1.84255e-53	HIC_ASM_14	13403472	13411583	-	3520
evm.TU.HIC_ASM_8.1716	9756.96	3192.13	1.61192	2.28049e-53	HIC_ASM_8	61780673	61784188	+	2552
novel.1506	957.866	218.637	2.13027	2.44345e-53	HIC_ASM_10	94385364	94387495	+	2132
evm.TU.HIC_ASM_22.1734	367.719	2151.38	-2.54929	2.62265e-53	HIC_ASM_22	65413907	65416384	-	1394
evm.TU.HIC_ASM_19.5374	58.4758	438.683	-2.90545	3.51058e-53	HIC_ASM_19	149851773	149882784	-	1023
evm.TU.HIC_ASM_1.3766	380.641	12.1846	4.97211	4.01585e-53	HIC_ASM_1	130576083	130577630	+	756
novel.3683	548.944	3.57557	7.25391	4.61943e-53	HIC_ASM_21	141297377	141298930	-	1198
evm.TU.HIC_ASM_12.3213	59.8584	4624.23	-6.2703	5.11397e-53	HIC_ASM_12	112685710	112687181	-	1472
evm.TU.HIC_ASM_7.3267	101.271	681.118	-2.74847	7.996e-53	HIC_ASM_7	112550114	112552943	-	2108
evm.TU.HIC_ASM_0.5241	323.284	13.1831	4.62399	8.1223e-53	HIC_ASM_0	178651756	178653629	+	668
evm.TU.HIC_ASM_17.2932	30.3289	361.172	-3.56955	1.23152e-52	HIC_ASM_17	113007147	113008752	-	1392
evm.TU.CTG2104.24	482.755	63.9261	2.91472	1.26416e-52	CTG2104	411716	414520	-	928
evm.TU.HIC_ASM_23.4020	8646.99	37225.8	-2.10604	1.46438e-52	HIC_ASM_23	135880311	135888202	-	4470
evm.TU.HIC_ASM_4.916	600.456	59.789	3.32434	1.55024e-52	HIC_ASM_4	25721678	25725941	-	1716
evm.TU.HIC_ASM_22.1602	1332.72	208.25	2.67698	1.78238e-52	HIC_ASM_22	61713376	61715725	+	2350
evm.TU.HIC_ASM_17.2797	3517.25	737.286	2.25396	1.88961e-52	HIC_ASM_17	108569621	108574984	-	2514
evm.TU.HIC_ASM_13.820	2464.12	712.243	1.79071	2.88766e-52	HIC_ASM_13	21228452	21232848	-	2149
evm.TU.HIC_ASM_1.852	1301.75	267.263	2.28479	2.88884e-52	HIC_ASM_1	26672230	26678664	+	2463
evm.TU.HIC_ASM_0.3706	584.543	53.4204	3.45253	2.95055e-52	HIC_ASM_0	135413546	135414447	-	902
evm.TU.HIC_ASM_7.3312	248.014	1056.22	-2.0912	3.23654e-52	HIC_ASM_7	114224318	114229913	+	2761
evm.TU.HIC_ASM_19.5197	16.7765	348.497	-4.37804	3.64229e-52	HIC_ASM_19	146079574	146082017	+	1455
evm.TU.HIC_ASM_4.968	1126.77	245.533	2.19768	4.15393e-52	HIC_ASM_4	27147993	27152333	+	1623
evm.TU.CTG1589.17	25.3214	345.451	-3.76502	4.27377e-52	CTG1589	364581	369681	+	1421
evm.TU.HIC_ASM_19.4254	1316.29	322.486	2.02981	5.99351e-52	HIC_ASM_19	107948307	107951644	-	1669
evm.TU.HIC_ASM_21.974	170.558	824.738	-2.27334	6.06186e-52	HIC_ASM_21	24262224	24267730	-	2977
evm.TU.HIC_ASM_16.4170	764.058	152.651	2.32308	6.6893e-52	HIC_ASM_16	127194928	127195790	+	863
evm.TU.HIC_ASM_20.2717	720.812	127.615	2.4995	8.3071e-52	HIC_ASM_20	87887097	87893581	-	3458
evm.TU.HIC_ASM_16.2118	37970.7	8640.94	2.13569	1.19203e-51	HIC_ASM_16	60862665	60864739	+	1764
evm.TU.HIC_ASM_8.439	6398.43	1518.92	2.07506	1.31047e-51	HIC_ASM_8	12509026	12513536	-	1418
evm.TU.HIC_ASM_11.3857	599.442	95.9278	2.64411	1.32023e-51	HIC_ASM_11	160302084	160303982	+	1711
evm.TU.CTG3870_1.3	149.05	730.874	-2.29259	1.51514e-51	CTG3870_1	128388	130398	-	2011
evm.TU.HIC_ASM_20.2207	344.22	17.9637	4.25902	1.84481e-51	HIC_ASM_20	71642001	71651422	-	2349
evm.TU.HIC_ASM_8.3640	2469.34	7917.47	-1.68095	1.85776e-51	HIC_ASM_8	121989577	121992688	+	1860
evm.TU.HIC_ASM_20.1642	1537.67	244.413	2.65538	2.06983e-51	HIC_ASM_20	57057989	57058468	-	480
evm.TU.HIC_ASM_23.3574	1020.48	219.491	2.21649	3.76618e-51	HIC_ASM_23	123716616	123726712	-	2666
evm.TU.HIC_ASM_3.1741	3029.18	730.725	2.05171	3.89039e-51	HIC_ASM_3	63205019	63207309	+	2291
evm.TU.HIC_ASM_15.292	125.316	806.197	-2.68463	4.67184e-51	HIC_ASM_15	7884999	7887012	+	1402
evm.TU.HIC_ASM_7.3451	3.64102	480.281	-7.02782	5.21096e-51	HIC_ASM_7	117657697	117663968	-	1705
evm.TU.HIC_ASM_6.3447	81.4741	558.739	-2.77609	6.27396e-51	HIC_ASM_6	118319386	118329453	+	1239
evm.TU.HIC_ASM_3.2590	6531.08	910.53	2.84205	6.62763e-51	HIC_ASM_3	93091447	93106328	-	7567
evm.TU.CTG3948.12	216.496	910.154	-2.07236	1.08935e-50	CTG3948	366518	367994	+	1386
evm.TU.HIC_ASM_16.1728	908.688	158.298	2.52148	1.26257e-50	HIC_ASM_16	47160566	47164433	-	2485
evm.TU.HIC_ASM_0.3108	1517.57	386.122	1.97524	1.36152e-50	HIC_ASM_0	117376546	117386936	+	2189
evm.TU.HIC_ASM_17.375	2987.06	738.033	2.01698	1.42077e-50	HIC_ASM_17	12151390	12155796	+	1815
evm.TU.CTG5721.10	369.332	24.4877	3.91417	1.4749e-50	CTG5721	248664	251852	-	3189
evm.TU.HIC_ASM_22.2260	2129.17	389.28	2.45125	2.00747e-50	HIC_ASM_22	80821949	80826527	-	2075
evm.TU.HIC_ASM_0.4983	480.087	35.6313	3.75187	2.46044e-50	HIC_ASM_0	172378855	172383434	-	1973
evm.TU.CTG6980.16	1143.26	281.831	2.02072	2.82392e-50	CTG6980	350516	355977	+	1334
evm.TU.HIC_ASM_9.809	346.719	37.1499	3.21965	6.059e-50	HIC_ASM_9	23464636	23469750	-	1492
evm.TU.HIC_ASM_13.2463	2860.65	792.553	1.85176	7.39067e-50	HIC_ASM_13	77517234	77519410	+	1724
evm.TU.CTG1907.22	290.027	14.7239	4.30103	8.86629e-50	CTG1907	304941	308031	-	3091
evm.TU.HIC_ASM_13.352	156.124	786.928	-2.33346	1.03765e-49	HIC_ASM_13	8373003	8374747	-	1745
evm.TU.HIC_ASM_21.3730	1292.23	251.671	2.3628	1.04515e-49	HIC_ASM_21	125830709	125831447	+	739
evm.TU.HIC_ASM_12.465	906.452	146.117	2.63117	1.08364e-49	HIC_ASM_12	12982904	12985789	+	2695
evm.TU.HIC_ASM_23.1742	841.763	161.016	2.38649	1.31951e-49	HIC_ASM_23	52546166	52552523	+	2273
evm.TU.CTG4218.8	928.093	158.147	2.55557	1.38178e-49	CTG4218	132207	135307	+	646
evm.TU.CTG6810.1	1475.23	332.712	2.14756	1.73874e-49	CTG6810	41036	46734	-	1977
evm.TU.HIC_ASM_19.2739	193.819	1038.11	-2.42009	1.77441e-49	HIC_ASM_19	68396824	68399234	+	2411
evm.TU.HIC_ASM_17.3135	4953.13	1622.83	1.61004	3.08459e-49	HIC_ASM_17	119533579	119536198	+	1931
evm.TU.HIC_ASM_10.354	6831.86	1389.09	2.29853	3.79671e-49	HIC_ASM_10	10365832	10367561	+	1028
evm.TU.HIC_ASM_19.1543	336.707	25.7276	3.71711	6.98244e-49	HIC_ASM_19	37619289	37621159	+	680
evm.TU.HIC_ASM_23.418	2345	645.418	1.8616	8.62115e-49	HIC_ASM_23	8380165	8393789	-	2440
evm.TU.CTG4502.7	620.429	78.1794	2.99276	9.10004e-49	CTG4502	94453	97952	-	1910
evm.TU.HIC_ASM_12.1890	351.137	28.0932	3.64211	1.10196e-48	HIC_ASM_12	58054646	58058040	-	519
evm.TU.HIC_ASM_23.3916	772.207	172.269	2.16338	1.10384e-48	HIC_ASM_23	133019531	133031432	-	1395
evm.TU.HIC_ASM_20.3077	398.234	37.3448	3.41515	1.18093e-48	HIC_ASM_20	95156587	95157650	-	680
evm.TU.HIC_ASM_21.2894	70.5275	454.047	-2.68502	1.39316e-48	HIC_ASM_21	100105940	100108175	-	1959
evm.TU.HIC_ASM_14.1982	322.024	6.23459	5.69417	1.53534e-48	HIC_ASM_14	68321946	68323003	+	1058
evm.TU.HIC_ASM_16.4973	31.7018	374.292	-3.56664	1.79489e-48	HIC_ASM_16	160301510	160302945	+	1436
evm.TU.HIC_ASM_17.4002	774.308	3798.22	-2.29413	2.49827e-48	HIC_ASM_17	143640287	143646603	-	3507
evm.TU.HIC_ASM_22.2454	95.935	558.638	-2.54059	3.75176e-48	HIC_ASM_22	86014750	86017976	-	1685
evm.TU.HIC_ASM_15.210_evm.TU.HIC_ASM_15.211	333.512	28.5573	3.5487	4.89422e-48	HIC_ASM_15	5719391	5777767	+	2486
evm.TU.HIC_ASM_19.1602	329.462	5.60071	5.88858	6.62626e-48	HIC_ASM_19	39000804	39014274	+	1638
evm.TU.HIC_ASM_11.3883	1225.19	307.082	1.99761	1.26814e-47	HIC_ASM_11	161143665	161144462	+	798
evm.TU.HIC_ASM_17.4051	175.165	788.886	-2.16963	1.93621e-47	HIC_ASM_17	144649611	144653096	-	1008
evm.TU.HIC_ASM_2.2963	7143.14	30669.1	-2.10217	3.19883e-47	HIC_ASM_2	103468178	103470996	+	1455
evm.TU.CTG7263.13	880.506	3209.25	-1.86539	3.4927e-47	CTG7263	308578	314128	-	2164
evm.TU.CTG8907.2	282.788	1071.64	-1.92241	4.40142e-47	CTG8907	68857	74806	-	3429
evm.TU.CTG1413.5	1857.2	568.971	1.70631	4.4562e-47	CTG1413	189647	194210	+	2773
evm.TU.HIC_ASM_7.3625	19.8377	278.674	-3.81679	5.54984e-47	HIC_ASM_7	121273242	121275035	-	1794
novel.444	927.655	208.585	2.15164	5.86977e-47	CTG4185	186668	189595	+	2928
evm.TU.HIC_ASM_17.3013	91.9465	503.005	-2.45287	5.97191e-47	HIC_ASM_17	116310230	116310715	-	159
evm.TU.CTG5353.12	645.339	2095.86	-1.69906	6.08528e-47	CTG5353	214739	220118	+	3141
evm.TU.HIC_ASM_23.1688	413.089	53.3567	2.95273	6.56524e-47	HIC_ASM_23	49148915	49150454	-	1008
evm.TU.HIC_ASM_3.3565	1285.66	273.264	2.23286	6.58374e-47	HIC_ASM_3	119481724	119486456	-	2885
evm.TU.HIC_ASM_6.1010	262.053	15.9897	4.03256	6.95545e-47	HIC_ASM_6	33216687	33219590	+	1188
evm.TU.HIC_ASM_3.3547	267.591	1063.03	-1.98989	6.96566e-47	HIC_ASM_3	119196753	119200613	-	975
evm.TU.HIC_ASM_17.4624	828.979	152.223	2.44665	7.81351e-47	HIC_ASM_17	158172161	158174558	+	990
evm.TU.HIC_ASM_18.4262	1876.67	550.788	1.76835	8.16145e-47	HIC_ASM_18	147527887	147532154	+	1769
evm.TU.HIC_ASM_21.3840	329.261	4.64073	6.16593	1.0019e-46	HIC_ASM_21	128275080	128276742	-	1563
evm.TU.HIC_ASM_4.2531	515.513	1990.97	-1.94878	1.49066e-46	HIC_ASM_4	75194558	75207089	+	3866
evm.TU.HIC_ASM_21.984	1130.45	275.037	2.03947	1.55112e-46	HIC_ASM_21	24450378	24453143	+	2281
evm.TU.HIC_ASM_22.604	1288.11	369.524	1.80145	1.74324e-46	HIC_ASM_22	19265776	19268443	-	1454
evm.TU.HIC_ASM_4.944	117.838	641.862	-2.44212	1.99454e-46	HIC_ASM_4	26256263	26258142	+	1880
evm.TU.HIC_ASM_13.3617	493.305	1758.69	-1.83339	2.06374e-46	HIC_ASM_13	108412574	108417924	+	3983
evm.TU.HIC_ASM_15.479	28994.1	7673.34	1.91788	2.94275e-46	HIC_ASM_15	12333658	12335165	+	933
novel.2106	262.778	10.7692	4.6067	3.77139e-46	HIC_ASM_13	102675462	102677611	-	2150
novel.506	354.385	41.398	3.10095	3.9197e-46	CTG465	97083	98802	-	1720
evm.TU.HIC_ASM_17.136	4684.17	988.71	2.2442	4.3031e-46	HIC_ASM_17	4151469	4157014	-	2570
evm.TU.HIC_ASM_19.2952	717.5	3236.07	-2.17314	6.22995e-46	HIC_ASM_19	72908017	72914208	-	2971
evm.TU.HIC_ASM_3.30	1173.24	320.231	1.87363	6.61601e-46	HIC_ASM_3	733574	738480	+	2083
evm.TU.CTG6713.1	525.316	1759.63	-1.74391	7.42486e-46	CTG6713	674	2870	-	1309
novel.491	363.625	42.5837	3.10092	7.6522e-46	CTG4477	47355	52599	-	4796
novel.3528	495.787	80.3905	2.62212	8.37277e-46	HIC_ASM_20	51387697	51395185	-	5377
evm.TU.CTG2628.7	31455.3	11315.2	1.47504	9.77791e-46	CTG2628	141187	142275	-	1089
evm.TU.HIC_ASM_20.2884	702.856	2951.7	-2.07	1.03946e-45	HIC_ASM_20	91349088	91368505	+	11706
evm.TU.HIC_ASM_20.1867	14049.4	3576.65	1.97388	1.35615e-45	HIC_ASM_20	62622629	62626431	-	1280
evm.TU.CTG2820.5	639.351	4412.82	-2.78709	1.35926e-45	CTG2820	175999	178474	+	1609
evm.TU.CTG45.2	914.035	151.912	2.59071	1.388e-45	CTG45	131465	132712	-	1248
novel.4266	381.95	49.5563	2.94487	1.39977e-45	HIC_ASM_5	9517531	9532623	+	11317
evm.TU.HIC_ASM_3.151	409.471	31.859	3.69513	1.40539e-45	HIC_ASM_3	3156960	3159060	+	1749
evm.TU.HIC_ASM_15.1783	534.042	65.0917	3.03967	1.44966e-45	HIC_ASM_15	64141743	64144356	+	2286
evm.TU.HIC_ASM_17.671	906.64	166.767	2.44623	1.518e-45	HIC_ASM_17	25072352	25077309	-	804
evm.TU.CTG1018.10	114.837	602.048	-2.38878	2.02171e-45	CTG1018	155809	160503	+	1939
evm.TU.HIC_ASM_1.3411	397.797	45.4849	3.12921	2.52878e-45	HIC_ASM_1	122500028	122501146	-	1119
evm.TU.HIC_ASM_11.88	925.343	185.318	2.32179	2.91148e-45	HIC_ASM_11	1678268	1680073	+	1355
evm.TU.HIC_ASM_13.29	4156.1	949.787	2.12918	3.25495e-45	HIC_ASM_13	618170	624722	+	3040
evm.TU.CTG6797.5	205.955	922.64	-2.1627	3.68177e-45	CTG6797	102647	104758	-	2112
evm.TU.HIC_ASM_16.2139	2503.18	538.157	2.21708	4.01013e-45	HIC_ASM_16	61690527	61697528	+	4025
evm.TU.CTG4385.10	480.868	2.94942	7.35253	4.24229e-45	CTG4385	277883	279254	+	1372
evm.TU.HIC_ASM_8.677	593.502	111.409	2.41467	6.11071e-45	HIC_ASM_8	20094768	20100299	-	2053
evm.TU.HIC_ASM_0.1170	310.186	10.4122	4.89126	8.43655e-45	HIC_ASM_0	44342739	44346099	-	861
evm.TU.HIC_ASM_12.3217	7573.4	26125.5	-1.78643	1.07021e-44	HIC_ASM_12	112731098	112732170	-	1073
evm.TU.HIC_ASM_7.819	17747	6508.05	1.44728	1.22536e-44	HIC_ASM_7	22335613	22338623	+	2209
evm.TU.HIC_ASM_20.1943	310.454	31.9959	3.27763	1.26419e-44	HIC_ASM_20	64479316	64483660	+	1316
evm.TU.HIC_ASM_5.1745	378.271	58.5464	2.69215	1.64089e-44	HIC_ASM_5	62839933	62843086	+	2150
evm.TU.HIC_ASM_12.1841	738.116	134.835	2.45137	1.66269e-44	HIC_ASM_12	55623766	55625684	-	1919
evm.TU.HIC_ASM_19.1941	1854.85	516.612	1.84392	1.73336e-44	HIC_ASM_19	46641868	46649736	+	1281
evm.TU.CTG4320.7	1772.25	547.829	1.69351	2.17648e-44	CTG4320	199307	203679	-	2075
evm.TU.CTG3052.4	1147.83	310.676	1.88568	3.46525e-44	CTG3052	140156	145122	-	3547
evm.TU.CTG5066.7	10031.9	2946.87	1.76731	4.4438e-44	CTG5066	200115	205075	-	2310
evm.TU.CTG5696.3	44.4323	331.241	-2.89685	5.5531e-44	CTG5696	74319	75720	+	1402
novel.3964	507.526	89.8149	2.50001	7.38968e-44	HIC_ASM_23	30918085	30923357	-	5273
evm.TU.CTG514.9	5111.18	1804.09	1.5024	7.85747e-44	CTG514	216097	221698	+	2578
evm.TU.HIC_ASM_0.936	1075.3	189.978	2.49897	8.44835e-44	HIC_ASM_0	35759099	35762909	-	2034
evm.TU.HIC_ASM_6.1075	136.139	739.187	-2.43763	8.75524e-44	HIC_ASM_6	34994767	35016980	-	4104
evm.TU.CTG645.3	1023.26	211.1	2.27674	9.59296e-44	CTG645	111842	116959	-	2420
evm.TU.HIC_ASM_15.2417	76.4543	506.583	-2.72667	9.80388e-44	HIC_ASM_15	86903728	86909220	-	2228
evm.TU.HIC_ASM_22.4503	18.4231	247.024	-3.74545	1.00813e-43	HIC_ASM_22	138652905	138654665	-	1197
evm.TU.HIC_ASM_7.3441	629.308	124.745	2.33138	1.13129e-43	HIC_ASM_7	117482272	117485101	-	1419
evm.TU.HIC_ASM_0.5219	311.74	4.01554	6.30894	1.21806e-43	HIC_ASM_0	178068746	178070674	+	1372
evm.TU.HIC_ASM_23.4180	248.612	12.4528	4.32079	1.35635e-43	HIC_ASM_23	138713967	138716473	+	1532
evm.TU.HIC_ASM_9.2899	542.383	108.37	2.3228	1.69551e-43	HIC_ASM_9	101567232	101569760	+	1492
evm.TU.HIC_ASM_17.1484	7649.68	2735.22	1.48388	2.01424e-43	HIC_ASM_17	58734601	58736430	-	1126
evm.TU.HIC_ASM_9.323	6750.41	1854.07	1.86434	2.03351e-43	HIC_ASM_9	6878112	6879965	+	972
evm.TU.HIC_ASM_18.252	94.6192	596.78	-2.65802	2.20233e-43	HIC_ASM_18	6422470	6424853	+	1561
evm.TU.CTG3992.4	685.307	163.296	2.06988	2.50688e-43	CTG3992	60886	66360	-	2184
evm.TU.CTG6158.1	2054.07	638.258	1.68677	2.70828e-43	CTG6158	139671	143267	+	1354
evm.TU.HIC_ASM_7.393	727.786	106.081	2.77902	2.78525e-43	HIC_ASM_7	9951611	9955921	+	1918
evm.TU.HIC_ASM_22.2178	21.3859	325.24	-3.93759	2.98221e-43	HIC_ASM_22	78541442	78542688	-	1247
evm.TU.HIC_ASM_21.2607	2320.59	746.401	1.63637	2.99561e-43	HIC_ASM_21	90429457	90434206	-	2082
evm.TU.HIC_ASM_13.1922	878.698	238.874	1.87911	3.47092e-43	HIC_ASM_13	62941861	62948857	+	1735
evm.TU.HIC_ASM_18.2265	26281.8	7625.93	1.78508	3.71395e-43	HIC_ASM_18	79825414	79826499	+	1086
evm.TU.HIC_ASM_2.2885	283.143	5.2582	5.75646	3.98387e-43	HIC_ASM_2	101499320	101502148	-	1056
evm.TU.CTG1963.16	634.475	104.534	2.60348	4.22077e-43	CTG1963	407651	414295	+	877
evm.TU.CTG2311.6	627.963	83.2879	2.91647	5.10283e-43	CTG2311	122891	126156	-	1691
evm.TU.HIC_ASM_9.3190	763.656	175.165	2.1252	5.97708e-43	HIC_ASM_9	109222713	109226481	-	1901
evm.TU.HIC_ASM_14.3189	10965.2	2966.78	1.88601	6.12644e-43	HIC_ASM_14	110364920	110367850	-	1734
evm.TU.HIC_ASM_12.988	154.78	718.029	-2.21332	6.84821e-43	HIC_ASM_12	28583838	28588679	-	2191
evm.TU.HIC_ASM_20.3570	1946.84	487.36	1.99915	9.66396e-43	HIC_ASM_20	106942774	106947504	-	1455
evm.TU.HIC_ASM_21.2859	73.3589	423.371	-2.52649	1.26291e-42	HIC_ASM_21	98828126	98832409	-	2349
evm.TU.CTG1518.4	685.778	80.8991	3.08531	1.45182e-42	CTG1518	109968	110593	-	626
evm.TU.HIC_ASM_15.1302	19057.1	4234.34	2.17026	1.68526e-42	HIC_ASM_15	37361650	37363562	+	596
evm.TU.HIC_ASM_21.3467	3080.56	823.176	1.90456	1.8742e-42	HIC_ASM_21	118442052	118445521	-	1198
evm.TU.CTG3589.17	442.842	58.3148	2.92295	1.88531e-42	CTG3589	396215	398970	-	2756
evm.TU.HIC_ASM_15.915	12842.6	46238.1	-1.84816	3.06618e-42	HIC_ASM_15	23622724	23624976	+	1335
evm.TU.HIC_ASM_11.3491	965.884	203.254	2.24808	3.07222e-42	HIC_ASM_11	148288237	148292840	-	2146
evm.TU.HIC_ASM_13.289	4194.45	1480.24	1.50254	3.08447e-42	HIC_ASM_13	6915100	6920512	-	2249
evm.TU.HIC_ASM_4.270	274.298	17.8209	3.93631	3.12777e-42	HIC_ASM_4	7110799	7113181	+	2383
novel.1543	632.766	102.414	2.6247	3.6926e-42	HIC_ASM_10	12929195	12934692	-	5498
evm.TU.CTG8377.6	1729.79	541.588	1.6758	3.82115e-42	CTG8377	45926	53486	-	1317
evm.TU.CTG3712.7	8813.24	2711.31	1.70075	4.28375e-42	CTG3712	272549	274844	-	1021
evm.TU.HIC_ASM_22.2693	1432.06	166.551	3.1054	4.91759e-42	HIC_ASM_22	93012403	93013271	-	869
evm.TU.HIC_ASM_11.2702	10022.5	3093.15	1.69617	5.02527e-42	HIC_ASM_11	119616313	119618975	+	1428
evm.TU.HIC_ASM_16.1535	1030.44	118.809	3.11313	5.09192e-42	HIC_ASM_16	40698678	40704165	-	4671
evm.TU.HIC_ASM_21.3378	3016.93	797.003	1.92078	6.47656e-42	HIC_ASM_21	115287037	115291265	-	3478
evm.TU.HIC_ASM_19.4815	1584.64	471.277	1.74999	7.52715e-42	HIC_ASM_19	132813799	132816692	+	2029
evm.TU.CTG6081.12	3429.1	758.641	2.17673	7.9691e-42	CTG6081	210289	212348	-	1008
evm.TU.HIC_ASM_16.774	3371.14	1101.71	1.61365	8.77407e-42	HIC_ASM_16	18704693	18710495	+	1512
evm.TU.CTG5143.5	966.452	231.868	2.06009	8.95027e-42	CTG5143	172377	175549	-	1335
evm.TU.HIC_ASM_14.2415	619.863	108.863	2.51221	1.32768e-41	HIC_ASM_14	87079057	87081459	+	1546
evm.TU.HIC_ASM_5.1069	504.279	80.2728	2.64824	1.3395e-41	HIC_ASM_5	33391569	33399032	+	5275
evm.TU.HIC_ASM_11.4274	806.12	152.863	2.3996	1.42793e-41	HIC_ASM_11	171250155	171251757	+	1436
evm.TU.HIC_ASM_22.1	1456.43	304.472	2.25724	1.44093e-41	HIC_ASM_22	201181	207551	+	2221
evm.TU.HIC_ASM_22.1611	3627.49	10496.6	-1.53292	1.75396e-41	HIC_ASM_22	61806260	61808750	-	1251
evm.TU.HIC_ASM_16.4018	1212.28	344.366	1.81649	2.17077e-41	HIC_ASM_16	122945952	122948146	-	2195
evm.TU.HIC_ASM_2.3772	3812.84	1304.61	1.54742	2.18504e-41	HIC_ASM_2	124149947	124155405	+	2144
evm.TU.HIC_ASM_11.4207	6182.6	1959.61	1.65768	2.2768e-41	HIC_ASM_11	170005913	170009400	-	1491
evm.TU.HIC_ASM_4.34_evm.TU.HIC_ASM_4.35	642.877	1973.31	-1.61796	2.30774e-41	HIC_ASM_4	2295188	2300154	-	2959
evm.TU.HIC_ASM_4.429	396.803	73.3552	2.43655	2.40481e-41	HIC_ASM_4	12013473	12017378	-	1927
evm.TU.HIC_ASM_16.817	143.442	1036.83	-2.8537	2.42627e-41	HIC_ASM_16	19720467	19722325	-	1050
evm.TU.HIC_ASM_11.3577	228.609	18.0091	3.66738	2.5004e-41	HIC_ASM_11	150838992	150846459	+	1120
evm.TU.HIC_ASM_13.679	8.41979	226.451	-4.75657	2.54767e-41	HIC_ASM_13	18446042	18454371	-	3559
evm.TU.HIC_ASM_5.3757	666.28	115.35	2.53126	2.59287e-41	HIC_ASM_5	120252220	120254089	+	1870
evm.TU.HIC_ASM_4.889	511.2	1697.42	-1.73152	2.59672e-41	HIC_ASM_4	25078756	25083040	-	3884
evm.TU.HIC_ASM_18.2035	2706.05	893.189	1.59927	2.63025e-41	HIC_ASM_18	70956169	70966927	-	2242
evm.TU.HIC_ASM_14.133	2989.68	806.535	1.8904	2.71885e-41	HIC_ASM_14	3474918	3477748	+	803
evm.TU.HIC_ASM_22.3024	326.719	34.1812	3.26002	2.7283e-41	HIC_ASM_22	101547091	101548177	+	1087
evm.TU.HIC_ASM_2.130	3818.01	1380.43	1.46747	3.10274e-41	HIC_ASM_2	2208462	2210324	-	1863
evm.TU.HIC_ASM_19.3938	1701.68	543.838	1.6456	3.55245e-41	HIC_ASM_19	98753161	98758245	+	1889
evm.TU.HIC_ASM_20.4984	2045.64	562.401	1.86245	3.94191e-41	HIC_ASM_20	141620700	141623118	-	2080
evm.TU.HIC_ASM_19.3901	241.207	18.2319	3.72236	4.05722e-41	HIC_ASM_19	97673960	97675833	+	1339
evm.TU.HIC_ASM_3.3187	1256.08	199.502	2.6557	4.21417e-41	HIC_ASM_3	110534474	110539181	+	2366
evm.TU.HIC_ASM_16.4884	462.528	1516.23	-1.71285	5.22784e-41	HIC_ASM_16	157920324	157927702	+	3641
novel.776	495.89	68.2725	2.85796	5.72621e-41	CTG6877	138058	148029	-	9972
novel.2812	670.718	103.956	2.68718	6.44326e-41	HIC_ASM_17	7043276	7108997	-	20811
evm.TU.HIC_ASM_3.264	45947.3	15516.4	1.56622	6.98424e-41	HIC_ASM_3	5622036	5624433	+	1941
evm.TU.CTG816.3	1856.34	604.312	1.61877	7.81839e-41	CTG816	41252	45033	-	1062
evm.TU.HIC_ASM_21.3325	913.667	256.855	1.83124	8.64998e-41	HIC_ASM_21	113503105	113505355	+	2099
evm.TU.HIC_ASM_22.2414	112.929	588.12	-2.381	9.73186e-41	HIC_ASM_22	84755686	84757273	-	1126
evm.TU.HIC_ASM_0.4673	1123.76	340.99	1.72123	1.34636e-40	HIC_ASM_0	164482528	164491250	-	1496
evm.TU.HIC_ASM_14.1734	2615.65	696.496	1.90859	1.39186e-40	HIC_ASM_14	59600290	59605523	-	2293
evm.TU.HIC_ASM_20.374	151.27	685.609	-2.17846	2.46209e-40	HIC_ASM_20	10186163	10188449	+	1845
novel.4552	647.988	164.576	1.9765	2.57571e-40	HIC_ASM_6	102770724	102775901	+	1815
evm.TU.HIC_ASM_20.3472	3752.72	944.46	1.9904	2.6133e-40	HIC_ASM_20	104377262	104380618	-	2068
evm.TU.HIC_ASM_18.2153	258.367	14.3023	4.19084	2.75633e-40	HIC_ASM_18	75216007	75216888	-	882
novel.4212	240.061	13.1773	4.1947	2.83894e-40	HIC_ASM_4	7331036	7343408	-	2921
evm.TU.HIC_ASM_12.660	848.872	204.758	2.05227	2.97954e-40	HIC_ASM_12	18160792	18165079	+	2217
evm.TU.HIC_ASM_22.2872	468.246	94.4952	2.31073	3.00739e-40	HIC_ASM_22	97554142	97557018	-	1918
evm.TU.HIC_ASM_4.564	60.7113	364.907	-2.58512	3.20769e-40	HIC_ASM_4	15393787	15396829	-	1848
evm.TU.HIC_ASM_18.4642	26.1904	275.793	-3.38808	3.97227e-40	HIC_ASM_18	158104403	158108795	+	2983
evm.TU.HIC_ASM_6.3055	309.195	42.0743	2.88119	4.07133e-40	HIC_ASM_6	108038827	108040455	-	807
evm.TU.HIC_ASM_22.2309	3201.03	1133.45	1.49798	4.55005e-40	HIC_ASM_22	81986350	81987742	+	1393
evm.TU.HIC_ASM_1.917	303.868	3.26201	6.53865	5.25806e-40	HIC_ASM_1	29747688	29748232	+	369
evm.TU.HIC_ASM_6.2630	591.418	107.153	2.46426	6.04583e-40	HIC_ASM_6	94289241	94290634	-	1114
evm.TU.HIC_ASM_0.5742	202.283	826.431	-2.02874	6.35101e-40	HIC_ASM_0	191372829	191377691	-	3768
evm.TU.CTG1972.16	1210.66	354.712	1.77163	6.55698e-40	CTG1972	181233	182413	-	1181
evm.TU.HIC_ASM_0.3522	302.238	21.2895	3.84191	6.6108e-40	HIC_ASM_0	130679873	130682782	+	2129
evm.TU.CTG4380.1	445.487	54.6813	3.02055	7.7569e-40	CTG4380	28451	36696	-	3040
evm.TU.HIC_ASM_14.3166	338.312	26.1907	3.70078	7.97551e-40	HIC_ASM_14	109970313	109973029	+	1844
evm.TU.HIC_ASM_21.3248_evm.TU.HIC_ASM_21.3249	2676.66	774.932	1.78798	8.0121e-40	HIC_ASM_21	111237211	111263887	-	2944
evm.TU.HIC_ASM_13.770	442.774	79.1142	2.48684	8.61107e-40	HIC_ASM_13	20522017	20523928	+	1912
evm.TU.CTG1328.11	1901.93	561.076	1.76074	1.05414e-39	CTG1328	131722	136511	-	2147
evm.TU.HIC_ASM_20.1486	142.903	731.649	-2.3559	1.20759e-39	HIC_ASM_20	52173045	52178417	-	2643
evm.TU.HIC_ASM_1.1438	7932.1	27327.6	-1.78459	1.24582e-39	HIC_ASM_1	54037750	54040139	+	1973
evm.TU.HIC_ASM_1.2980	561.034	50.7681	3.46347	1.28569e-39	HIC_ASM_1	111984962	111986002	-	1041
evm.TU.HIC_ASM_13.356	80.8177	411.783	-2.34977	1.97061e-39	HIC_ASM_13	8662007	8664834	+	1686
evm.TU.HIC_ASM_0.546	957.44	234.079	2.03173	2.18003e-39	HIC_ASM_0	17576685	17579350	-	1845
evm.TU.HIC_ASM_20.4297	12003.2	39896.8	-1.73283	2.26248e-39	HIC_ASM_20	125973839	125975148	-	1310
evm.TU.HIC_ASM_9.1576	129.741	616.834	-2.24787	2.41198e-39	HIC_ASM_9	60288538	60291887	+	1662
evm.TU.HIC_ASM_11.128	5937.27	2016.18	1.55838	2.49134e-39	HIC_ASM_11	2370476	2379302	+	2362
evm.TU.HIC_ASM_0.4749	504.09	60.338	3.05906	2.53188e-39	HIC_ASM_0	166533971	166538632	+	4046
novel.3244	309.04	3.2099	6.56402	2.53545e-39	HIC_ASM_19	40229763	40248822	+	1264
evm.TU.HIC_ASM_20.2954	720.892	2145.33	-1.57373	3.1407e-39	HIC_ASM_20	93117220	93120411	-	1350
evm.TU.HIC_ASM_5.3771	1194.08	362.985	1.71692	4.01251e-39	HIC_ASM_5	120634290	120637028	-	1082
evm.TU.HIC_ASM_2.3363	739.736	182.297	2.02002	4.0729e-39	HIC_ASM_2	113475905	113483378	+	2058
evm.TU.HIC_ASM_8.547	599.046	1974.18	-1.72052	4.10849e-39	HIC_ASM_8	15992367	15996740	-	1375
novel.572	579.403	111.656	2.37378	4.51755e-39	CTG511	51932	65140	-	9174
evm.TU.HIC_ASM_8.81	298.234	31.2907	3.25853	4.60631e-39	HIC_ASM_8	2204430	2205797	+	1368
evm.TU.HIC_ASM_2.2737	1220.97	323.471	1.91606	5.25725e-39	HIC_ASM_2	97219731	97223719	+	1519
evm.TU.HIC_ASM_21.1029	1080.45	188.615	2.521	5.83305e-39	HIC_ASM_21	25973890	25974842	-	953
evm.TU.HIC_ASM_15.1428	2360.12	745.25	1.66327	5.87385e-39	HIC_ASM_15	42895867	42899245	+	1596
evm.TU.CTG5877.2	1031.2	292.351	1.81952	6.96457e-39	CTG5877	33401	37775	-	1794
evm.TU.CTG4715.11	243.707	24.2427	3.33058	8.11512e-39	CTG4715	227084	229125	+	1005
evm.TU.HIC_ASM_23.1881	26.6884	254.514	-3.26102	1.12225e-38	HIC_ASM_23	57629169	57633450	-	1623
evm.TU.HIC_ASM_1.786	4025.01	10945.9	-1.44341	1.81029e-38	HIC_ASM_1	24588600	24591409	+	1771
evm.TU.HIC_ASM_3.3823	42250	12338.2	1.77588	2.19241e-38	HIC_ASM_3	127540090	127542968	-	1974
evm.TU.HIC_ASM_21.3981	4180.65	1486.72	1.4918	2.23386e-38	HIC_ASM_21	132927092	132929480	-	2389
evm.TU.CTG5582.3	786.86	177.178	2.15205	2.5945e-38	CTG5582	117371	122437	+	2299
evm.TU.CTG1017.5	2246.15	780.74	1.52448	2.7198e-38	CTG1017	54685	60794	+	1675
evm.TU.HIC_ASM_7.2261	1925.91	570.366	1.75632	2.95214e-38	HIC_ASM_7	73032134	73033798	+	916
evm.TU.HIC_ASM_7.1944	133.937	553.195	-2.04522	3.17072e-38	HIC_ASM_7	61277055	61279230	+	1826
evm.TU.HIC_ASM_5.827	38.2725	288.623	-2.9175	3.88397e-38	HIC_ASM_5	25437011	25446453	-	4563
evm.TU.CTG2961.5	146.09	666.323	-2.18797	4.43348e-38	CTG2961	128385	130196	-	1812
evm.TU.HIC_ASM_3.3273	222.174	17.0549	3.70643	5.84409e-38	HIC_ASM_3	112170617	112173525	+	1625
evm.TU.HIC_ASM_18.2620	400.912	2.59919	7.26149	8.04019e-38	HIC_ASM_18	94126043	94133295	+	1515
evm.TU.HIC_ASM_1.2000	731.985	87.6828	3.06538	8.87637e-38	HIC_ASM_1	82718087	82719059	+	255
evm.TU.HIC_ASM_8.1743	50.1602	318.129	-2.66437	9.67761e-38	HIC_ASM_8	62405576	62411403	+	2647
evm.TU.HIC_ASM_5.578	5108.99	1805.04	1.50111	1.00179e-37	HIC_ASM_5	17658101	17664288	-	2213
novel.4672	19.2835	275.967	-3.84763	1.25216e-37	HIC_ASM_7	49221262	49222577	+	801
evm.TU.HIC_ASM_1.2582	759.949	2200.44	-1.53387	1.46283e-37	HIC_ASM_1	99844272	99847188	+	1798
evm.TU.HIC_ASM_17.3202	423.424	60.7732	2.80063	1.58022e-37	HIC_ASM_17	121179563	121181003	-	888
novel.2049	10.4565	210.736	-4.34191	1.63691e-37	HIC_ASM_13	86733232	86738924	+	5693
evm.TU.HIC_ASM_22.4775	12928.9	4976.33	1.37752	1.97724e-37	HIC_ASM_22	143783576	143790594	-	2138
evm.TU.HIC_ASM_22.3633	800.05	222.468	1.84697	1.98256e-37	HIC_ASM_22	117626434	117632735	+	1902
evm.TU.CTG2830.1	2611.64	846.82	1.62513	2.13033e-37	CTG2830	23235	25705	-	997
evm.TU.HIC_ASM_12.293	142.081	862.463	-2.60306	2.19808e-37	HIC_ASM_12	7796195	7797190	-	754
evm.TU.HIC_ASM_18.1580	1592.41	5835.97	-1.87361	2.2949e-37	HIC_ASM_18	54321073	54326039	-	1980
evm.TU.HIC_ASM_0.5350	453.382	1512.61	-1.7381	2.29648e-37	HIC_ASM_0	181195275	181198712	-	2054
evm.TU.HIC_ASM_20.1095	146.579	591.362	-2.01372	2.34472e-37	HIC_ASM_20	40844807	40867859	+	2253
evm.TU.HIC_ASM_10.1627	420.919	1589.49	-1.91788	2.39006e-37	HIC_ASM_10	60554775	60558703	-	2016
evm.TU.HIC_ASM_19.3477	332.808	2.53936	6.99359	2.50535e-37	HIC_ASM_19	86728470	86729874	+	988
evm.TU.HIC_ASM_17.3508_evm.TU.HIC_ASM_17.3511	221.669	1429.32	-2.68971	3.56214e-37	HIC_ASM_17	129411508	129526467	+	1467
evm.TU.HIC_ASM_0.2441	241.098	26.9635	3.16522	3.91535e-37	HIC_ASM_0	89984763	89988938	-	1703
novel.328	442.151	95.8458	2.20426	4.10855e-37	CTG3314	78821	83003	+	2366
evm.TU.HIC_ASM_17.1531	280.224	23.6165	3.57139	4.29988e-37	HIC_ASM_17	60601130	60603860	+	1213
evm.TU.HIC_ASM_16.68	854.064	192.668	2.15057	4.61867e-37	HIC_ASM_16	1201654	1208041	+	6388
evm.TU.HIC_ASM_6.640	593.957	137.344	2.11319	5.32269e-37	HIC_ASM_6	19928250	19929579	-	1016
evm.TU.HIC_ASM_17.682	2617.52	570.322	2.19928	6.02221e-37	HIC_ASM_17	25794814	25796465	+	1439
evm.TU.HIC_ASM_18.1541	224.97	772.477	-1.77955	6.43252e-37	HIC_ASM_18	52142106	52146201	-	2450
evm.TU.HIC_ASM_15.31	42.5025	299.874	-2.81271	6.83087e-37	HIC_ASM_15	412016	413883	+	1868
evm.TU.HIC_ASM_3.3636	556.155	102.362	2.44419	6.88925e-37	HIC_ASM_3	121646108	121646803	-	696
evm.TU.HIC_ASM_17.2786	14.3797	246.207	-4.09575	7.17776e-37	HIC_ASM_17	108270409	108271617	+	1209
evm.TU.HIC_ASM_0.3306	1225.13	389.967	1.65238	7.5814e-37	HIC_ASM_0	123916726	123921091	-	2748
evm.TU.HIC_ASM_3.2797	2560.27	675.083	1.92347	8.3897e-37	HIC_ASM_3	98330382	98331720	-	1030
evm.TU.HIC_ASM_5.1954	96.9461	644.781	-2.73271	9.57021e-37	HIC_ASM_5	70676745	70680357	+	2159
evm.TU.HIC_ASM_20.2444	54.691	503.153	-3.2032	1.01847e-36	HIC_ASM_20	78228366	78231187	-	1866
evm.TU.HIC_ASM_7.2956	978.397	293.244	1.73925	1.18098e-36	HIC_ASM_7	101839306	101842655	-	1127
evm.TU.HIC_ASM_6.1002	2529.56	663.168	1.93229	1.20261e-36	HIC_ASM_6	32870536	32874506	+	1421
evm.TU.HIC_ASM_20.1198	1879.66	561.731	1.74264	1.26721e-36	HIC_ASM_20	44485675	44489942	+	4268
evm.TU.HIC_ASM_3.1466	212.2	870.297	-2.03482	1.38072e-36	HIC_ASM_3	47620511	47626227	-	3830
evm.TU.HIC_ASM_10.2761	96.7382	571.542	-2.56299	1.59658e-36	HIC_ASM_10	98185341	98191334	+	2405
evm.TU.HIC_ASM_13.1600	232.769	5.89111	5.3051	1.62439e-36	HIC_ASM_13	48105843	48106877	+	537
novel.299	253.377	30.2602	3.06102	1.65135e-36	CTG3084	35682	39528	+	2252
evm.TU.HIC_ASM_14.1175	230.359	15.2594	3.90861	1.72584e-36	HIC_ASM_14	37419731	37421143	+	870
evm.TU.HIC_ASM_21.2286	11.5724	205.327	-4.13559	1.75205e-36	HIC_ASM_21	78610195	78612439	+	2245
evm.TU.HIC_ASM_19.5372	605.632	106.447	2.50542	1.99721e-36	HIC_ASM_19	149812865	149813251	+	387
evm.TU.HIC_ASM_6.290	1867.13	533.29	1.80834	2.03405e-36	HIC_ASM_6	7048671	7052715	+	1254
evm.TU.HIC_ASM_17.4670	62.2749	391.031	-2.6538	2.39608e-36	HIC_ASM_17	159226857	159228924	-	1639
evm.TU.HIC_ASM_23.4176	907.78	228.931	1.98637	2.5292e-36	HIC_ASM_23	138671963	138680927	-	2010
novel.1739	198.454	11.4552	4.11497	2.69708e-36	HIC_ASM_11	144090217	144091449	+	1233
evm.TU.HIC_ASM_0.3169	739.973	118.614	2.64603	2.93354e-36	HIC_ASM_0	119819486	119821494	-	2009
evm.TU.HIC_ASM_17.1725	2134.01	660.472	1.69234	3.19235e-36	HIC_ASM_17	69969851	69977016	+	2369
evm.TU.HIC_ASM_17.1941	826.581	170.659	2.27607	3.70635e-36	HIC_ASM_17	79561149	79563459	+	2311
evm.TU.HIC_ASM_17.1410	528.546	136.638	1.95152	4.16174e-36	HIC_ASM_17	55750575	55752540	+	1742
evm.TU.HIC_ASM_1.2611	529.986	117.714	2.17028	4.27099e-36	HIC_ASM_1	100758595	100764792	+	1789
novel.96	363.833	56.6766	2.68061	4.32958e-36	CTG1667	56460	69421	+	3055
novel.3860	661.61	149.175	2.15164	4.365e-36	HIC_ASM_23	45988000	45990439	+	2213
evm.TU.HIC_ASM_18.1787	578.443	2626.7	-2.18344	4.7955e-36	HIC_ASM_18	61821321	61822715	-	785
evm.TU.HIC_ASM_20.1493	2365.24	813.26	1.5404	5.17242e-36	HIC_ASM_20	52435386	52438258	+	2029
evm.TU.HIC_ASM_19.4021	1223.38	283.143	2.11037	5.33206e-36	HIC_ASM_19	100834937	100844700	-	2702
novel.2704	422.344	91.9895	2.19928	5.38643e-36	HIC_ASM_17	60183070	60184329	+	1260
evm.TU.HIC_ASM_22.4113	552.259	1732.65	-1.64946	5.45076e-36	HIC_ASM_22	128961106	128965993	-	1624
evm.TU.HIC_ASM_16.217	570.345	1701.74	-1.57708	5.6902e-36	HIC_ASM_16	3989534	3993153	-	1591
evm.TU.HIC_ASM_4.1484	65.0288	347.194	-2.41726	5.72152e-36	HIC_ASM_4	40790001	40792613	+	2613
evm.TU.HIC_ASM_0.5797	2460.29	7657.26	-1.63799	5.75197e-36	HIC_ASM_0	192870332	192871771	-	1213
evm.TU.CTG2628.8	7181.71	2524.04	1.50849	7.66409e-36	CTG2628	142412	142683	-	201
evm.TU.HIC_ASM_5.313	261.853	3.25429	6.32411	7.79504e-36	HIC_ASM_5	9158410	9160374	+	1965
evm.TU.HIC_ASM_12.584	379.709	56.3167	2.75336	8.91118e-36	HIC_ASM_12	16054803	16056971	+	527
evm.TU.HIC_ASM_13.2425	153.158	603.034	-1.97641	9.24324e-36	HIC_ASM_13	76719881	76723293	-	1053
evm.TU.HIC_ASM_19.3161	1233.44	391.001	1.65856	9.52523e-36	HIC_ASM_19	77261508	77263430	+	1480
evm.TU.HIC_ASM_1.3252	1534.97	6248.24	-2.02531	9.834e-36	HIC_ASM_1	118505139	118526405	+	713
evm.TU.HIC_ASM_17.3484	1715.8	423.667	2.01839	9.91914e-36	HIC_ASM_17	128586561	128589271	-	1507
evm.TU.HIC_ASM_0.4108	1201.19	380.486	1.65788	1.0213e-35	HIC_ASM_0	147203827	147209820	-	3235
evm.TU.CTG9471.3	318.677	28.2553	3.49072	1.18109e-35	CTG9471	90844	91878	+	1035
evm.TU.HIC_ASM_16.2254	5838.85	2014.06	1.53556	1.21612e-35	HIC_ASM_16	65046388	65048911	+	2153
evm.TU.HIC_ASM_0.1870	1238.13	312.3	1.98651	1.4616e-35	HIC_ASM_0	69723780	69732423	+	4526
evm.TU.HIC_ASM_2.1567	1080.3	330.348	1.70873	1.47044e-35	HIC_ASM_2	43269693	43275519	-	2071
evm.TU.HIC_ASM_22.1172	77.0769	492.553	-2.67609	1.51609e-35	HIC_ASM_22	46234060	46234242	+	183
evm.TU.HIC_ASM_19.517	1340.19	3448.75	-1.36379	1.56081e-35	HIC_ASM_19	12954009	12959587	-	1850
evm.TU.HIC_ASM_20.677	3659.52	1228.4	1.57501	1.81076e-35	HIC_ASM_20	21029275	21053792	+	2367
evm.TU.CTG8235.18	256.714	5.8612	5.4484	2.03613e-35	CTG8235	414141	416266	+	534
evm.TU.HIC_ASM_11.4162	362.175	42.9175	3.07719	2.12286e-35	HIC_ASM_11	169412425	169417525	+	885
evm.TU.CTG7404.1	348.284	48.2152	2.85109	2.40575e-35	CTG7404	11066	14264	+	1857
evm.TU.HIC_ASM_21.598	832.507	249.593	1.73649	2.8518e-35	HIC_ASM_21	14454780	14458920	+	2685
evm.TU.HIC_ASM_20.4775	104.256	512.836	-2.29884	2.89608e-35	HIC_ASM_20	136675827	136677349	-	1286
evm.TU.HIC_ASM_6.3574	1623.44	409.299	1.98887	2.92576e-35	HIC_ASM_6	120425626	120428686	+	1427
evm.TU.HIC_ASM_4.2529	406.182	1301.58	-1.6805	3.0737e-35	HIC_ASM_4	74973807	74976681	+	1746
evm.TU.HIC_ASM_13.2154	250.241	10.992	4.49725	3.25957e-35	HIC_ASM_13	70596370	70597239	+	870
evm.TU.HIC_ASM_20.2048	1217.5	280.331	2.11795	3.47504e-35	HIC_ASM_20	67269021	67272196	-	3176
evm.TU.HIC_ASM_9.1840	815.634	3055.62	-1.9051	3.56554e-35	HIC_ASM_9	69884722	69888470	-	1553
evm.TU.HIC_ASM_22.2639	10.3309	183.692	-4.14683	3.75424e-35	HIC_ASM_22	91587447	91594056	+	4546
evm.TU.HIC_ASM_0.913	205.159	719.261	-1.81033	4.32317e-35	HIC_ASM_0	34774839	34782699	-	2193
evm.TU.HIC_ASM_6.1535	3667.49	1337.11	1.45574	4.8894e-35	HIC_ASM_6	53160742	53177218	+	1674
evm.TU.HIC_ASM_22.2823	793.479	134.837	2.5597	5.1962e-35	HIC_ASM_22	95910355	95911817	-	885
evm.TU.HIC_ASM_16.3490	1546.25	368.339	2.07103	6.07035e-35	HIC_ASM_16	104418779	104419781	+	1003
novel.3416	393.859	69.4535	2.50189	6.69255e-35	HIC_ASM_2	54587723	54590448	-	2726
evm.TU.HIC_ASM_13.2325	21.7279	216.49	-3.31453	7.45374e-35	HIC_ASM_13	74252533	74253608	-	1076
evm.TU.HIC_ASM_20.1978	195.95	12.8638	3.93902	7.45677e-35	HIC_ASM_20	65654607	65672084	+	1572
evm.TU.HIC_ASM_6.107	1057.95	270.84	1.96508	7.92062e-35	HIC_ASM_6	2542169	2547093	-	3097
evm.TU.CTG2209.4	3666.34	1268.34	1.53187	8.24198e-35	CTG2209	94563	104119	+	1471
evm.TU.HIC_ASM_21.3662	7189.5	2706.23	1.40961	8.58537e-35	HIC_ASM_21	124173679	124179589	+	3023
evm.TU.HIC_ASM_0.2237	545.354	137.649	1.98658	9.35751e-35	HIC_ASM_0	82173853	82179442	-	1767
evm.TU.HIC_ASM_11.323	125.261	605.439	-2.27635	9.41321e-35	HIC_ASM_11	6457996	6459735	+	617
evm.TU.HIC_ASM_2.8	1964.71	721.111	1.4462	9.64364e-35	HIC_ASM_2	53366	59352	-	1617
evm.TU.HIC_ASM_4.3096	916.953	204.9	2.16165	1.01788e-34	HIC_ASM_4	101901306	101909344	-	1898
evm.TU.HIC_ASM_11.3836	6419.63	2330.83	1.46159	1.10451e-34	HIC_ASM_11	159586693	159591389	+	2333
evm.TU.HIC_ASM_5.3213	37.9427	286.809	-2.92644	1.14911e-34	HIC_ASM_5	107460271	107466239	+	1449
evm.TU.HIC_ASM_8.1960	7794.12	18852.1	-1.27423	1.35882e-34	HIC_ASM_8	69019222	69022998	-	1788
evm.TU.HIC_ASM_14.2036	234.912	27.6398	3.09201	1.42721e-34	HIC_ASM_14	70937843	70942363	+	1605
evm.TU.HIC_ASM_16.1611	77.4092	377.295	-2.28821	1.49062e-34	HIC_ASM_16	43337873	43343165	+	2042
evm.TU.HIC_ASM_16.4855	2409.7	6361.83	-1.40051	1.55623e-34	HIC_ASM_16	157204262	157208908	-	1926
evm.TU.CTG369.5	1879.63	521.181	1.85076	1.59735e-34	CTG369	42144	47203	+	2340
evm.TU.HIC_ASM_12.738	2194.98	514.604	2.09342	1.61648e-34	HIC_ASM_12	20218197	20224133	-	975
evm.TU.HIC_ASM_5.662	211.778	18.0313	3.55736	1.72377e-34	HIC_ASM_5	20592379	20596503	-	3911
evm.TU.HIC_ASM_20.3304	4882.02	1497.48	1.70468	1.77145e-34	HIC_ASM_20	100415822	100416490	-	231
evm.TU.HIC_ASM_17.4658	728.983	186.722	1.96288	2.01266e-34	HIC_ASM_17	158951749	158954113	-	1185
novel.2636	450.104	75.8773	2.57285	2.14504e-34	HIC_ASM_16	147988282	147991057	-	804
evm.TU.HIC_ASM_2.3723	915.872	225.107	2.02369	2.22345e-34	HIC_ASM_2	122353825	122359779	+	1446
evm.TU.HIC_ASM_6.1544	1620.24	565.175	1.51997	2.23261e-34	HIC_ASM_6	53486971	53491056	+	2014
evm.TU.HIC_ASM_21.701	220.951	853.557	-1.94893	2.31727e-34	HIC_ASM_21	17254825	17258545	-	1821
evm.TU.HIC_ASM_1.2153	1455.63	368.609	1.98192	2.64259e-34	HIC_ASM_1	87680609	87685498	+	2120
evm.TU.HIC_ASM_1.456	398.661	1233.21	-1.6287	2.66205e-34	HIC_ASM_1	13043418	13049830	-	2865
evm.TU.HIC_ASM_13.72	200.47	8.82508	4.50555	2.71491e-34	HIC_ASM_13	1329072	1331652	-	1657
evm.TU.CTG1786.17	414.685	74.4522	2.47922	2.80478e-34	CTG1786	365708	371414	+	2263
evm.TU.HIC_ASM_4.372	258.989	39.8156	2.69964	2.81732e-34	HIC_ASM_4	10109386	10114127	+	1575
evm.TU.HIC_ASM_19.3964	456.698	1433.43	-1.64922	2.9264e-34	HIC_ASM_19	99442497	99443925	+	1315
evm.TU.HIC_ASM_16.1827	193.59	797.399	-2.04156	3.16308e-34	HIC_ASM_16	50723434	50725331	-	1678
evm.TU.HIC_ASM_0.5000	1034.31	305.208	1.76	3.26372e-34	HIC_ASM_0	172912736	172915530	+	1109
evm.TU.HIC_ASM_13.3613	388.512	1917.64	-2.30358	3.35994e-34	HIC_ASM_13	108297153	108297698	+	294
evm.TU.HIC_ASM_5.1133	2066.4	5883.81	-1.50945	3.40733e-34	HIC_ASM_5	35669821	35674714	+	2881
evm.TU.HIC_ASM_7.259	191.441	765.319	-1.99867	3.56244e-34	HIC_ASM_7	6167281	6169879	-	1431
evm.TU.HIC_ASM_17.2933	22.0139	211.858	-3.26342	3.58918e-34	HIC_ASM_17	113009186	113013497	+	3529
evm.TU.HIC_ASM_13.1351	32.2785	261.198	-3.01117	3.7628e-34	HIC_ASM_13	38243308	38247205	-	1835
evm.TU.HIC_ASM_22.2716	1099.67	318.08	1.79023	4.05279e-34	HIC_ASM_22	93539358	93547253	-	1198
evm.TU.HIC_ASM_0.5164	423.898	72.1184	2.55866	4.17207e-34	HIC_ASM_0	176879336	176881473	+	1073
evm.TU.HIC_ASM_5.2610	747.797	150.555	2.31295	4.80894e-34	HIC_ASM_5	91729182	91734457	+	358
evm.TU.CTG6638.2	182.644	5.83803	4.9584	4.81498e-34	CTG6638	19366	20929	+	836
evm.TU.CTG5606.6	15322.9	5113.33	1.58334	5.51667e-34	CTG5606	137624	142261	+	2170
evm.TU.HIC_ASM_16.1770	1190.49	365.706	1.70269	5.55637e-34	HIC_ASM_16	48950060	48956602	-	1627
evm.TU.CTG5894.2	1297.38	456.359	1.50724	5.86799e-34	CTG5894	51453	58299	-	1930
evm.TU.HIC_ASM_12.537	489.58	107.859	2.18062	5.91615e-34	HIC_ASM_12	15012271	15016068	-	2104
evm.TU.HIC_ASM_3.3886	223.323	776.945	-1.79763	6.30975e-34	HIC_ASM_3	128694574	128700086	+	3194
evm.TU.CTG8475.3	29.8047	268.262	-3.17105	6.39683e-34	CTG8475	35024	37478	-	1251
evm.TU.HIC_ASM_8.2074	6243.19	20307.8	-1.70171	6.7363e-34	HIC_ASM_8	73352888	73354373	+	1238
evm.TU.HIC_ASM_11.4095	992.772	325.918	1.60714	6.88799e-34	HIC_ASM_11	167490694	167494719	-	1272
evm.TU.HIC_ASM_19.2989	9.2439	184.739	-4.30626	7.39481e-34	HIC_ASM_19	73708505	73711553	-	1845
evm.TU.CTG4031.6	3090.36	1217.16	1.34401	8.10096e-34	CTG4031	226663	231893	+	2053
novel.1453	64.7733	373.581	-2.53232	8.55401e-34	HIC_ASM_10	26359260	26361159	+	1718
evm.TU.HIC_ASM_7.2298	6.08276	184.761	-4.93619	9.21428e-34	HIC_ASM_7	74244244	74255444	-	1191
evm.TU.HIC_ASM_3.2198	46.1884	300.825	-2.70279	9.32971e-34	HIC_ASM_3	80032346	80034968	-	1320
evm.TU.HIC_ASM_9.1710	431.841	1484.1	-1.78175	1.02017e-33	HIC_ASM_9	64953159	64957377	+	1914
evm.TU.HIC_ASM_23.784	370.197	59.7649	2.62729	1.18575e-33	HIC_ASM_23	17705226	17707929	-	2704
evm.TU.HIC_ASM_5.672	373.976	1155.7	-1.62792	1.20858e-33	HIC_ASM_5	20794767	20799994	-	2203
evm.TU.CTG5873.3	81.1534	411.817	-2.3438	1.26211e-33	CTG5873	55066	57921	-	1654
evm.TU.HIC_ASM_9.250	4423.31	1369.84	1.69107	1.31485e-33	HIC_ASM_9	5018754	5023764	+	1889
evm.TU.CTG9141.9	1355.64	412.276	1.7173	1.32771e-33	CTG9141	336510	338098	-	1589
evm.TU.HIC_ASM_16.3775	318.107	61.5412	2.37052	1.36346e-33	HIC_ASM_16	114843053	114846151	+	2075
evm.TU.HIC_ASM_19.1098	292.459	52.5298	2.47542	1.44767e-33	HIC_ASM_19	27272816	27274999	-	2184
evm.TU.HIC_ASM_11.3996	195.964	796.619	-2.02351	1.59043e-33	HIC_ASM_11	164313048	164317844	+	2635
evm.TU.HIC_ASM_12.1680	8597.32	3005.4	1.51645	1.60614e-33	HIC_ASM_12	48673332	48676756	-	1018
evm.TU.HIC_ASM_18.700	682.619	150.424	2.18155	1.79358e-33	HIC_ASM_18	20425612	20427943	+	1520
evm.TU.HIC_ASM_13.2753	325.642	53.2341	2.60827	1.79434e-33	HIC_ASM_13	85192504	85194857	+	1946
evm.TU.HIC_ASM_0.3040	819.346	12727.6	-3.95737	1.87755e-33	HIC_ASM_0	115086395	115087855	+	1461
evm.TU.HIC_ASM_14.930	653.806	2296.08	-1.8126	1.97416e-33	HIC_ASM_14	28302213	28306162	-	1878
evm.TU.HIC_ASM_17.3263	3280.9	1206.42	1.4435	2.05503e-33	HIC_ASM_17	123096892	123103690	+	2005
evm.TU.CTG6980.11	664.019	148.505	2.16037	2.16557e-33	CTG6980	127491	130320	-	2405
evm.TU.HIC_ASM_19.3268	268.139	892.166	-1.73452	2.1683e-33	HIC_ASM_19	81145423	81149348	-	1372
evm.TU.HIC_ASM_20.428	212.021	767.605	-1.85703	2.41844e-33	HIC_ASM_20	11704820	11710423	+	1972
evm.TU.CTG4876.11	710.713	164.328	2.11344	2.59026e-33	CTG4876	351754	356550	+	2683
evm.TU.HIC_ASM_4.989	468.967	99.8594	2.23275	2.83936e-33	HIC_ASM_4	27547144	27548498	+	207
evm.TU.HIC_ASM_18.2264	5278.39	1433.85	1.88008	3.00699e-33	HIC_ASM_18	79763942	79825221	+	1008
evm.TU.HIC_ASM_0.4752	176.921	617.516	-1.80435	3.04763e-33	HIC_ASM_0	166582482	166585755	-	2475
evm.TU.HIC_ASM_15.1192	1704.61	551.36	1.62872	3.16489e-33	HIC_ASM_15	33612826	33625819	+	1657
evm.TU.HIC_ASM_20.4299	5756.54	22640.1	-1.97558	3.76019e-33	HIC_ASM_20	125989982	125990989	-	1008
evm.TU.HIC_ASM_19.2181	319.286	1081.15	-1.75881	4.04766e-33	HIC_ASM_19	52234642	52237102	+	2461
evm.TU.HIC_ASM_1.1771	13864.1	5759.28	1.26745	4.09051e-33	HIC_ASM_1	74063886	74066927	-	1460
novel.895	186.288	13.3095	3.7993	4.55407e-33	CTG818	250808	253852	+	2507
evm.TU.HIC_ASM_6.767	207.858	22.3864	3.20883	5.25329e-33	HIC_ASM_6	23619864	23621780	+	1917
evm.TU.HIC_ASM_3.582	979.653	211.279	2.21477	5.26272e-33	HIC_ASM_3	14330011	14332623	+	1243
evm.TU.HIC_ASM_21.4162	648.972	167.211	1.95538	5.54694e-33	HIC_ASM_21	136898121	136904703	+	1690
evm.TU.HIC_ASM_19.5157	297.779	48.2635	2.62769	5.87323e-33	HIC_ASM_19	145191286	145194002	-	2050
evm.TU.HIC_ASM_23.3019	4294.15	1324.06	1.69731	5.87567e-33	HIC_ASM_23	104089180	104094706	-	2177
novel.1708	207.288	18.4326	3.48064	6.06468e-33	HIC_ASM_11	114948627	115029921	+	1502
evm.TU.HIC_ASM_16.630	55.3345	300.445	-2.43804	6.61955e-33	HIC_ASM_16	15150279	15154456	+	1490
evm.TU.HIC_ASM_15.618	1037.59	258.236	2.00717	9.25422e-33	HIC_ASM_15	16478344	16487505	+	1953
evm.TU.HIC_ASM_21.286	2684.73	1025.07	1.38935	9.39867e-33	HIC_ASM_21	7227303	7232885	-	1818
evm.TU.HIC_ASM_20.2250	99.9784	420.137	-2.07017	1.10617e-32	HIC_ASM_20	73000065	73007023	+	1981
evm.TU.HIC_ASM_14.871	1980.36	646.874	1.61387	1.11945e-32	HIC_ASM_14	25621041	25628802	+	2916
evm.TU.HIC_ASM_21.4042	527.335	127.327	2.05125	1.15242e-32	HIC_ASM_21	134156054	134158464	+	2016
novel.350	179.66	7.49268	4.57834	1.22657e-32	CTG3540	17860	21676	+	1417
evm.TU.HIC_ASM_22.2827	1380.26	425.645	1.69729	1.31456e-32	HIC_ASM_22	96163127	96164738	-	897
evm.TU.HIC_ASM_16.2090	215.918	8.95819	4.56941	1.41549e-32	HIC_ASM_16	59723254	59724957	+	1483
evm.TU.HIC_ASM_13.2274	486.037	1402.29	-1.52839	1.64158e-32	HIC_ASM_13	73078693	73079405	+	444
evm.TU.CTG6783.4	160.263	597.572	-1.9001	1.80867e-32	CTG6783	226568	231089	+	2095
evm.TU.HIC_ASM_21.37	1038.7	264.661	1.97429	1.93351e-32	HIC_ASM_21	993298	994810	+	1513
evm.TU.HIC_ASM_6.777	179.359	4.22295	5.39995	1.98132e-32	HIC_ASM_6	23856071	23857306	+	1236
evm.TU.HIC_ASM_14.1777	15.7339	220.479	-3.78919	2.05857e-32	HIC_ASM_14	60975518	60980731	+	1010
evm.TU.CTG2393.2	225.786	755.748	-1.74359	2.10764e-32	CTG2393	82177	86945	+	3024
evm.TU.HIC_ASM_8.2473	1116.91	2981.81	-1.41659	2.16718e-32	HIC_ASM_8	85939928	85945262	-	2298
evm.TU.HIC_ASM_20.3661	770.923	130.445	2.56112	2.32728e-32	HIC_ASM_20	109402389	109408486	-	2036
evm.TU.CTG8983.3	847.183	2427.33	-1.51847	2.40574e-32	CTG8983	175904	180877	-	1925
evm.TU.HIC_ASM_20.1352	57.9979	387.913	-2.74831	2.45845e-32	HIC_ASM_20	48857193	48858078	-	886
evm.TU.HIC_ASM_3.2946	206.81	776.732	-1.90842	2.47988e-32	HIC_ASM_3	103188969	103194306	+	2457
evm.TU.HIC_ASM_14.1261	1314.93	398.241	1.72353	2.96144e-32	HIC_ASM_14	41320267	41320806	-	540
novel.1103	895.974	280.846	1.67484	3.34328e-32	HIC_ASM_0	85909914	85915513	+	1342
evm.TU.HIC_ASM_21.2460	4267	1324.3	1.68795	3.34699e-32	HIC_ASM_21	85565872	85573247	+	2166
evm.TU.HIC_ASM_19.3740	1298.98	307.68	2.07802	3.48891e-32	HIC_ASM_19	93174030	93180268	-	2267
evm.TU.HIC_ASM_1.3900	213.461	899.411	-2.07513	3.73738e-32	HIC_ASM_1	133667686	133673584	+	1382
evm.TU.HIC_ASM_0.4412	743.158	2330.63	-1.64901	3.98838e-32	HIC_ASM_0	157763724	157768439	-	1605
evm.TU.HIC_ASM_0.4437	2737.74	892.16	1.61745	4.1472e-32	HIC_ASM_0	158569253	158575098	-	3259
evm.TU.HIC_ASM_1.2749	711.275	226.144	1.65244	4.66674e-32	HIC_ASM_1	105531230	105548568	-	5433
evm.TU.HIC_ASM_23.2169	508.478	122.59	2.05247	5.31611e-32	HIC_ASM_23	69202480	69209490	+	2037
novel.1395	284.184	25.4081	3.47178	7.78088e-32	HIC_ASM_1	59531618	59533403	-	1705
evm.TU.HIC_ASM_4.193	533.524	145.699	1.8733	7.89674e-32	HIC_ASM_4	5062245	5064724	-	2480
evm.TU.HIC_ASM_10.1478	182.441	665.97	-1.8656	7.9935e-32	HIC_ASM_10	55575346	55578830	+	1628
evm.TU.HIC_ASM_6.3598	7395.52	24230.8	-1.71208	9.72515e-32	HIC_ASM_6	120953933	120960157	+	4767
evm.TU.HIC_ASM_17.3054	983.515	150.729	2.70632	9.73889e-32	HIC_ASM_17	117384601	117384954	-	354
evm.TU.HIC_ASM_21.3459	180.302	4.03774	5.51774	9.76202e-32	HIC_ASM_21	118276039	118278902	+	1081
evm.TU.HIC_ASM_18.2503	1606.88	4246.6	-1.40219	9.81822e-32	HIC_ASM_18	89468860	89473473	-	1283
evm.TU.HIC_ASM_11.4276	2324.09	845.653	1.45839	9.92428e-32	HIC_ASM_11	171256718	171262737	-	2609
evm.TU.HIC_ASM_5.2893	324.447	50.4458	2.67775	1.06049e-31	HIC_ASM_5	99638673	99639822	-	1150
evm.TU.HIC_ASM_17.1677	985.249	263.096	1.90538	1.06305e-31	HIC_ASM_17	67925478	67927351	+	1874
evm.TU.HIC_ASM_4.634	14.6864	180.896	-3.6192	1.09657e-31	HIC_ASM_4	18299145	18301265	-	2052
evm.TU.HIC_ASM_21.4239	5330.82	2061.39	1.37079	1.45519e-31	HIC_ASM_21	139300010	139303382	-	1469
evm.TU.HIC_ASM_8.3197	2015.77	4696.7	-1.22042	1.59069e-31	HIC_ASM_8	108945864	108951394	-	2254
evm.TU.HIC_ASM_3.505	1613.27	580.497	1.47474	1.65881e-31	HIC_ASM_3	12411260	12416246	+	1792
evm.TU.CTG3305_1.1	2489.24	926.809	1.42481	1.6733e-31	CTG3305_1	42897	44640	+	1744
evm.TU.HIC_ASM_19.1927	299.083	54.94	2.44872	1.69145e-31	HIC_ASM_19	46193359	46194380	-	1022
evm.TU.HIC_ASM_20.2705	5.03745	167.368	-5.05809	1.76288e-31	HIC_ASM_20	87635071	87637791	-	1746
evm.TU.HIC_ASM_9.577	501.52	88.5914	2.50148	1.79955e-31	HIC_ASM_9	14611232	14613203	-	945
evm.TU.HIC_ASM_17.542	1203.46	219.686	2.45504	1.95859e-31	HIC_ASM_17	18278437	18279245	-	592
evm.TU.HIC_ASM_15.2707	5857.87	20711.8	-1.82204	2.09862e-31	HIC_ASM_15	95532428	95533803	+	1376
evm.TU.HIC_ASM_4.1653	695.573	170.346	2.03106	2.10935e-31	HIC_ASM_4	45756461	45760221	-	2984
evm.TU.HIC_ASM_4.2158	840.288	280.026	1.58521	2.1223e-31	HIC_ASM_4	59100588	59105791	-	2729
novel.1422	233.54	31.4864	2.88452	2.12967e-31	HIC_ASM_1	123838849	123841072	-	1406
evm.TU.HIC_ASM_0.4415	861.65	263.587	1.70856	2.18472e-31	HIC_ASM_0	157787323	157794649	-	3963
evm.TU.CTG2078.14	175.814	4.16988	5.37387	2.20896e-31	CTG2078	187144	188415	-	657
evm.TU.HIC_ASM_21.3500	194.976	644.619	-1.72555	2.23197e-31	HIC_ASM_21	119764334	119768100	+	1575
evm.TU.HIC_ASM_16.1700	603.824	129.416	2.22211	2.31879e-31	HIC_ASM_16	46199303	46204505	+	4374
evm.TU.HIC_ASM_1.3273	1121.6	376.321	1.57648	2.3199e-31	HIC_ASM_1	118797834	118803197	+	300
evm.TU.HIC_ASM_16.5106	183.167	13.7649	3.73675	2.72184e-31	HIC_ASM_16	163108680	163109815	-	1136
evm.TU.HIC_ASM_21.2802	1200.46	3290.19	-1.4544	2.78744e-31	HIC_ASM_21	97442826	97445098	+	2273
evm.TU.HIC_ASM_17.2163	542.008	1701.41	-1.65079	2.79056e-31	HIC_ASM_17	87398706	87401111	-	1461
evm.TU.HIC_ASM_21.4060	1327.5	376.539	1.81793	3.05513e-31	HIC_ASM_21	134563571	134566618	-	1939
evm.TU.HIC_ASM_11.170	30404.1	11993.1	1.3421	3.09318e-31	HIC_ASM_11	3175727	3177857	+	1670
evm.TU.HIC_ASM_19.2410	130	493.462	-1.92613	3.09985e-31	HIC_ASM_19	58162369	58165377	-	1170
evm.TU.HIC_ASM_5.3830	421.549	107.577	1.97057	3.53704e-31	HIC_ASM_5	121924983	121926337	-	1355
novel.1119	226.217	30.485	2.89315	3.55422e-31	HIC_ASM_0	104352383	104371410	+	619
evm.TU.HIC_ASM_3.3820	3262.73	1008.38	1.69413	3.55974e-31	HIC_ASM_3	127395044	127411973	+	3528
evm.TU.HIC_ASM_4.1512	725.984	233.381	1.6377	3.83455e-31	HIC_ASM_4	41380626	41385077	+	1227
evm.TU.HIC_ASM_4.3231	88.3874	407.805	-2.20471	4.2003e-31	HIC_ASM_4	105953341	105958543	-	3374
evm.TU.HIC_ASM_4.585	510.907	97.353	2.39604	4.52888e-31	HIC_ASM_4	15909226	15913264	+	1557
evm.TU.HIC_ASM_7.854	2057.61	602.978	1.7709	4.6457e-31	HIC_ASM_7	23409138	23411720	+	1722
evm.TU.HIC_ASM_1.207	1149.98	327.244	1.81421	4.82569e-31	HIC_ASM_1	5367731	5370934	+	3204
evm.TU.HIC_ASM_8.1695	435.234	1300.32	-1.57899	4.99094e-31	HIC_ASM_8	61159086	61166656	-	1407
evm.TU.HIC_ASM_16.2884	115.022	462.974	-2.00684	5.05113e-31	HIC_ASM_16	84792907	84798808	+	2045
novel.5049	1175.58	210.302	2.48029	5.27712e-31	HIC_ASM_9	53892283	53901729	+	8265
evm.TU.HIC_ASM_3.2171	165.287	11.3731	3.85541	5.57216e-31	HIC_ASM_3	78777563	78778853	-	1189
evm.TU.CTG4790.7	6979.58	19630.1	-1.49184	5.79284e-31	CTG4790	479195	481824	-	1128
evm.TU.HIC_ASM_20.933	483.607	96.7267	2.32152	6.0205e-31	HIC_ASM_20	32542293	32544681	-	2389
evm.TU.HIC_ASM_16.3178	657.41	189.483	1.79582	6.1645e-31	HIC_ASM_16	93904172	93908259	-	1367
evm.TU.HIC_ASM_22.1558	409.442	76.3374	2.42205	6.53029e-31	HIC_ASM_22	60118935	60122484	+	1703
novel.1725	159.084	629.938	-1.98399	6.84336e-31	HIC_ASM_11	131823792	131840774	+	2405
evm.TU.CTG1107.17	635.949	183.363	1.79563	7.07352e-31	CTG1107	376284	379233	-	1629
evm.TU.HIC_ASM_9.611	755.278	2067.33	-1.45241	7.52893e-31	HIC_ASM_9	16421001	16425465	+	2275
evm.TU.HIC_ASM_18.4751	26777.2	73152.5	-1.4499	8.08344e-31	HIC_ASM_18	160121389	160124377	-	1201
evm.TU.HIC_ASM_5.1681	375.526	1347.25	-1.84391	8.248e-31	HIC_ASM_5	60493035	60497116	+	1749
evm.TU.CTG4294_1.9	18.864	193.243	-3.36297	8.4333e-31	CTG4294_1	116566	120713	-	1844
evm.TU.HIC_ASM_20.1556	46.787	268.372	-2.51831	8.57205e-31	HIC_ASM_20	54565595	54567430	-	1292
evm.TU.HIC_ASM_7.912	374.965	51.5458	2.86479	8.8062e-31	HIC_ASM_7	25010344	25012874	+	1748
evm.TU.HIC_ASM_5.3557	265.655	45.4357	2.55228	9.32036e-31	HIC_ASM_5	115660384	115662375	-	786
evm.TU.HIC_ASM_2.502	14.8708	177.507	-3.5643	9.79915e-31	HIC_ASM_2	11346026	11352908	-	2309
evm.TU.CTG229.11	491.394	136.41	1.85033	9.8178e-31	CTG229	287900	292068	+	591
evm.TU.HIC_ASM_11.3641	3229.26	1290.51	1.32335	1.02629e-30	HIC_ASM_11	152995844	153002811	-	3124
evm.TU.HIC_ASM_5.3458	358.491	75.1479	2.2589	1.0577e-30	HIC_ASM_5	113387000	113390253	+	927
evm.TU.HIC_ASM_21.3627	82.9571	448.517	-2.43498	1.14429e-30	HIC_ASM_21	123027224	123032312	+	2198
evm.TU.HIC_ASM_2.276	505.473	106.074	2.25385	1.17181e-30	HIC_ASM_2	5078789	5079492	+	704
novel.4345	872.148	237.182	1.87713	1.22636e-30	HIC_ASM_5	92344431	92359276	+	11950
evm.TU.HIC_ASM_22.301	27005.7	11942.6	1.17718	1.29191e-30	HIC_ASM_22	9572394	9574783	-	1570
evm.TU.CTG3354.8	224.755	703.838	-1.64732	1.38992e-30	CTG3354	133014	136889	-	2386
evm.TU.HIC_ASM_13.928	156.758	6.70152	4.51976	1.39889e-30	HIC_ASM_13	24853344	24855805	+	2081
evm.TU.CTG900_2.7	883.842	2348.66	-1.41036	1.53191e-30	CTG900_2	218228	221305	-	1905
evm.TU.HIC_ASM_17.2027	2134.32	5717.79	-1.42174	1.55179e-30	HIC_ASM_17	82074151	82076767	+	1307
evm.TU.HIC_ASM_7.654	8981.65	3486.53	1.36525	1.59516e-30	HIC_ASM_7	17162992	17166369	-	1821
evm.TU.HIC_ASM_12.3397	350.411	78.8865	2.15165	1.79379e-30	HIC_ASM_12	117437535	117444320	+	2107
evm.TU.HIC_ASM_14.178	63.8676	307.455	-2.26701	1.80898e-30	HIC_ASM_14	4637190	4647029	-	3243
evm.TU.HIC_ASM_0.5428	644.919	135.796	2.24537	1.90633e-30	HIC_ASM_0	183128186	183133024	-	2123
evm.TU.HIC_ASM_6.530	167.492	688.562	-2.03824	1.97214e-30	HIC_ASM_6	16368491	16375866	+	1796
novel.1780	168.623	4.6031	5.20256	2.18437e-30	HIC_ASM_11	21280983	21282241	-	1259
evm.TU.HIC_ASM_18.1076	6230.93	2306.38	1.43388	2.90542e-30	HIC_ASM_18	34174878	34177659	-	1752
evm.TU.HIC_ASM_15.1852	152.858	9.74839	3.96397	3.0219e-30	HIC_ASM_15	66694723	66699611	-	1638
evm.TU.CTG5658.3	596.497	1730.18	-1.53561	3.16468e-30	CTG5658	107450	108875	+	1315
evm.TU.HIC_ASM_18.4388	225.099	709.894	-1.65838	3.2375e-30	HIC_ASM_18	151205439	151207033	+	1595
evm.TU.HIC_ASM_18.4641	61.9005	418.656	-2.75202	3.36094e-30	HIC_ASM_18	158077684	158080759	-	1828
evm.TU.HIC_ASM_0.4499_evm.TU.HIC_ASM_0.4500	37.2096	248.171	-2.73982	3.43449e-30	HIC_ASM_0	160305196	160309623	+	3186
evm.TU.CTG1784.3	784.977	238.274	1.71943	4.18941e-30	CTG1784	124623	125613	+	672
evm.TU.HIC_ASM_17.3756	1429.84	3331.87	-1.22033	4.55597e-30	HIC_ASM_17	136101060	136108002	+	3362
evm.TU.HIC_ASM_22.498	109.971	465.569	-2.08243	4.64064e-30	HIC_ASM_22	15477018	15478453	+	1436
evm.TU.CTG6419.4	5501.38	15222.6	-1.46834	4.94089e-30	CTG6419	88088	89841	-	1105
evm.TU.HIC_ASM_4.615_evm.TU.HIC_ASM_4.616	12.1768	187.783	-3.93024	5.01258e-30	HIC_ASM_4	17189275	17192911	-	2054
evm.TU.HIC_ASM_16.3759	1785.84	670.341	1.41419	5.18648e-30	HIC_ASM_16	114139120	114142959	-	1127
evm.TU.HIC_ASM_15.605	922.014	313.136	1.55823	5.60572e-30	HIC_ASM_15	16052083	16056757	-	1271
evm.TU.CTG5429.12	196.633	16.5359	3.58186	5.62851e-30	CTG5429	240746	244538	+	1440
evm.TU.CTG4582.12	1226.07	430.761	1.50907	6.1424e-30	CTG4582	321371	327107	+	1359
evm.TU.CTG6766.8	289.42	33.4721	3.11465	6.18844e-30	CTG6766	191485	195609	+	1421
novel.2161	160.747	8.99878	4.17866	6.21938e-30	HIC_ASM_14	68878870	68895698	+	1342
novel.4098	549.19	157.538	1.80092	6.26574e-30	HIC_ASM_3	81540085	81571308	+	5289
evm.TU.HIC_ASM_8.1068	729.293	187.762	1.9604	6.50044e-30	HIC_ASM_8	37545665	37547578	+	1914
novel.2403	806.053	264.622	1.60722	6.60835e-30	HIC_ASM_15	92188091	92192769	-	1056
evm.TU.HIC_ASM_0.4628	22051.3	57765.9	-1.38935	6.63569e-30	HIC_ASM_0	163408425	163411207	-	1206
evm.TU.CTG5587_1.9	336.152	1003.82	-1.57761	6.64707e-30	CTG5587_1	244113	248609	+	1823
evm.TU.HIC_ASM_8.1975	56.779	314.543	-2.47114	7.05065e-30	HIC_ASM_8	69707196	69708163	-	968
evm.TU.HIC_ASM_13.61	1147.2	3152.61	-1.45823	7.1519e-30	HIC_ASM_13	1141437	1145496	+	2915
evm.TU.HIC_ASM_14.6	217.002	27.7228	2.97517	8.1043e-30	HIC_ASM_14	111793	115099	-	905
evm.TU.HIC_ASM_3.3926	670.706	1746.69	-1.38084	8.38263e-30	HIC_ASM_3	129378145	129381957	+	2477
evm.TU.HIC_ASM_1.333	263.881	36.0876	2.86655	8.54884e-30	HIC_ASM_1	9428266	9434074	+	1992
evm.TU.HIC_ASM_10.1696	850.729	2184.25	-1.3603	8.79967e-30	HIC_ASM_10	63343904	63347908	+	1560
evm.TU.CTG3876_2.15	1562.49	613.604	1.34843	8.98044e-30	CTG3876_2	214583	218961	-	1657
evm.TU.CTG2628.13	472.191	94.3697	2.32306	1.00877e-29	CTG2628	256201	257441	-	1148
evm.TU.HIC_ASM_4.871	2504.85	6569.12	-1.3908	1.01074e-29	HIC_ASM_4	24592642	24597000	+	2954
evm.TU.HIC_ASM_16.1737	754.644	243.672	1.63072	1.09104e-29	HIC_ASM_16	47725556	47729069	+	2762
evm.TU.HIC_ASM_22.4249	305.195	934.407	-1.61425	1.13225e-29	HIC_ASM_22	132621462	132624767	+	1822
evm.TU.HIC_ASM_7.388	178.352	652.65	-1.87262	1.21069e-29	HIC_ASM_7	9864205	9865132	-	645
evm.TU.HIC_ASM_5.2314	403.234	94.0725	2.10085	1.2302e-29	HIC_ASM_5	82545411	82549328	+	1550
evm.TU.HIC_ASM_17.945	974.028	2752.17	-1.49811	1.30493e-29	HIC_ASM_17	37775429	37776805	-	1013
evm.TU.HIC_ASM_6.447	178.294	692.715	-1.95826	1.32973e-29	HIC_ASM_6	13245370	13247800	-	2108
evm.TU.HIC_ASM_3.2125	643.842	162.674	1.98622	1.34616e-29	HIC_ASM_3	77234758	77235886	+	1129
evm.TU.HIC_ASM_4.3760	60.3158	312.277	-2.37356	1.48859e-29	HIC_ASM_4	120527809	120531309	-	1313
novel.1963	8628.34	2771.8	1.63838	1.49884e-29	HIC_ASM_12	6217159	6345030	-	1791
evm.TU.HIC_ASM_19.3033	5921.24	2299.28	1.36472	1.68265e-29	HIC_ASM_19	74640870	74644456	-	1962
evm.TU.HIC_ASM_13.2273	299.003	922.509	-1.62521	2.01798e-29	HIC_ASM_13	73074407	73075997	+	1165
evm.TU.HIC_ASM_19.1376	233.604	33.5656	2.79588	2.13354e-29	HIC_ASM_19	33791103	33809215	-	1206
novel.784	252.796	27.2838	3.21478	2.17157e-29	CTG6967	259045	267521	+	1065
evm.TU.CTG3694.6	639.731	169.275	1.91739	2.23607e-29	CTG3694	96695	103834	-	3278
evm.TU.HIC_ASM_23.2439	741.236	235.987	1.65034	2.27839e-29	HIC_ASM_23	79398322	79401873	+	1300
novel.210	154.908	9.24383	4.07595	2.70489e-29	CTG2471_1	406864	409480	-	1379
evm.TU.HIC_ASM_0.504	18665.6	6314.09	1.56372	2.76921e-29	HIC_ASM_0	15784853	15790488	-	2770
evm.TU.HIC_ASM_21.4378	2484.71	6282.32	-1.33812	3.06273e-29	HIC_ASM_21	143619722	143624844	-	3377
evm.TU.HIC_ASM_22.2150	190.619	22.1752	3.11413	3.53024e-29	HIC_ASM_22	78087165	78087840	-	676
evm.TU.HIC_ASM_2.3611	81.62	398.818	-2.28828	3.58661e-29	HIC_ASM_2	119806646	119810825	+	1712
evm.TU.HIC_ASM_13.2483	428.597	93.595	2.19636	3.76623e-29	HIC_ASM_13	77882348	77883157	-	650
evm.TU.HIC_ASM_9.2255	248.976	826.049	-1.73005	4.21294e-29	HIC_ASM_9	82929943	82932793	-	1792
evm.TU.HIC_ASM_9.115	2322.73	896.012	1.37375	4.42468e-29	HIC_ASM_9	2452987	2465532	-	2358
evm.TU.HIC_ASM_16.3430	14836	38682.6	-1.38258	4.52123e-29	HIC_ASM_16	101628038	101633504	-	4501
evm.TU.HIC_ASM_18.2292	200.151	663.398	-1.72921	4.71444e-29	HIC_ASM_18	80588096	80592756	-	1478
novel.4948	1267.87	273.897	2.20921	5.20482e-29	HIC_ASM_8	49941627	49954602	-	12976
evm.TU.CTG2027.8	229.753	30.4299	2.90932	5.50346e-29	CTG2027	175349	176556	-	717
evm.TU.HIC_ASM_23.1196	188.463	3.82737	5.59213	5.71551e-29	HIC_ASM_23	31652815	31659715	+	2275
evm.TU.HIC_ASM_3.1758	1282.54	498.484	1.36349	5.74167e-29	HIC_ASM_3	63776498	63783804	-	2061
evm.TU.CTG1741.10	140.463	495.091	-1.81846	5.74681e-29	CTG1741	231425	242347	-	3359
evm.TU.CTG5367.8	141.852	533.735	-1.91078	5.85336e-29	CTG5367	353282	360056	+	2016
evm.TU.HIC_ASM_8.997	776.103	1899.07	-1.29073	5.89305e-29	HIC_ASM_8	34546004	34550477	-	2210
evm.TU.HIC_ASM_10.2899	77.9393	368.115	-2.24115	6.13908e-29	HIC_ASM_10	102583540	102588571	-	882
evm.TU.HIC_ASM_0.4929	70.8541	429.246	-2.59868	6.232e-29	HIC_ASM_0	171202443	171206255	+	2675
evm.TU.HIC_ASM_19.2316	289.518	42.0502	2.78697	6.26656e-29	HIC_ASM_19	55255635	55259633	-	3904
evm.TU.HIC_ASM_23.3196	461.083	118.674	1.95665	6.38276e-29	HIC_ASM_23	111850589	111855481	+	1520
novel.3979	416.053	72.7511	2.511	6.45214e-29	HIC_ASM_23	44762016	44772823	-	10808
evm.TU.HIC_ASM_5.466	179.984	11.3606	4.00569	6.68353e-29	HIC_ASM_5	14407413	14411467	+	1278
evm.TU.HIC_ASM_6.3110	54.5606	357.258	-2.71219	6.73561e-29	HIC_ASM_6	109426313	109428064	+	1752
evm.TU.HIC_ASM_9.435	380.934	74.6346	2.35429	6.94615e-29	HIC_ASM_9	9800194	9801647	+	896
evm.TU.CTG160.2	1175.69	201.361	2.54522	7.28473e-29	CTG160	44832	59725	-	3409
evm.TU.HIC_ASM_3.88	1142.05	355.495	1.68402	7.29374e-29	HIC_ASM_3	2302218	2304226	+	935
evm.TU.HIC_ASM_4.985	74.7249	406.025	-2.44224	7.90725e-29	HIC_ASM_4	27531014	27532395	-	1382
novel.3793	165.036	10.4431	3.97911	7.96439e-29	HIC_ASM_22	92671381	92674195	-	2815
evm.TU.HIC_ASM_18.3829	1902.61	626.385	1.60319	7.96928e-29	HIC_ASM_18	133909933	133911444	+	1512
evm.TU.HIC_ASM_3.2473	191.709	24.0941	2.98799	8.17119e-29	HIC_ASM_3	89191831	89194288	-	1041
evm.TU.HIC_ASM_10.3316	20.7194	205.634	-3.32171	8.27564e-29	HIC_ASM_10	115483019	115484254	-	721
evm.TU.HIC_ASM_17.3070	2607.24	8762.33	-1.74885	8.35529e-29	HIC_ASM_17	117791353	117795294	-	1227
evm.TU.HIC_ASM_9.3615	264.36	929.268	-1.81414	8.65553e-29	HIC_ASM_9	119443182	119446442	+	988
evm.TU.HIC_ASM_6.2742	351.707	984.894	-1.48574	8.66744e-29	HIC_ASM_6	97730259	97734326	-	2799
evm.TU.HIC_ASM_12.2871	1090.24	341.953	1.6727	9.24273e-29	HIC_ASM_12	101721569	101723933	-	2365
evm.TU.HIC_ASM_4.2731	633.907	160.737	1.97924	9.48853e-29	HIC_ASM_4	88242613	88244008	+	1326
evm.TU.HIC_ASM_21.170	174.512	672.995	-1.94702	1.15048e-28	HIC_ASM_21	4135862	4145116	-	2629
evm.TU.HIC_ASM_16.3721	221.187	1014.87	-2.19824	1.24525e-28	HIC_ASM_16	112422318	112427815	+	1392
evm.TU.CTG1780_1.11	272.992	18.0689	3.91988	1.28534e-28	CTG1780_1	222039	225515	-	3477
evm.TU.HIC_ASM_18.1091	4875.84	2132.12	1.19354	1.29737e-28	HIC_ASM_18	35223186	35227712	-	2247
evm.TU.HIC_ASM_22.4749	182.241	616.28	-1.75689	1.33645e-28	HIC_ASM_22	143274191	143276784	+	1686
evm.TU.CTG5429.13	48.0861	287.57	-2.57815	1.42051e-28	CTG5429	255107	261765	+	2251
evm.TU.CTG6757.17	181.937	698.043	-1.93963	1.43412e-28	CTG6757	206013	219172	-	2201
evm.TU.HIC_ASM_21.273	408.824	79.4953	2.36193	1.44967e-28	HIC_ASM_21	6968571	6970286	-	862
evm.TU.HIC_ASM_8.2172	1187.28	400.502	1.56903	1.45996e-28	HIC_ASM_8	76483186	76488075	-	1611
evm.TU.HIC_ASM_18.3949	3866.82	1455.5	1.40939	1.49891e-28	HIC_ASM_18	137970532	137975492	+	3972
evm.TU.CTG4185.3	1409.44	551.94	1.35207	1.52076e-28	CTG4185	327609	334555	-	1071
evm.TU.HIC_ASM_13.2724	233.615	36.8093	2.66875	1.63995e-28	HIC_ASM_13	84364270	84370646	+	1281
evm.TU.CTG461_1.9	316.942	1022.91	-1.69097	1.67496e-28	CTG461_1	332984	335011	-	1522
evm.TU.HIC_ASM_7.346	3096.81	10160.2	-1.7141	1.75036e-28	HIC_ASM_7	8665751	8668550	+	1022
evm.TU.HIC_ASM_17.249	17.9736	203.227	-3.51031	1.79784e-28	HIC_ASM_17	7901930	7905255	-	1304
evm.TU.HIC_ASM_12.1970_evm.TU.HIC_ASM_12.1971	172.799	593.191	-1.78014	1.83728e-28	HIC_ASM_12	63479910	63490380	-	2654
evm.TU.HIC_ASM_13.1404	1390.12	515.716	1.42984	2.03823e-28	HIC_ASM_13	39968227	39973547	+	2571
evm.TU.HIC_ASM_8.583	582.856	188.905	1.62546	2.04042e-28	HIC_ASM_8	17302041	17307943	+	1422
evm.TU.HIC_ASM_9.2160	1706.84	662.59	1.36515	2.04054e-28	HIC_ASM_9	80145304	80149465	-	2281
evm.TU.CTG2237.5	684.93	1745.94	-1.34998	2.04399e-28	CTG2237	272575	276827	-	2588
evm.TU.CTG7379.16	141.29	505.544	-1.84021	2.11642e-28	CTG7379	198585	200901	-	1751
evm.TU.HIC_ASM_16.4532	5538.57	2364.88	1.22771	2.46728e-28	HIC_ASM_16	142858997	142865069	+	2673
evm.TU.CTG2503.14	6875.07	2009.73	1.77423	2.633e-28	CTG2503	282740	297008	-	7353
evm.TU.HIC_ASM_5.615	149.623	7.55348	4.31202	2.73385e-28	HIC_ASM_5	18941005	18980897	+	1393
evm.TU.HIC_ASM_10.2500	33.4376	211.94	-2.66296	2.95537e-28	HIC_ASM_10	89714674	89719205	+	3996
evm.TU.HIC_ASM_16.396	3786.94	1453.24	1.38166	2.96509e-28	HIC_ASM_16	7814322	7818720	+	2282
evm.TU.HIC_ASM_22.2350	1016.9	328.729	1.63037	3.20215e-28	HIC_ASM_22	83266776	83268096	-	898
evm.TU.HIC_ASM_6.1254	6861.69	19863.2	-1.53342	3.38099e-28	HIC_ASM_6	42433977	42439922	-	3267
evm.TU.HIC_ASM_18.1020	324.132	49.5921	2.71507	3.41305e-28	HIC_ASM_18	31686000	31688756	+	1952
evm.TU.HIC_ASM_20.1638	250.244	756.945	-1.59748	3.48874e-28	HIC_ASM_20	56943264	56945471	+	1850
evm.TU.HIC_ASM_6.2227	138.988	538.939	-1.95541	3.6397e-28	HIC_ASM_6	80025885	80027829	-	1197
evm.TU.HIC_ASM_22.2181	193.195	611.935	-1.66196	3.88786e-28	HIC_ASM_22	78618397	78623317	+	1721
evm.TU.CTG6301.6	1502.98	578.099	1.37906	3.92913e-28	CTG6301	78053	85061	+	1014
evm.TU.CTG4187.11	1391.2	493.927	1.49318	4.06703e-28	CTG4187	256421	261902	-	2087
evm.TU.HIC_ASM_7.334	36.1498	234.014	-2.69332	4.34618e-28	HIC_ASM_7	8239092	8242135	-	1950
evm.TU.HIC_ASM_16.531	1308.57	358.165	1.86996	4.48033e-28	HIC_ASM_16	11799418	11849826	+	2080
evm.TU.CTG1635.10	591.313	1896.85	-1.68208	4.5627e-28	CTG1635	147289	150357	+	1423
evm.TU.HIC_ASM_16.2500	2325.19	861.199	1.43312	4.70948e-28	HIC_ASM_16	72650537	72652830	+	2294
evm.TU.HIC_ASM_17.3539	624.06	187.427	1.73435	4.71281e-28	HIC_ASM_17	130097393	130234590	+	3320
evm.TU.HIC_ASM_20.2863	954.049	314.472	1.60129	4.77073e-28	HIC_ASM_20	90897199	90902216	-	1995
evm.TU.HIC_ASM_22.4836	49.752	272.976	-2.44951	4.83083e-28	HIC_ASM_22	144926676	144929953	-	2040
evm.TU.CTG4864.7	948.253	329.808	1.52497	5.402e-28	CTG4864	80883	86157	-	1623
evm.TU.HIC_ASM_21.560	303.99	891.332	-1.55121	5.59521e-28	HIC_ASM_21	13590374	13595272	-	3125
novel.4844	199.963	664.106	-1.73131	5.69111e-28	HIC_ASM_8	36525412	36535531	+	1570
evm.TU.HIC_ASM_9.3083	305.048	1142.38	-1.90393	5.90432e-28	HIC_ASM_9	106229286	106235104	+	2214
evm.TU.HIC_ASM_17.3923	181.59	667.631	-1.8784	6.23383e-28	HIC_ASM_17	141325413	141328280	-	1461
evm.TU.HIC_ASM_19.41	4111.9	1612.81	1.35053	6.49462e-28	HIC_ASM_19	1311005	1314490	+	1059
evm.TU.HIC_ASM_1.482	41.8805	268.309	-2.67366	6.84021e-28	HIC_ASM_1	14071958	14074700	+	2034
evm.TU.HIC_ASM_22.4105	1354.34	412.551	1.7142	7.13323e-28	HIC_ASM_22	128674481	128678898	+	2440
evm.TU.HIC_ASM_7.229	28142.1	11907.1	1.24093	8.11319e-28	HIC_ASM_7	5290280	5294014	+	1436
evm.TU.CTG2505_1.12	9.0269	143.024	-3.98467	8.33258e-28	CTG2505_1	272663	277640	+	2669
evm.TU.HIC_ASM_11.2826	275.226	53.8912	2.35238	8.82074e-28	HIC_ASM_11	124364264	124379245	+	2799
novel.2078	579.992	160.423	1.85142	9.40842e-28	HIC_ASM_13	30787339	30802913	-	3586
evm.TU.HIC_ASM_4.3984	87.7594	388.359	-2.14584	9.48765e-28	HIC_ASM_4	126951213	126952091	-	879
evm.TU.HIC_ASM_18.4259	2412.91	972.063	1.31199	9.65497e-28	HIC_ASM_18	147468426	147473046	+	1970
evm.TU.CTG1815.10	159.647	6.53077	4.61076	1.02392e-27	CTG1815	247659	249784	+	1383
evm.TU.HIC_ASM_11.2136	1652.93	586.915	1.49337	1.04205e-27	HIC_ASM_11	89387475	89393807	+	2262
evm.TU.HIC_ASM_1.2586	2019.22	602.965	1.7438	1.27462e-27	HIC_ASM_1	99938979	99952473	+	2000
evm.TU.HIC_ASM_10.181	1470.28	559.076	1.39502	1.34802e-27	HIC_ASM_10	5352498	5359010	-	2394
evm.TU.HIC_ASM_9.3075	138.325	6.2037	4.47673	1.73825e-27	HIC_ASM_9	105979660	105982009	-	1134
evm.TU.HIC_ASM_4.2957	870.51	295.951	1.55602	1.82137e-27	HIC_ASM_4	97394058	97400100	+	1759
evm.TU.CTG1933.8	334.344	72.0219	2.2146	1.86322e-27	CTG1933	192153	193122	-	970
evm.TU.HIC_ASM_1.2567	149.546	6.71894	4.50526	2.05592e-27	HIC_ASM_1	99331218	99332245	-	1028
evm.TU.CTG4613.6	959.692	333.663	1.52433	2.08791e-27	CTG4613	83262	87625	-	2008
evm.TU.HIC_ASM_20.3925	1590.95	6580.55	-2.04845	2.18193e-27	HIC_ASM_20	115641543	115642825	-	1031
evm.TU.HIC_ASM_3.230	65.8748	295.72	-2.16856	2.23091e-27	HIC_ASM_3	5010912	5012823	-	1232
evm.TU.HIC_ASM_2.776	612.35	1585.91	-1.37242	2.24513e-27	HIC_ASM_2	18284354	18290380	-	2715
evm.TU.CTG1723.12	1153.7	394.257	1.54889	2.33143e-27	CTG1723	379980	383001	+	1376
evm.TU.HIC_ASM_14.1176	342.283	42.3474	3.02022	2.34874e-27	HIC_ASM_14	37426582	37428788	+	914
evm.TU.CTG8839.11	22.7487	193.758	-3.08905	2.4305e-27	CTG8839	325864	326872	+	1009
evm.TU.HIC_ASM_22.3691	67.9313	303.251	-2.15506	2.48086e-27	HIC_ASM_22	118720670	118725966	+	1671
evm.TU.HIC_ASM_4.3247	225.102	28.3238	2.98588	2.53566e-27	HIC_ASM_4	106438207	106440249	-	1388
evm.TU.HIC_ASM_19.2491	13014.8	4525.36	1.52405	2.803e-27	HIC_ASM_19	62063697	62069041	+	2640
evm.TU.HIC_ASM_20.143	452.871	127.254	1.8294	3.07401e-27	HIC_ASM_20	4057047	4059714	-	1571
evm.TU.HIC_ASM_4.3711	1620.96	607.292	1.41698	3.17041e-27	HIC_ASM_4	119495053	119497894	-	1806
evm.TU.CTG5635.14	291.445	61.052	2.25386	3.1844e-27	CTG5635	184711	190373	-	1043
evm.TU.HIC_ASM_11.559	349.995	983.093	-1.48903	3.24937e-27	HIC_ASM_11	14750687	14756456	-	2584
evm.TU.HIC_ASM_5.164	154.89	521.923	-1.75178	3.26347e-27	HIC_ASM_5	4731694	4747358	+	3512
evm.TU.HIC_ASM_21.1148	1187.47	3681.34	-1.63211	3.29135e-27	HIC_ASM_21	29427598	29429633	-	2036
evm.TU.HIC_ASM_2.3706	244.192	761.099	-1.64027	3.35969e-27	HIC_ASM_2	121994021	122004620	-	2526
evm.TU.HIC_ASM_15.807	131.839	640.408	-2.28006	3.38542e-27	HIC_ASM_15	20935146	20937425	+	1348
evm.TU.HIC_ASM_12.1389	175.859	18.4124	3.2609	3.57861e-27	HIC_ASM_12	38561879	38564286	-	888
evm.TU.HIC_ASM_11.252	51.8656	267.948	-2.36414	3.64431e-27	HIC_ASM_11	4458059	4468066	+	2689
evm.TU.CTG3489.2	184.465	25.3166	2.86998	3.74568e-27	CTG3489	203850	207118	+	2250
evm.TU.CTG6957.2	834.841	3142.91	-1.91241	3.76609e-27	CTG6957	46675	53183	-	609
novel.4273	1355.9	502.776	1.43122	3.87978e-27	HIC_ASM_5	16540734	16546021	+	4873
evm.TU.CTG5988.4	681.693	2207.17	-1.69492	3.99423e-27	CTG5988	314947	317157	+	2211
evm.TU.HIC_ASM_5.3474	198.959	623.902	-1.6482	4.03673e-27	HIC_ASM_5	113590673	113594419	-	2099
evm.TU.HIC_ASM_15.472	269.583	771.098	-1.51557	4.19927e-27	HIC_ASM_15	12044076	12047238	-	1389
evm.TU.HIC_ASM_0.4036	891.886	3145.4	-1.81854	4.23014e-27	HIC_ASM_0	145463295	145464657	-	1363
evm.TU.CTG3135_2.7	428.445	121.077	1.82353	4.64947e-27	CTG3135_2	184159	216940	-	1713
evm.TU.HIC_ASM_0.3180	20736.1	9452.07	1.13348	4.73997e-27	HIC_ASM_0	120198789	120202047	+	1445
evm.TU.HIC_ASM_20.3169	5006.62	1400.14	1.83814	4.79715e-27	HIC_ASM_20	97137179	97144279	-	3451
evm.TU.CTG7985.1	117.246	435.8	-1.89199	4.87337e-27	CTG7985	53657	68500	+	2291
evm.TU.HIC_ASM_13.2383	265.42	888.83	-1.74378	4.89611e-27	HIC_ASM_13	75468845	75471235	+	1175
evm.TU.HIC_ASM_3.1138	1462.86	577.566	1.34137	4.9275e-27	HIC_ASM_3	32886543	32889524	-	678
evm.TU.HIC_ASM_18.2743	6329.67	18441.8	-1.5428	4.95826e-27	HIC_ASM_18	99373699	99378269	+	701
evm.TU.HIC_ASM_16.2713	945.406	281.613	1.7478	4.9964e-27	HIC_ASM_16	79447904	79450177	+	814
evm.TU.HIC_ASM_14.848	203.046	25.5442	2.99235	5.18136e-27	HIC_ASM_14	24741461	24745027	+	1584
evm.TU.HIC_ASM_3.2491	629.622	172.594	1.86931	5.45839e-27	HIC_ASM_3	89623530	89626535	+	1785
evm.TU.HIC_ASM_18.2181	347.563	77.3785	2.16782	5.9117e-27	HIC_ASM_18	76374040	76375533	-	1362
evm.TU.HIC_ASM_5.1656	4988.53	1959.93	1.34799	6.06184e-27	HIC_ASM_5	59399360	59403015	+	839
evm.TU.HIC_ASM_17.2674	209.224	29.3388	2.83156	6.41767e-27	HIC_ASM_17	104671740	104672733	+	994
evm.TU.HIC_ASM_0.3442	670.784	2014.72	-1.58642	6.61973e-27	HIC_ASM_0	128934228	128937792	+	2725
evm.TU.HIC_ASM_17.1458	70.031	301.902	-2.1084	6.83172e-27	HIC_ASM_17	57919949	57922029	+	2081
evm.TU.HIC_ASM_8.2125	301.872	70.4801	2.10068	7.11557e-27	HIC_ASM_8	74846703	74847516	-	814
evm.TU.HIC_ASM_1.1922	114.883	410.179	-1.83575	7.72783e-27	HIC_ASM_1	80574853	80577040	-	1839
evm.TU.HIC_ASM_15.2603	135.081	474.592	-1.81415	7.86209e-27	HIC_ASM_15	92541766	92545934	+	1411
evm.TU.HIC_ASM_2.513	1041.78	355.052	1.55404	7.94544e-27	HIC_ASM_2	11598746	11599840	-	1095
novel.1392	381.455	1131.99	-1.56993	8.0178e-27	HIC_ASM_1	48675876	48676864	-	989
evm.TU.HIC_ASM_22.1969	577.477	1584.7	-1.45701	8.46221e-27	HIC_ASM_22	72188107	72191193	+	1831
novel.5135	156.935	14.9709	3.38523	8.49749e-27	HIC_ASM_9	103062423	103070570	-	1287
evm.TU.HIC_ASM_11.3044	99.7367	413.557	-2.05444	9.24313e-27	HIC_ASM_11	132093453	132093991	+	539
evm.TU.CTG5577.9	1963.03	805.879	1.28433	9.27165e-27	CTG5577	337102	345994	+	1883
evm.TU.HIC_ASM_10.981	455.855	125.481	1.86274	9.48792e-27	HIC_ASM_10	33419587	33436182	+	1908
evm.TU.HIC_ASM_1.2627	213.954	702.028	-1.71523	1.00578e-26	HIC_ASM_1	101340922	101344235	+	1840
evm.TU.HIC_ASM_18.1834	138.345	5.83128	4.55772	1.02472e-26	HIC_ASM_18	63703327	63705326	-	1713
evm.TU.HIC_ASM_9.488	210.755	29.3937	2.83308	1.08299e-26	HIC_ASM_9	11268229	11269910	-	1682
evm.TU.HIC_ASM_4.3345	1239.59	455.53	1.44467	1.11163e-26	HIC_ASM_4	108749069	108762197	-	1961
evm.TU.HIC_ASM_11.3858	426.894	106.776	1.99959	1.14804e-26	HIC_ASM_11	160309518	160322950	-	2451
evm.TU.HIC_ASM_5.3697	320.589	72.3991	2.14536	1.26559e-26	HIC_ASM_5	119262682	119266433	-	3651
evm.TU.HIC_ASM_20.3495	700.323	251.528	1.47716	1.26818e-26	HIC_ASM_20	104946849	104954848	+	4722
evm.TU.HIC_ASM_14.2058	212.946	637.897	-1.58385	1.32512e-26	HIC_ASM_14	71578796	71582403	+	2111
evm.TU.HIC_ASM_9.2386	116.38	422.176	-1.86016	1.35783e-26	HIC_ASM_9	87520552	87522168	-	1617
novel.452	131.342	7.52935	4.12603	1.36287e-26	CTG4229_2_2	1	3051	-	1071
evm.TU.HIC_ASM_20.4044	194.353	2.21904	6.41103	1.44032e-26	HIC_ASM_20	119221308	119227515	-	1534
evm.TU.HIC_ASM_16.163	439.948	93.1444	2.24002	1.44752e-26	HIC_ASM_16	2814372	2819136	-	2665
novel.2358	329.667	83.9739	1.97231	1.48318e-26	HIC_ASM_15	2660813	2662966	-	1817
evm.TU.HIC_ASM_2.2721	3432.45	1346.33	1.35017	1.50269e-26	HIC_ASM_2	96395503	96402141	-	2340
evm.TU.HIC_ASM_16.294	847.441	292.739	1.53246	1.58341e-26	HIC_ASM_16	5787077	5790651	+	2633
evm.TU.HIC_ASM_4.3887	495.181	135.062	1.87667	1.60933e-26	HIC_ASM_4	124356592	124357519	+	816
evm.TU.HIC_ASM_3.98	435.011	92.1217	2.2392	1.71899e-26	HIC_ASM_3	2443533	2446145	-	1391
evm.TU.CTG3746.9	154.158	11.2313	3.79001	1.82124e-26	CTG3746	306097	321503	+	1896
evm.TU.HIC_ASM_3.3757	4682.45	1992.73	1.23247	2.02216e-26	HIC_ASM_3	125753037	125756282	-	1749
evm.TU.HIC_ASM_3.3687	282.027	893.001	-1.66345	2.14407e-26	HIC_ASM_3	123630821	123636851	-	2447
novel.288	143.959	14.0235	3.35738	2.28254e-26	CTG3042	99988	105199	+	999
evm.TU.HIC_ASM_2.953	52.8874	260.533	-2.30017	2.4648e-26	HIC_ASM_2	23075194	23078029	-	2836
evm.TU.HIC_ASM_11.264	4088.43	12795.5	-1.64612	2.49943e-26	HIC_ASM_11	4822396	4822839	-	444
evm.TU.HIC_ASM_1.178	146.194	11.6857	3.63804	2.54395e-26	HIC_ASM_1	4643611	4646950	-	730
evm.TU.CTG2449_1.19	293.947	49.6712	2.56779	3.23719e-26	CTG2449_1	409546	414282	-	1059
evm.TU.HIC_ASM_12.1390	267.221	39.3178	2.76615	3.24141e-26	HIC_ASM_12	38564301	38570643	-	2040
evm.TU.HIC_ASM_6.703	3982.36	1742.11	1.19278	3.26286e-26	HIC_ASM_6	21739837	21744252	-	2308
novel.3166	137.46	6.54043	4.39335	3.39802e-26	HIC_ASM_18	99644589	99649894	-	2496
evm.TU.HIC_ASM_15.1873	3009.71	7220.41	-1.26239	3.56619e-26	HIC_ASM_15	67444568	67448665	-	1763
evm.TU.HIC_ASM_20.1965	709.895	184.098	1.95006	3.64983e-26	HIC_ASM_20	65178988	65181429	-	1156
evm.TU.HIC_ASM_4.2423	152.022	9.34226	4.04369	3.81111e-26	HIC_ASM_4	69686143	69688284	-	909
evm.TU.HIC_ASM_20.41	612.369	186.713	1.71477	3.95216e-26	HIC_ASM_20	1676108	1680558	+	1629
evm.TU.HIC_ASM_16.4824	29.1585	266.211	-3.19099	3.97422e-26	HIC_ASM_16	156203274	156207561	-	843
evm.TU.HIC_ASM_14.1897	93.2431	393.978	-2.07876	4.27991e-26	HIC_ASM_14	64621490	64625513	-	2255
evm.TU.HIC_ASM_3.3575	11282.4	4050.87	1.4779	4.28744e-26	HIC_ASM_3	119637296	119639335	-	714
evm.TU.HIC_ASM_1.793	1810.6	525.339	1.78446	4.44215e-26	HIC_ASM_1	24718769	24726383	-	3739
evm.TU.HIC_ASM_19.456	368.342	1203.08	-1.70686	4.48569e-26	HIC_ASM_19	11704949	11710121	+	2096
novel.4346	1328.7	465.434	1.5135	4.61325e-26	HIC_ASM_5	95160928	95162037	+	666
evm.TU.HIC_ASM_23.681	613.61	138.69	2.14496	4.64246e-26	HIC_ASM_23	15500470	15505808	+	3422
evm.TU.HIC_ASM_5.966	146.815	10.6505	3.77137	4.74011e-26	HIC_ASM_5	29957067	29958345	+	300
evm.TU.HIC_ASM_20.2781	578.959	181.098	1.67601	4.86658e-26	HIC_ASM_20	89070011	89074436	+	2213
evm.TU.HIC_ASM_8.3603_evm.TU.HIC_ASM_8.3604	678.652	1724.74	-1.34565	5.06579e-26	HIC_ASM_8	121108568	121113311	+	2746
evm.TU.HIC_ASM_9.3021	18302.5	7339.8	1.31821	5.24192e-26	HIC_ASM_9	104666165	104670821	+	2238
evm.TU.HIC_ASM_19.3753	26.3672	193.555	-2.88443	5.59022e-26	HIC_ASM_19	93411172	93415476	-	3101
evm.TU.HIC_ASM_22.4214	12.7871	151.44	-3.57094	5.63552e-26	HIC_ASM_22	131511040	131513137	+	985
evm.TU.HIC_ASM_8.2437	1124.35	341.386	1.72004	5.79865e-26	HIC_ASM_8	84879682	84881868	+	1443
evm.TU.HIC_ASM_22.691	121.157	458.784	-1.92239	5.82741e-26	HIC_ASM_22	23361096	23365229	+	1211
evm.TU.HIC_ASM_3.1184	1050.06	382.088	1.45986	5.84659e-26	HIC_ASM_3	34443286	34447197	-	1350
evm.TU.CTG763.8	34.8608	200.598	-2.52491	5.97388e-26	CTG763	301245	302281	+	933
evm.TU.HIC_ASM_23.221	1192.27	2699.78	-1.17924	5.9889e-26	HIC_ASM_23	4227845	4237017	-	1884
evm.TU.HIC_ASM_4.1628	13172.2	41104.9	-1.64183	6.21458e-26	HIC_ASM_4	44987300	44988597	-	987
evm.TU.HIC_ASM_12.1111	571.701	177.919	1.68445	6.33251e-26	HIC_ASM_12	31971125	31979151	-	2161
evm.TU.HIC_ASM_1.1978	155.057	642.304	-2.0507	6.50444e-26	HIC_ASM_1	81961705	81964040	-	1085
evm.TU.HIC_ASM_19.805	19714.3	8179.09	1.26923	6.69672e-26	HIC_ASM_19	19059178	19064040	-	2988
evm.TU.HIC_ASM_0.1722	329.242	927.574	-1.49356	6.83873e-26	HIC_ASM_0	64370378	64373411	+	2106
evm.TU.HIC_ASM_15.1814	630.49	1866.06	-1.5658	7.26033e-26	HIC_ASM_15	65303731	65305289	-	946
evm.TU.HIC_ASM_12.1760	183.112	14.4257	3.6489	7.77001e-26	HIC_ASM_12	52338307	52339339	-	1033
evm.TU.HIC_ASM_11.4171	921.405	317.424	1.53722	7.89178e-26	HIC_ASM_11	169613719	169618957	+	1824
evm.TU.CTG5296.4	871.136	2810.99	-1.69038	7.92185e-26	CTG5296	153050	154532	+	1483
evm.TU.HIC_ASM_0.4913	4378.35	1257.82	1.79935	8.13726e-26	HIC_ASM_0	170981873	170983221	-	1349
novel.4908	402.594	102.563	1.9741	8.42393e-26	HIC_ASM_8	14370238	14384929	-	14692
evm.TU.HIC_ASM_9.3321	2917.62	1270.84	1.19871	8.50626e-26	HIC_ASM_9	111745821	111753186	-	2609
evm.TU.HIC_ASM_22.2495	1090.24	422.788	1.3667	8.71157e-26	HIC_ASM_22	87525643	87535133	+	1286
evm.TU.HIC_ASM_20.1390	14.1776	152.629	-3.43535	8.79226e-26	HIC_ASM_20	49795702	49798285	+	1589
evm.TU.HIC_ASM_21.2566	1345.03	543.819	1.30634	9.2429e-26	HIC_ASM_21	89062158	89065835	-	1501
evm.TU.HIC_ASM_22.4201	166.546	2.90503	5.82557	9.69079e-26	HIC_ASM_22	131090055	131090933	-	879
evm.TU.HIC_ASM_7.400	229.783	39.3515	2.54211	9.76152e-26	HIC_ASM_7	10039100	10042199	-	2183
evm.TU.HIC_ASM_19.4219	158.548	11.0394	3.86587	1.05895e-25	HIC_ASM_19	107194717	107208620	+	1277
evm.TU.HIC_ASM_18.728	10094.1	3515.73	1.52167	1.07467e-25	HIC_ASM_18	21207795	21216902	-	591
evm.TU.HIC_ASM_14.557	33.1389	250.3	-2.91738	1.07606e-25	HIC_ASM_14	15811196	15813736	-	2325
evm.TU.HIC_ASM_0.2941	598.546	157.782	1.92302	1.08481e-25	HIC_ASM_0	111340067	111346921	+	2363
evm.TU.HIC_ASM_8.3370_evm.TU.HIC_ASM_8.3371	5961	2187.28	1.44634	1.13124e-25	HIC_ASM_8	114112219	114118425	+	3009
novel.250	276.542	55.5613	2.31586	1.13394e-25	CTG2738	27705	34943	+	6038
evm.TU.HIC_ASM_22.434	3720.83	1510.57	1.30077	1.13642e-25	HIC_ASM_22	13528574	13533558	+	2371
evm.TU.HIC_ASM_11.2936	1220.59	486.056	1.32884	1.18523e-25	HIC_ASM_11	128493063	128509758	-	1725
evm.TU.HIC_ASM_6.984	124.417	6.91188	4.17722	1.22692e-25	HIC_ASM_6	32582021	32583437	+	667
novel.3697	845.267	271.379	1.63862	1.22773e-25	HIC_ASM_22	13202890	13205498	+	2421
evm.TU.HIC_ASM_17.4813	63.7933	293.873	-2.20313	1.2668e-25	HIC_ASM_17	162059881	162067923	+	3248
evm.TU.HIC_ASM_23.526	3233.03	1330.82	1.28034	1.31488e-25	HIC_ASM_23	11600624	11607454	-	1825
evm.TU.CTG7864.8	67.8457	288.619	-2.09066	1.31863e-25	CTG7864	293438	296348	+	1912
evm.TU.HIC_ASM_23.437	322.608	902.48	-1.48456	1.34165e-25	HIC_ASM_23	8802537	8810638	-	2126
evm.TU.HIC_ASM_20.2197	408.316	111.424	1.87391	1.37708e-25	HIC_ASM_20	71466789	71470665	-	3635
evm.TU.CTG2449_1.10	281.192	51.8498	2.44496	1.38404e-25	CTG2449_1	146920	147926	-	1007
evm.TU.HIC_ASM_2.2806	27.5307	189.925	-2.78711	1.39725e-25	HIC_ASM_2	99378260	99382296	-	1663
evm.TU.HIC_ASM_6.3413	176.375	22.0246	3.00446	1.49534e-25	HIC_ASM_6	117489795	117491869	+	489
evm.TU.HIC_ASM_5.903	302.466	917.796	-1.60164	1.50613e-25	HIC_ASM_5	28150965	28151862	-	898
evm.TU.HIC_ASM_20.4668	128.203	8.8936	3.85824	1.54976e-25	HIC_ASM_20	134007202	134013060	+	1880
evm.TU.HIC_ASM_2.2897	7.79451	132.788	-4.10266	1.63519e-25	HIC_ASM_2	101822518	101824146	+	1191
evm.TU.HIC_ASM_19.1953	219.696	650.213	-1.56556	1.64004e-25	HIC_ASM_19	46750330	46754049	-	1959
evm.TU.CTG5327_1.17	36.7478	272.35	-2.89371	1.67498e-25	CTG5327_1	363422	365307	+	1090
evm.TU.CTG7254.14	167.444	519.937	-1.63417	1.70599e-25	CTG7254	197604	201569	-	2141
evm.TU.HIC_ASM_1.3918	157.168	513.809	-1.70729	1.8774e-25	HIC_ASM_1	133980009	133985764	+	3450
evm.TU.CTG1907.23	318.171	73.5704	2.11304	1.88241e-25	CTG1907	322710	330249	+	1710
evm.TU.HIC_ASM_19.1202	332.657	80.762	2.04287	1.92376e-25	HIC_ASM_19	29354552	29358669	-	2097
evm.TU.HIC_ASM_6.1148	338.741	77.8907	2.11898	1.97426e-25	HIC_ASM_6	37871928	37877508	-	1908
evm.TU.HIC_ASM_16.4896	158.002	628.544	-1.99336	2.04476e-25	HIC_ASM_16	158237604	158242893	-	1942
evm.TU.HIC_ASM_18.1503	312.006	972.39	-1.63983	2.12325e-25	HIC_ASM_18	50561961	50567741	+	3248
evm.TU.HIC_ASM_1.1479	18196.3	46789.1	-1.36253	2.5194e-25	HIC_ASM_1	56812578	56815565	+	2556
evm.TU.HIC_ASM_7.2102	9806.27	22238.1	-1.18125	2.61025e-25	HIC_ASM_7	67357999	67362229	+	1278
evm.TU.HIC_ASM_10.547	1197.45	406.505	1.55769	2.63413e-25	HIC_ASM_10	17225808	17249577	-	2178
evm.TU.HIC_ASM_18.896	5.44253	135.322	-4.65388	2.7724e-25	HIC_ASM_18	26773524	26774896	-	1373
evm.TU.HIC_ASM_20.2911	5.05241	135.133	-4.75011	2.80483e-25	HIC_ASM_20	91989140	91992899	+	1632
evm.TU.HIC_ASM_8.161	422.938	119.24	1.82384	3.0055e-25	HIC_ASM_8	4955222	4960304	+	1897
evm.TU.HIC_ASM_13.2461	671.4	236.554	1.50448	3.00963e-25	HIC_ASM_13	77498325	77512889	+	2597
evm.TU.HIC_ASM_13.3239	7222.78	2774.14	1.38066	3.01961e-25	HIC_ASM_13	97484279	97488922	+	1824
evm.TU.HIC_ASM_23.3794	272.919	49.9712	2.45134	3.02344e-25	HIC_ASM_23	130140250	130142940	+	871
evm.TU.HIC_ASM_11.576	975.016	271.175	1.84659	3.27857e-25	HIC_ASM_11	15617562	15621131	+	2925
evm.TU.HIC_ASM_22.3491	1065.77	2817.07	-1.40241	3.28088e-25	HIC_ASM_22	112849062	112851465	-	1906
evm.TU.CTG2184.13	8.31239	132.52	-3.98773	3.30681e-25	CTG2184	198657	199812	-	1156
evm.TU.CTG3431_2.19	2014.63	898.347	1.1652	3.34758e-25	CTG3431_2	290543	294671	+	1302
evm.TU.HIC_ASM_2.1182	361.77	70.9152	2.34975	3.43476e-25	HIC_ASM_2	30260448	30261522	+	835
evm.TU.HIC_ASM_0.5111	68.9611	312.839	-2.18142	3.53535e-25	HIC_ASM_0	175454933	175457151	+	1392
evm.TU.CTG96.1	223.102	31.7257	2.81399	3.81907e-25	CTG96	1140	3369	+	1686
evm.TU.HIC_ASM_15.589	1332.24	485.967	1.4556	3.86972e-25	HIC_ASM_15	15652604	15665904	-	2226
novel.865	124.663	4.25287	4.87465	3.99501e-25	CTG7923	298972	303490	-	4187
evm.TU.HIC_ASM_22.1441	632.616	226.844	1.47902	4.02461e-25	HIC_ASM_22	55782827	55784867	+	1841
novel.2176	2049.79	738.068	1.47345	4.18691e-25	HIC_ASM_14	88597674	88599979	+	2306
evm.TU.HIC_ASM_20.5116_evm.TU.HIC_ASM_20.5117	215.146	23.3542	3.21694	4.22522e-25	HIC_ASM_20	145425545	145428887	+	965
evm.TU.HIC_ASM_20.2465	13.0463	146.356	-3.48523	4.30356e-25	HIC_ASM_20	78803118	78806176	-	1642
evm.TU.HIC_ASM_8.3613	888.192	309.659	1.52112	4.39663e-25	HIC_ASM_8	121293383	121294485	-	1103
evm.TU.HIC_ASM_23.3946	58.2274	328.691	-2.49362	4.54018e-25	HIC_ASM_23	133783392	133788837	+	2573
evm.TU.CTG266.1	566.658	185.547	1.6092	5.05103e-25	CTG266	21287	29385	-	1579
novel.534	210.962	16.7172	3.64619	5.39239e-25	CTG4841	86829	90875	+	3905
evm.TU.HIC_ASM_13.2688	4228.73	1827.98	1.2097	5.43941e-25	HIC_ASM_13	83663910	83668383	-	2502
evm.TU.CTG2144.7	101.233	432.194	-2.09081	5.47582e-25	CTG2144	253321	256294	-	2515
evm.TU.HIC_ASM_18.75	472.721	1157.77	-1.29247	5.80504e-25	HIC_ASM_18	1945659	1949542	-	3011
evm.TU.HIC_ASM_4.2978	186.256	547.319	-1.55422	6.04093e-25	HIC_ASM_4	98476244	98481084	-	3128
evm.TU.HIC_ASM_2.755	384.675	114.163	1.75303	6.10968e-25	HIC_ASM_2	17933195	17936915	-	3392
evm.TU.HIC_ASM_2.3962	169.79	22.7029	2.90714	6.3303e-25	HIC_ASM_2	129477243	129479242	-	1158
evm.TU.HIC_ASM_20.3609	563.517	195.147	1.52984	6.67473e-25	HIC_ASM_20	108005362	108009154	-	2895
evm.TU.HIC_ASM_4.2666	2316.2	1024.47	1.17699	6.81553e-25	HIC_ASM_4	84111243	84113249	+	2007
evm.TU.HIC_ASM_10.718	436.144	1170.79	-1.42506	7.1959e-25	HIC_ASM_10	23065917	23072386	-	3020
evm.TU.HIC_ASM_0.4103	1476	555.9	1.40879	7.45481e-25	HIC_ASM_0	147084577	147094333	-	3207
evm.TU.HIC_ASM_5.572	909.983	296.105	1.61951	7.5861e-25	HIC_ASM_5	17468063	17478354	-	2939
evm.TU.HIC_ASM_23.3304	737.101	261.301	1.4971	8.21547e-25	HIC_ASM_23	115814190	115819892	-	1793
novel.3536	561.7	165.644	1.76397	8.21828e-25	HIC_ASM_20	66969466	66973162	-	987
evm.TU.HIC_ASM_17.4664	17954.6	47147.6	-1.39284	8.56575e-25	HIC_ASM_17	159122185	159123814	-	1172
evm.TU.HIC_ASM_20.4479	3258.06	8225.95	-1.33626	8.60479e-25	HIC_ASM_20	129820030	129975989	+	1075
evm.TU.HIC_ASM_17.2507	962.707	372.706	1.36923	1.01714e-24	HIC_ASM_17	97984843	97989762	-	1372
evm.TU.HIC_ASM_19.1005	148.192	11.1146	3.76476	1.0209e-24	HIC_ASM_19	25127295	25129773	-	1964
evm.TU.HIC_ASM_4.1906	46.3498	242.286	-2.38714	1.03301e-24	HIC_ASM_4	52502583	52503809	-	1227
evm.TU.HIC_ASM_0.2520	312.1	60.9286	2.36373	1.04043e-24	HIC_ASM_0	92796868	92800252	+	1630
evm.TU.HIC_ASM_9.490	932.334	265.559	1.81163	1.0624e-24	HIC_ASM_9	11455702	11465551	-	4270
evm.TU.HIC_ASM_10.1227	6.67812	124.341	-4.21535	1.11133e-24	HIC_ASM_10	44304314	44313974	+	405
evm.TU.HIC_ASM_10.1228	9.72966	125.57	-3.69213	1.12063e-24	HIC_ASM_10	44314049	44314764	+	423
evm.TU.HIC_ASM_4.1289	1211.58	2932.04	-1.27496	1.16343e-24	HIC_ASM_4	35046670	35052625	+	2086
evm.TU.HIC_ASM_20.1744	1447.25	523.841	1.46539	1.17684e-24	HIC_ASM_20	59817399	59819992	-	1400
evm.TU.HIC_ASM_11.2047	3442.68	7905.31	-1.19927	1.30755e-24	HIC_ASM_11	85701431	85705016	+	2052
evm.TU.CTG3906.2	2245.1	1005.61	1.15893	1.34549e-24	CTG3906	2816	8773	+	1089
evm.TU.HIC_ASM_3.3805	557.147	168.188	1.72858	1.3758e-24	HIC_ASM_3	127105238	127110109	+	3206
evm.TU.HIC_ASM_20.511	21.8856	183.535	-3.07183	1.40099e-24	HIC_ASM_20	13703098	13703961	-	864
evm.TU.HIC_ASM_19.4386	579.394	163.185	1.828	1.41354e-24	HIC_ASM_19	112635307	112644964	-	1412
evm.TU.HIC_ASM_9.3012	12.5904	135.211	-3.41423	1.48237e-24	HIC_ASM_9	104349752	104360839	-	1825
evm.TU.HIC_ASM_8.739	149.21	2.57699	5.83551	1.49938e-24	HIC_ASM_8	22620012	22623133	-	1158
evm.TU.HIC_ASM_8.1255	128.259	8.80289	3.86148	1.50474e-24	HIC_ASM_8	44984866	44988212	+	986
evm.TU.CTG4502.1	1323.7	555.194	1.25322	1.52212e-24	CTG4502	13187	20916	+	1760
evm.TU.HIC_ASM_22.4362	215.325	808.335	-1.91024	1.59028e-24	HIC_ASM_22	135486768	135488351	+	1325
evm.TU.HIC_ASM_4.2564	1438.07	615.177	1.22523	1.5964e-24	HIC_ASM_4	77397000	77400197	+	2043
evm.TU.HIC_ASM_3.2744	316.65	75.2405	2.07266	1.6132e-24	HIC_ASM_3	96926551	96928796	-	1461
evm.TU.HIC_ASM_23.938	143.507	507.537	-1.82039	1.65372e-24	HIC_ASM_23	22130005	22134617	+	3628
evm.TU.HIC_ASM_11.3208	916.51	345.602	1.40699	1.70532e-24	HIC_ASM_11	138691950	138698089	+	2095
evm.TU.HIC_ASM_9.3562	580.306	1364.9	-1.23389	1.80248e-24	HIC_ASM_9	118031719	118036905	-	1854
evm.TU.HIC_ASM_17.2144	2742.3	1258.02	1.12415	1.86467e-24	HIC_ASM_17	86533939	86539993	+	1995
evm.TU.HIC_ASM_18.4196	5614.94	15728.1	-1.48604	2.06954e-24	HIC_ASM_18	145565082	145566710	-	769
evm.TU.HIC_ASM_17.3958	390.711	104.183	1.91014	2.13463e-24	HIC_ASM_17	142245501	142248854	+	2043
evm.TU.HIC_ASM_21.3051	135.325	493.59	-1.86849	2.24148e-24	HIC_ASM_21	105495297	105498154	+	1725
evm.TU.HIC_ASM_21.4141	205.254	622.248	-1.60042	2.42195e-24	HIC_ASM_21	136404205	136407673	+	891
evm.TU.HIC_ASM_4.1973	343.596	991.08	-1.52847	2.47014e-24	HIC_ASM_4	54054732	54061779	+	1407
evm.TU.CTG5697.1	175.459	22.2919	2.97947	2.5331e-24	CTG5697	37799	42192	+	2155
evm.TU.HIC_ASM_8.2629	21058.2	6944.8	1.60037	2.6472e-24	HIC_ASM_8	90776707	90784473	-	3567
evm.TU.HIC_ASM_12.1853	3201.13	9268.97	-1.53382	2.68139e-24	HIC_ASM_12	56087704	56088727	-	1024
evm.TU.HIC_ASM_20.83	82.5162	333.625	-2.0143	2.68318e-24	HIC_ASM_20	2343084	2346026	-	2242
evm.TU.HIC_ASM_20.339	134.567	492.206	-1.87402	2.68467e-24	HIC_ASM_20	9169031	9173531	+	927
evm.TU.HIC_ASM_18.659	12370.1	30526.4	-1.30321	2.99624e-24	HIC_ASM_18	18811813	18813933	+	1059
evm.TU.HIC_ASM_13.208	255.05	57.1107	2.15784	3.01526e-24	HIC_ASM_13	4853314	4855655	+	1932
evm.TU.HIC_ASM_17.4518	176.373	522.693	-1.56767	3.08233e-24	HIC_ASM_17	155918440	155920308	-	1869
evm.TU.CTG7092.4	148.819	18.0091	3.04845	3.1823e-24	CTG7092	289479	295059	+	2595
evm.TU.HIC_ASM_0.3501	3141.6	973.532	1.69068	3.23758e-24	HIC_ASM_0	130103082	130103992	-	911
evm.TU.HIC_ASM_14.2755	1058.74	358.168	1.56416	3.27775e-24	HIC_ASM_14	98449164	98454933	+	1648
evm.TU.HIC_ASM_2.1859	3075.62	1269.66	1.2768	3.35995e-24	HIC_ASM_2	53387217	53394465	+	1770
evm.TU.HIC_ASM_18.4540	1753.65	642.155	1.44916	3.38556e-24	HIC_ASM_18	155549737	155555711	-	3274
evm.TU.HIC_ASM_19.2732	80.3155	365.286	-2.18264	3.41754e-24	HIC_ASM_19	68219789	68230027	+	1967
evm.TU.HIC_ASM_19.4923	243.618	696.875	-1.51743	3.43456e-24	HIC_ASM_19	137715027	137716736	-	1284
evm.TU.HIC_ASM_12.3328	139.248	12.7953	3.44585	3.52044e-24	HIC_ASM_12	115876004	115879052	+	1923
evm.TU.CTG5485_2.7	339.265	72.3404	2.23404	3.62833e-24	CTG5485_2	208794	211747	+	1805
evm.TU.HIC_ASM_4.3855	165.274	17.187	3.25933	4.11012e-24	HIC_ASM_4	123388999	123391207	+	1563
evm.TU.HIC_ASM_0.2332	380.159	1036.91	-1.44694	4.12718e-24	HIC_ASM_0	85025615	85028360	+	1712
evm.TU.HIC_ASM_20.3014	932.646	365.262	1.35297	4.13061e-24	HIC_ASM_20	94106296	94109814	-	2136
evm.TU.HIC_ASM_22.3309	602.635	175.124	1.78392	4.53554e-24	HIC_ASM_22	108132682	108134723	+	918
evm.TU.HIC_ASM_14.3119	437.172	1104.14	-1.33583	4.84158e-24	HIC_ASM_14	108957195	108961657	+	1922
evm.TU.HIC_ASM_0.2220	99.9004	375.721	-1.90981	4.95187e-24	HIC_ASM_0	81758883	81762108	+	1393
evm.TU.HIC_ASM_4.1959	811.846	290.478	1.48366	5.23682e-24	HIC_ASM_4	53768723	53772816	+	1311
evm.TU.CTG533.3	447.507	133.748	1.74145	5.35011e-24	CTG533	235294	238554	-	3261
evm.TU.HIC_ASM_12.1684	364.291	1197.02	-1.71735	5.39077e-24	HIC_ASM_12	48942041	48946465	-	1930
evm.TU.HIC_ASM_19.445	341.577	87.7772	1.96082	5.50078e-24	HIC_ASM_19	11366427	11367409	-	396
evm.TU.HIC_ASM_19.2455	594.911	169.962	1.80639	5.61667e-24	HIC_ASM_19	60401430	60405332	+	1758
evm.TU.CTG752.2	29817.8	70531.2	-1.24208	5.68915e-24	CTG752	35105	37696	-	1371
evm.TU.HIC_ASM_22.4471	2224.96	938.625	1.24495	5.9758e-24	HIC_ASM_22	138009315	138018534	-	3667
evm.TU.HIC_ASM_0.3419	1216.93	4397.37	-1.85324	6.04565e-24	HIC_ASM_0	127957936	127962838	+	2816
evm.TU.HIC_ASM_15.2006	327.475	1153.61	-1.81785	6.29661e-24	HIC_ASM_15	71303619	71305114	-	789
evm.TU.HIC_ASM_13.3021	160.237	515.664	-1.68704	6.65142e-24	HIC_ASM_13	92069119	92076200	+	1906
evm.TU.HIC_ASM_22.3837	144.116	11.1049	3.69637	7.12764e-24	HIC_ASM_22	122408303	122409565	-	1129
evm.TU.HIC_ASM_9.1947	1312.78	513.785	1.35295	7.18638e-24	HIC_ASM_9	73758132	73761095	+	1570
novel.326	199.843	27.5742	2.85892	7.20581e-24	CTG3300	41116	43218	+	2103
evm.TU.HIC_ASM_22.1938	68.858	282.872	-2.03664	7.31822e-24	HIC_ASM_22	70970073	70972905	+	2278
evm.TU.HIC_ASM_7.1829	225.312	49.3556	2.19053	7.63841e-24	HIC_ASM_7	57375084	57388140	+	813
evm.TU.HIC_ASM_19.3021	1684.67	740.185	1.1865	8.43617e-24	HIC_ASM_19	74400904	74406069	+	1138
novel.3984	970.258	357.691	1.44059	9.45553e-24	HIC_ASM_23	48708283	48712283	-	4001
evm.TU.HIC_ASM_2.3922	18.4295	152.994	-3.05307	9.78772e-24	HIC_ASM_2	128785537	128788724	+	1825
evm.TU.HIC_ASM_20.3296	599.452	1795.14	-1.58216	9.98186e-24	HIC_ASM_20	100320283	100322877	-	2141
evm.TU.HIC_ASM_14.3301	268.094	63.7438	2.07269	1.06498e-23	HIC_ASM_14	112439313	112442260	+	2948
evm.TU.HIC_ASM_22.3901	825.567	307.924	1.42337	1.06553e-23	HIC_ASM_22	124136638	124137759	+	1122
evm.TU.HIC_ASM_4.3130	155.87	514.46	-1.72094	1.20585e-23	HIC_ASM_4	103266602	103267318	-	717
evm.TU.CTG4156.7	2851.95	1243.7	1.19715	1.37695e-23	CTG4156	88237	92158	+	1913
evm.TU.HIC_ASM_1.3490	453.889	150.378	1.59349	1.46018e-23	HIC_ASM_1	124266532	124270743	+	2212
evm.TU.HIC_ASM_20.158	146.789	4.81051	4.91142	1.57523e-23	HIC_ASM_20	4421617	4422748	-	1132
evm.TU.HIC_ASM_19.52	571.613	1402.58	-1.29527	1.7616e-23	HIC_ASM_19	1601451	1604085	+	1658
evm.TU.HIC_ASM_21.3788	221.15	47.207	2.22998	1.80328e-23	HIC_ASM_21	126943380	126944875	+	1496
evm.TU.CTG2351_1.1	8.28247	118.244	-3.82381	1.80912e-23	CTG2351_1	13524	16669	+	1902
evm.TU.CTG2184.3	27.0268	191.113	-2.82009	1.86838e-23	CTG2184	109674	110750	+	1077
novel.297	447.42	81.0369	2.4637	1.86975e-23	CTG3078	102892	113921	+	7386
evm.TU.HIC_ASM_21.2956	549.629	3.21665	7.40386	1.94906e-23	HIC_ASM_21	102451951	102452424	-	474
evm.TU.HIC_ASM_13.248	25.7201	199.47	-2.95181	2.0724e-23	HIC_ASM_13	5725271	5727374	+	938
evm.TU.HIC_ASM_2.3562	170.794	713.144	-2.06228	2.15162e-23	HIC_ASM_2	118768778	118769808	+	1031
evm.TU.HIC_ASM_20.3348	1497.77	620.851	1.27069	2.20543e-23	HIC_ASM_20	101288831	101294619	-	2583
evm.TU.HIC_ASM_19.549	116.97	6.53849	4.16085	2.24978e-23	HIC_ASM_19	13485547	13489641	+	1581
evm.TU.HIC_ASM_22.2477	436.495	1112.04	-1.34983	2.38142e-23	HIC_ASM_22	86854122	86858530	+	1649
evm.TU.HIC_ASM_15.880	5550.63	12855.3	-1.21165	2.39843e-23	HIC_ASM_15	22869413	22872450	-	2591
evm.TU.HIC_ASM_21.3878	81.0774	433.917	-2.42487	2.44246e-23	HIC_ASM_21	129113543	129114598	-	848
evm.TU.HIC_ASM_19.4187	14.0911	154.105	-3.4514	2.51637e-23	HIC_ASM_19	105923616	105924310	-	695
evm.TU.HIC_ASM_18.2286	487.48	134.379	1.85869	2.68677e-23	HIC_ASM_18	80347982	80351805	-	3015
evm.TU.HIC_ASM_12.361	1885.58	822.269	1.19761	2.69675e-23	HIC_ASM_12	10267211	10270601	+	1797
evm.TU.CTG3979_1.13	588.73	195.636	1.58783	2.82428e-23	CTG3979_1	310016	312952	+	1258
evm.TU.CTG45.3	404.476	93.0615	2.12146	2.82944e-23	CTG45	141053	142274	+	1222
evm.TU.HIC_ASM_5.3919	6.81812	117.844	-4.13232	2.86973e-23	HIC_ASM_5	123709996	123713183	+	1811
evm.TU.HIC_ASM_10.621	4437.26	1814.39	1.29002	2.96311e-23	HIC_ASM_10	19372973	19382749	+	4127
evm.TU.HIC_ASM_16.188	47.3134	244.696	-2.36718	3.05873e-23	HIC_ASM_16	3208418	3213657	+	1528
evm.TU.CTG3660.3	230.126	672.679	-1.54727	3.12687e-23	CTG3660	177777	182063	+	1882
evm.TU.CTG3937.6	341.694	1110.53	-1.7016	3.1667e-23	CTG3937	93396	96773	-	2070
evm.TU.HIC_ASM_12.805	715.317	219.092	1.70642	3.19994e-23	HIC_ASM_12	22182865	22184506	-	858
evm.TU.CTG9070.4	86.9267	322.7	-1.89109	3.2424e-23	CTG9070	143588	147290	+	2369
evm.TU.HIC_ASM_5.225	229.155	49.7377	2.20535	3.33702e-23	HIC_ASM_5	6492425	6494997	-	2573
evm.TU.CTG6283.9	1393.31	575.089	1.27699	3.40714e-23	CTG6283	137395	141733	+	2879
evm.TU.HIC_ASM_1.3433	97.6973	392.13	-2.00787	3.42344e-23	HIC_ASM_1	123118690	123120731	+	1227
evm.TU.CTG247.5	290.99	788.168	-1.43673	3.42624e-23	CTG247	165100	175704	-	4018
evm.TU.HIC_ASM_0.1321	141.174	16.0206	3.13804	3.56291e-23	HIC_ASM_0	51246789	51247727	+	939
evm.TU.HIC_ASM_7.2067	136.411	12.3505	3.48445	3.68867e-23	HIC_ASM_7	65598025	65598729	+	705
evm.TU.HIC_ASM_1.2421	1317.83	565.299	1.22065	3.88584e-23	HIC_ASM_1	95220774	95224895	+	3406
evm.TU.HIC_ASM_4.449	3612.39	1447.59	1.31926	3.9933e-23	HIC_ASM_4	12306516	12313302	-	2708
evm.TU.HIC_ASM_3.3227	2211.08	839.736	1.39706	4.06205e-23	HIC_ASM_3	111170484	111176135	+	1245
evm.TU.HIC_ASM_17.466	66.9971	302.03	-2.1747	4.15662e-23	HIC_ASM_17	15125243	15126944	-	1702
evm.TU.HIC_ASM_20.462	3060.42	6926.86	-1.17845	4.17641e-23	HIC_ASM_20	12557425	12562185	+	1948
evm.TU.HIC_ASM_1.3860	64.8675	281.328	-2.11373	4.20997e-23	HIC_ASM_1	132721777	132726315	+	2132
evm.TU.HIC_ASM_11.4102	109.976	387.082	-1.81563	4.50013e-23	HIC_ASM_11	167758053	167765365	-	3443
evm.TU.HIC_ASM_15.1282	17904.2	8206.42	1.12547	4.5617e-23	HIC_ASM_15	36299916	36303708	+	2871
evm.TU.HIC_ASM_20.2350	355.605	1011.88	-1.50911	4.5986e-23	HIC_ASM_20	76163997	76165880	+	1343
novel.2726	539.109	143.805	1.90608	4.7072e-23	HIC_ASM_17	85732500	85741071	+	4123
novel.2824	177.542	30.9587	2.51715	4.80958e-23	HIC_ASM_17	29431215	29435945	-	931
evm.TU.HIC_ASM_21.2490	18300.4	8370.45	1.12852	4.93243e-23	HIC_ASM_21	86558637	86561499	+	1492
evm.TU.HIC_ASM_12.49	113.205	7.17912	3.97619	4.93882e-23	HIC_ASM_12	1361271	1364043	-	1842
evm.TU.CTG3762.14_evm.TU.CTG3762.15	1668.45	664.156	1.32913	5.11931e-23	CTG3762	266619	293904	+	2233
evm.TU.HIC_ASM_21.2014	274.851	64.0486	2.09719	5.44895e-23	HIC_ASM_21	68596404	68601400	-	2196
novel.2371	523.746	1422.1	-1.44147	5.55985e-23	HIC_ASM_15	35833431	35849001	-	15571
evm.TU.HIC_ASM_19.575	8629.19	22425.4	-1.37781	5.71578e-23	HIC_ASM_19	14050258	14052679	-	2181
evm.TU.HIC_ASM_2.741	76.2196	377.448	-2.30935	5.76855e-23	HIC_ASM_2	17420267	17423384	+	1466
evm.TU.HIC_ASM_10.1144	997.249	326.692	1.60978	6.07383e-23	HIC_ASM_10	40502543	40514139	-	2211
evm.TU.CTG4189.2	165.318	487.126	-1.55989	6.08233e-23	CTG4189	74276	77355	+	2960
evm.TU.HIC_ASM_20.4300	14595.6	40177.1	-1.46084	6.14554e-23	HIC_ASM_20	125991621	125993694	-	2074
evm.TU.CTG5327_1.10	175.072	1.57841	6.74545	6.31321e-23	CTG5327_1	231549	233283	+	1735
evm.TU.HIC_ASM_5.1496	642.063	228.422	1.49106	6.58734e-23	HIC_ASM_5	52793831	52796934	+	2204
evm.TU.HIC_ASM_12.503	785.757	1781.72	-1.18086	6.83441e-23	HIC_ASM_12	14036124	14039833	-	1739
evm.TU.HIC_ASM_13.3080	9718.08	4535.68	1.09939	7.22213e-23	HIC_ASM_13	93656762	93660549	-	2886
evm.TU.HIC_ASM_11.3149	101.848	392.744	-1.94886	7.47818e-23	HIC_ASM_11	136247014	136249636	+	2344
novel.566	252.059	63.3511	1.9916	7.69268e-23	CTG5049	66435	69072	-	2638
evm.TU.HIC_ASM_11.4126	34.7588	203.448	-2.54152	7.87191e-23	HIC_ASM_11	168530872	168532799	+	1928
evm.TU.HIC_ASM_11.67	422.147	105.769	1.99929	7.93109e-23	HIC_ASM_11	991139	993755	+	615
evm.TU.HIC_ASM_9.411	3414.91	1494	1.19273	7.95377e-23	HIC_ASM_9	8885410	8888962	+	2940
evm.TU.CTG866.19	3168.21	7560.78	-1.25489	8.03009e-23	CTG866	428227	441739	+	2610
evm.TU.HIC_ASM_22.4330	50.211	244.396	-2.27793	8.3793e-23	HIC_ASM_22	134831599	134836117	+	2585
evm.TU.HIC_ASM_0.1708	800.785	293.798	1.44732	8.51184e-23	HIC_ASM_0	63614314	63617942	-	1045
evm.TU.HIC_ASM_22.1294_evm.TU.HIC_ASM_22.1295	90.875	317.056	-1.80326	8.52841e-23	HIC_ASM_22	50277791	50281531	-	1182
novel.2098	144.179	12.5898	3.52978	9.2333e-23	HIC_ASM_13	91108297	91110255	-	1959
evm.TU.HIC_ASM_20.560	279.892	67.9495	2.04517	1.07411e-22	HIC_ASM_20	15298840	15302994	+	1474
evm.TU.HIC_ASM_0.2068	497.267	166.682	1.57865	1.10614e-22	HIC_ASM_0	76910903	76915060	+	2374
evm.TU.HIC_ASM_22.3918	2080.77	804.171	1.37156	1.20187e-22	HIC_ASM_22	124812191	124814005	-	1743
evm.TU.HIC_ASM_22.2581	642.536	1525.01	-1.24679	1.21088e-22	HIC_ASM_22	90555981	90559975	-	2222
evm.TU.HIC_ASM_19.1974	106.581	355.05	-1.73809	1.21147e-22	HIC_ASM_19	47459889	47464016	-	1702
evm.TU.HIC_ASM_4.3902	19.5576	146.176	-2.90757	1.21313e-22	HIC_ASM_4	124871689	124873893	+	1386
evm.TU.HIC_ASM_22.3835	18545.9	44949.9	-1.27723	1.26693e-22	HIC_ASM_22	122386398	122388600	+	1760
novel.411	257.817	60.7858	2.08702	1.26916e-22	CTG3979_1	207098	209333	-	976
evm.TU.HIC_ASM_6.3280	3840.87	1803.08	1.09124	1.32224e-22	HIC_ASM_6	113784162	113788211	-	1801
evm.TU.HIC_ASM_3.1960_evm.TU.HIC_ASM_3.1961	447.497	137.207	1.7046	1.32456e-22	HIC_ASM_3	72203206	72215883	-	1651
evm.TU.HIC_ASM_10.3036	985.962	348.355	1.50052	1.38106e-22	HIC_ASM_10	106995034	107001372	-	2116
novel.4934	32.0081	177.427	-2.46675	1.39237e-22	HIC_ASM_8	36525173	36535531	-	1518
evm.TU.HIC_ASM_22.2301	181.918	21.7834	3.0585	1.47648e-22	HIC_ASM_22	81798379	81803301	-	1938
evm.TU.CTG4456_1.7	118.066	398.804	-1.75713	1.4804e-22	CTG4456_1	231644	235397	-	2692
evm.TU.HIC_ASM_22.3694	768.408	1773.23	-1.20637	1.49776e-22	HIC_ASM_22	118750143	118754037	-	2798
evm.TU.HIC_ASM_15.2122	148.523	511.86	-1.78231	1.50023e-22	HIC_ASM_15	76487826	76493133	-	2972
evm.TU.HIC_ASM_0.3197	60.1255	253.266	-2.07735	1.59409e-22	HIC_ASM_0	120889129	120892664	+	1654
evm.TU.HIC_ASM_17.3610	13.4514	125.538	-3.2259	1.59957e-22	HIC_ASM_17	132142607	132144466	+	901
evm.TU.HIC_ASM_8.1559	12.8229	140.728	-3.46407	1.61082e-22	HIC_ASM_8	56603950	56607707	-	1906
novel.4074	649.515	202.83	1.68019	1.68282e-22	HIC_ASM_3	19085651	19087674	+	2024
evm.TU.HIC_ASM_4.886	1010.14	398.864	1.34109	1.71646e-22	HIC_ASM_4	25013985	25016782	-	1217
evm.TU.HIC_ASM_11.3678	2033.61	939.385	1.11451	1.71831e-22	HIC_ASM_11	154380442	154383306	-	2110
evm.TU.HIC_ASM_20.347	17.9111	149.892	-3.05673	1.8268e-22	HIC_ASM_20	9379259	9380672	-	1414
evm.TU.HIC_ASM_5.2197	418.221	1212.86	-1.53561	1.82847e-22	HIC_ASM_5	78467478	78469251	+	1484
evm.TU.HIC_ASM_5.1824	1024.62	375.014	1.45075	1.85796e-22	HIC_ASM_5	66903076	66904815	+	1245
evm.TU.HIC_ASM_15.2634	514.543	180.907	1.50809	1.89369e-22	HIC_ASM_15	92944732	92948681	-	1368
evm.TU.HIC_ASM_3.2389	2007.84	4469.4	-1.15451	1.90024e-22	HIC_ASM_3	86683334	86691089	+	4590
evm.TU.HIC_ASM_18.3596	215.982	47.0276	2.20334	1.91812e-22	HIC_ASM_18	125587094	125594041	-	2739
evm.TU.HIC_ASM_14.1761	21180.7	47104.7	-1.15311	1.92005e-22	HIC_ASM_14	60355813	60360357	-	2005
evm.TU.HIC_ASM_2.1081	810.47	291.87	1.47384	1.93199e-22	HIC_ASM_2	27451499	27457969	-	2221
evm.TU.HIC_ASM_22.1578	60.6706	246.434	-2.02264	1.98246e-22	HIC_ASM_22	60717176	60719876	+	2170
evm.TU.HIC_ASM_8.2943	478.568	118.941	2.00835	2.09902e-22	HIC_ASM_8	101163875	101164362	+	488
evm.TU.HIC_ASM_3.3785	811.241	254.193	1.67217	2.11867e-22	HIC_ASM_3	126543138	126544863	+	318
evm.TU.HIC_ASM_12.2897	2220.04	1049.33	1.08119	2.16969e-22	HIC_ASM_12	102693646	102704785	+	2872
evm.TU.CTG7728.3	966.26	2143.26	-1.14915	2.18212e-22	CTG7728	19125	23804	-	1938
evm.TU.HIC_ASM_22.2029_evm.TU.HIC_ASM_22.2030	16.6991	139.381	-3.06003	2.1903e-22	HIC_ASM_22	73761068	73768129	-	3604
evm.TU.HIC_ASM_8.3651	974.405	335.351	1.5396	2.19069e-22	HIC_ASM_8	122131230	122140180	-	3702
evm.TU.CTG1301.11	198.698	27.471	2.86141	2.19825e-22	CTG1301	237316	239052	+	671
evm.TU.HIC_ASM_1.916	129.821	2.62138	5.63318	2.34494e-22	HIC_ASM_1	29744936	29747273	+	195
evm.TU.HIC_ASM_6.1331	789.536	234.696	1.74921	2.34852e-22	HIC_ASM_6	45466797	45470904	-	3549
evm.TU.HIC_ASM_20.3405	1753.49	651.937	1.42741	2.41426e-22	HIC_ASM_20	102860585	102863654	+	2910
evm.TU.CTG7293.4	608.239	2184.35	-1.84439	2.64951e-22	CTG7293	97418	98230	+	813
evm.TU.HIC_ASM_19.2346	3000.36	1406.72	1.09289	2.66047e-22	HIC_ASM_19	55995140	55999459	+	4077
evm.TU.HIC_ASM_20.5101	200.278	36.8846	2.4459	2.71146e-22	HIC_ASM_20	145034399	145037468	-	1468
novel.1874	900.434	303.61	1.56786	2.84494e-22	HIC_ASM_11	135547675	135555783	-	5891
evm.TU.HIC_ASM_0.148	2920.77	8311.49	-1.50884	3.09716e-22	HIC_ASM_0	3699026	3703202	-	667
evm.TU.HIC_ASM_4.258	881.309	2036.17	-1.20763	3.20615e-22	HIC_ASM_4	6836382	6840454	+	2127
novel.225	278.06	54.7683	2.34766	3.21127e-22	CTG2569_1	311195	338228	+	1120
evm.TU.HIC_ASM_8.175	28.2003	170.462	-2.59859	3.23129e-22	HIC_ASM_8	5306470	5307540	+	1071
evm.TU.HIC_ASM_14.2327	187.926	21.8026	3.09412	3.32053e-22	HIC_ASM_14	83633050	83635979	+	2439
evm.TU.HIC_ASM_19.157	1948.77	871.816	1.16027	3.35187e-22	HIC_ASM_19	3519219	3527542	+	1728
novel.3567	296.548	69.6031	2.08979	3.39896e-22	HIC_ASM_21	4481790	4486301	+	1068
evm.TU.HIC_ASM_19.3490	129.104	438.477	-1.76382	3.69982e-22	HIC_ASM_19	86961295	86963305	+	2011
evm.TU.HIC_ASM_0.362	1202.95	460.428	1.38503	3.7678e-22	HIC_ASM_0	10756056	10758295	+	2071
evm.TU.HIC_ASM_21.3297	486.295	137.918	1.82131	3.83468e-22	HIC_ASM_21	112510909	112514444	+	2642
evm.TU.HIC_ASM_6.2860	585.915	223.681	1.38915	3.84165e-22	HIC_ASM_6	101841929	101846608	+	1610
evm.TU.HIC_ASM_13.2838	63.5714	310.633	-2.28858	3.8499e-22	HIC_ASM_13	87353707	87354919	-	1213
evm.TU.HIC_ASM_1.2419	110.327	405.54	-1.87903	3.90451e-22	HIC_ASM_1	95152327	95159592	+	2630
evm.TU.HIC_ASM_4.3386	2324.07	1080.2	1.10515	3.92722e-22	HIC_ASM_4	110116285	110119830	+	1280
evm.TU.HIC_ASM_20.3320	291.939	816.318	-1.48355	3.99671e-22	HIC_ASM_20	100792888	100795756	+	2869
novel.854	7.43112	117.552	-3.99336	4.12859e-22	CTG7858	167478	174208	+	3373
evm.TU.HIC_ASM_8.2438	3690.05	1539.65	1.26133	4.17892e-22	HIC_ASM_8	84882143	84884200	-	1005
evm.TU.HIC_ASM_4.3235	1336.19	415.718	1.68408	4.31694e-22	HIC_ASM_4	106065072	106067274	+	894
evm.TU.HIC_ASM_17.1113	8813.96	3766.53	1.22657	4.46014e-22	HIC_ASM_17	43712877	43721432	-	4697
evm.TU.HIC_ASM_12.1236	112.974	399.051	-1.82182	4.50375e-22	HIC_ASM_12	34859392	34868251	+	2721
evm.TU.CTG2325.9	501.778	179.342	1.48311	4.81564e-22	CTG2325	251255	253702	+	1197
evm.TU.CTG8761.1	4301.53	1759.38	1.28982	4.90848e-22	CTG8761	59919	63798	+	1957
evm.TU.CTG3167.3_evm.TU.CTG3167.4	1074.08	2342.06	-1.12468	4.96242e-22	CTG3167	37873	47358	-	1444
evm.TU.CTG8935.1	376.351	117.933	1.67649	5.07263e-22	CTG8935	14563	22663	-	1579
evm.TU.CTG7792.14	6634.4	2715.28	1.28896	5.14475e-22	CTG7792	301502	302368	-	594
evm.TU.HIC_ASM_8.1802	369.076	991.578	-1.42562	5.14949e-22	HIC_ASM_8	64562809	64566072	-	2309
evm.TU.HIC_ASM_7.3340	52.2733	1071.08	-4.35706	5.27087e-22	HIC_ASM_7	114771889	114777764	-	2149
evm.TU.HIC_ASM_0.4465	27.7214	172.634	-2.64561	5.52329e-22	HIC_ASM_0	159515540	159516466	-	927
evm.TU.HIC_ASM_9.2752	3103.6	1323.44	1.23006	5.66081e-22	HIC_ASM_9	97019038	97020494	+	1344
evm.TU.HIC_ASM_8.174	22.6295	152.425	-2.74731	5.825e-22	HIC_ASM_8	5305337	5305783	+	447
evm.TU.HIC_ASM_4.1709	26584.3	12333.1	1.10808	6.36268e-22	HIC_ASM_4	47751330	47752475	-	1146
evm.TU.HIC_ASM_13.2198	920.382	365.881	1.33011	6.82369e-22	HIC_ASM_13	71787446	71790310	-	995
evm.TU.CTG6997.3	2197.55	953.874	1.20422	6.89335e-22	CTG6997	30822	33451	-	1824
evm.TU.HIC_ASM_0.5906	710.727	239.864	1.56731	7.17673e-22	HIC_ASM_0	195084751	195087115	+	951
evm.TU.HIC_ASM_8.747	126.208	9.84007	3.68246	7.8394e-22	HIC_ASM_8	22902671	22903705	-	507
evm.TU.HIC_ASM_21.149	5263.76	15228.5	-1.53255	7.86015e-22	HIC_ASM_21	3650467	3656653	+	4813
evm.TU.HIC_ASM_7.2453	3065.7	1436.11	1.09386	8.02204e-22	HIC_ASM_7	82354341	82363512	+	2574
evm.TU.HIC_ASM_13.3045	2257.62	917.157	1.29948	9.04499e-22	HIC_ASM_13	92678140	92680772	-	1800
novel.3243	196.992	38.1938	2.36513	9.05515e-22	HIC_ASM_19	40131229	40135179	+	3774
evm.TU.HIC_ASM_7.390	41.1215	195.616	-2.24892	9.28257e-22	HIC_ASM_7	9865860	9866303	-	444
evm.TU.HIC_ASM_12.1663	226.9	660.163	-1.54249	9.34276e-22	HIC_ASM_12	48011921	48015136	-	1755
evm.TU.HIC_ASM_12.451	96.702	380.338	-1.97326	9.42695e-22	HIC_ASM_12	12582996	12587708	-	2169
evm.TU.CTG4644_2.1	107.439	398.631	-1.89217	9.50138e-22	CTG4644_2	63767	64664	-	898
evm.TU.HIC_ASM_13.2386	420.676	1049.75	-1.31917	9.66003e-22	HIC_ASM_13	75627870	75632636	+	2524
evm.TU.HIC_ASM_3.3021	813.72	295.866	1.45973	9.6961e-22	HIC_ASM_3	105242740	105246030	+	1579
evm.TU.HIC_ASM_23.936	155.908	477.859	-1.61499	9.7396e-22	HIC_ASM_23	22034160	22035963	-	1804
evm.TU.HIC_ASM_3.3550	160.967	464.972	-1.53031	9.77048e-22	HIC_ASM_3	119309413	119315841	+	2117
evm.TU.HIC_ASM_11.28	2057.98	879.938	1.22575	9.94542e-22	HIC_ASM_11	333205	339567	-	2169
evm.TU.HIC_ASM_22.2825	1471.5	582.833	1.33646	1.00769e-21	HIC_ASM_22	96111956	96113823	-	876
evm.TU.CTG3120.6	755.432	304.823	1.31008	1.03002e-21	CTG3120	298456	301584	-	1668
evm.TU.HIC_ASM_5.3121	21.2902	162.568	-2.93969	1.04765e-21	HIC_ASM_5	105259961	105261842	-	1882
evm.TU.HIC_ASM_8.2758	87.9774	350.766	-1.99576	1.05449e-21	HIC_ASM_8	94544244	94547365	+	1257
evm.TU.HIC_ASM_8.3061	26.0712	171.112	-2.71315	1.09597e-21	HIC_ASM_8	105516030	105519080	-	1834
evm.TU.HIC_ASM_0.4619	55.2393	234.495	-2.08575	1.20407e-21	HIC_ASM_0	163275179	163278655	+	1994
evm.TU.HIC_ASM_20.93	576.237	163.85	1.81282	1.2244e-21	HIC_ASM_20	2694287	2694748	+	462
evm.TU.HIC_ASM_18.2172	1715.75	744.74	1.20396	1.26518e-21	HIC_ASM_18	75811648	75816991	-	2313
evm.TU.HIC_ASM_10.84	326.48	798.431	-1.29028	1.27814e-21	HIC_ASM_10	1949842	1953719	-	3687
evm.TU.HIC_ASM_7.1872	116.608	5.6094	4.38581	1.2891e-21	HIC_ASM_7	58762526	58763025	-	307
evm.TU.HIC_ASM_19.1134	194.086	607.832	-1.64605	1.33018e-21	HIC_ASM_19	27965503	27967899	+	1530
evm.TU.HIC_ASM_19.295	528.985	148.344	1.83394	1.34338e-21	HIC_ASM_19	7435886	7437416	+	1148
novel.1102	1020.46	353.129	1.53074	1.37816e-21	HIC_ASM_0	84887337	84892470	+	5134
evm.TU.HIC_ASM_21.4047	44.6946	209.461	-2.23008	1.40568e-21	HIC_ASM_21	134257268	134264638	+	4443
evm.TU.CTG9603.5	306.494	880.643	-1.52358	1.44014e-21	CTG9603	107729	111172	+	1833
novel.2325	258.413	63.0579	2.0371	1.45697e-21	HIC_ASM_15	24553418	24559132	+	5715
evm.TU.HIC_ASM_4.741	221.803	643.959	-1.53718	1.51741e-21	HIC_ASM_4	20926262	20927758	+	1379
evm.TU.HIC_ASM_23.3086	9.65218	118.9	-3.61589	1.54882e-21	HIC_ASM_23	106846122	106854106	+	2371
evm.TU.CTG7385.1	507.461	14.4789	5.13394	1.56552e-21	CTG7385	28744	32507	+	579
evm.TU.HIC_ASM_2.598	443.077	141.664	1.6445	1.60946e-21	HIC_ASM_2	13704497	13707284	-	1685
evm.TU.CTG8832.16	246.771	55.3472	2.16118	1.63096e-21	CTG8832	246286	249743	-	1202
evm.TU.HIC_ASM_16.4263	275.653	68.2119	2.0184	1.65485e-21	HIC_ASM_16	129819075	129820183	+	1109
novel.1106	230.204	42.8326	2.42456	1.67581e-21	HIC_ASM_0	86535252	86550449	+	1043
evm.TU.HIC_ASM_22.3660	224.44	582.543	-1.37639	1.71674e-21	HIC_ASM_22	118252146	118264499	+	2561
evm.TU.HIC_ASM_3.1416	149.737	435.935	-1.54205	1.7566e-21	HIC_ASM_3	45111926	45115505	-	2232
evm.TU.HIC_ASM_5.3709	915.626	392.181	1.22295	1.76415e-21	HIC_ASM_5	119546654	119548931	+	890
evm.TU.HIC_ASM_5.1115	6375.3	2839.56	1.16697	1.77396e-21	HIC_ASM_5	34994398	34999990	+	1432
evm.TU.CTG2384.3	1730.09	764.577	1.17741	1.78583e-21	CTG2384	34116	38725	+	2182
evm.TU.HIC_ASM_8.2332	352.494	112.137	1.65389	1.90921e-21	HIC_ASM_8	81750631	81754688	+	1353
evm.TU.HIC_ASM_20.355	46.3674	225.136	-2.2812	1.92033e-21	HIC_ASM_20	9462899	9466158	+	1888
evm.TU.HIC_ASM_13.840	698.581	1551.25	-1.15082	1.98802e-21	HIC_ASM_13	21992380	21994853	-	1542
evm.TU.HIC_ASM_14.2729	186.006	532.629	-1.51811	2.06911e-21	HIC_ASM_14	97386267	97388428	-	983
evm.TU.HIC_ASM_20.4584	237.267	57.3558	2.0472	2.16088e-21	HIC_ASM_20	132121006	132124891	+	3805
evm.TU.HIC_ASM_9.2992	171.037	477.737	-1.48276	2.18958e-21	HIC_ASM_9	103777196	103781331	-	2821
evm.TU.HIC_ASM_4.2899	528.722	188.891	1.48556	2.20902e-21	HIC_ASM_4	94803277	94806757	-	1217
evm.TU.HIC_ASM_20.3620	108.388	8.1999	3.72739	2.20936e-21	HIC_ASM_20	108152675	108156172	-	2780
novel.4378	1586.5	671.778	1.23966	2.23681e-21	HIC_ASM_5	24095720	24111064	-	3486
evm.TU.HIC_ASM_21.2142	455.806	163.445	1.47948	2.28551e-21	HIC_ASM_21	73204433	73205675	-	546
evm.TU.CTG272.15	117.739	2.58375	5.4934	2.30336e-21	CTG272	272978	280858	+	1326
evm.TU.HIC_ASM_22.3108	848.495	313.704	1.43493	2.34546e-21	HIC_ASM_22	103290669	103297018	+	2499
evm.TU.HIC_ASM_7.3130	117.149	9.25535	3.63817	2.43453e-21	HIC_ASM_7	107986810	107987755	-	946
evm.TU.HIC_ASM_9.553	2048.51	808.298	1.34117	2.48721e-21	HIC_ASM_9	13878264	13886960	+	4198
evm.TU.HIC_ASM_11.3900	187.636	692.907	-1.88661	2.50912e-21	HIC_ASM_11	161796681	161799573	-	1682
evm.TU.HIC_ASM_12.3209	1321.19	11643.7	-3.13968	2.54219e-21	HIC_ASM_12	112645348	112646317	-	970
evm.TU.HIC_ASM_22.1967	280.072	795.744	-1.50588	2.6411e-21	HIC_ASM_22	72131098	72134505	+	1964
evm.TU.HIC_ASM_7.815	212.754	711.627	-1.74243	2.67773e-21	HIC_ASM_7	22235628	22240418	+	1616
evm.TU.HIC_ASM_0.3552	181.897	520.915	-1.51826	2.69255e-21	HIC_ASM_0	131412211	131416675	-	1493
evm.TU.HIC_ASM_9.2955	257.484	47.4453	2.4392	2.69541e-21	HIC_ASM_9	102809924	102810475	-	552
evm.TU.HIC_ASM_16.4328	9295.68	22695.6	-1.2878	2.8345e-21	HIC_ASM_16	132984249	132986951	-	1081
evm.TU.HIC_ASM_4.2272	292.075	60.8927	2.25667	2.83956e-21	HIC_ASM_4	62865620	62866147	-	528
evm.TU.HIC_ASM_4.230	336.227	82.3763	2.03473	2.87174e-21	HIC_ASM_4	6296838	6297595	-	758
evm.TU.HIC_ASM_23.1431	427.254	1088.03	-1.34758	2.91242e-21	HIC_ASM_23	39696801	39702090	+	2525
evm.TU.HIC_ASM_19.1970	901.062	270.441	1.73514	3.04784e-21	HIC_ASM_19	47266574	47271803	+	2648
evm.TU.CTG1000.2	2359.3	6282.52	-1.41306	3.06542e-21	CTG1000	149794	152167	+	937
evm.TU.HIC_ASM_13.510	10.1524	117.495	-3.54378	3.13529e-21	HIC_ASM_13	14077890	14084184	+	2532
evm.TU.HIC_ASM_15.134	729.8	225.756	1.69487	3.15866e-21	HIC_ASM_15	2580472	2581877	+	1406
evm.TU.HIC_ASM_20.4029	216.441	35.5116	2.60608	3.26744e-21	HIC_ASM_20	118381034	118384262	-	2845
evm.TU.CTG8713.4	450.649	133.26	1.7589	3.33032e-21	CTG8713	56665	59322	+	2607
evm.TU.HIC_ASM_8.2240	1001.31	2155.79	-1.10618	3.33891e-21	HIC_ASM_8	79027525	79033203	+	2182
evm.TU.HIC_ASM_23.811	639.502	246.345	1.37714	3.35945e-21	HIC_ASM_23	18657115	18659578	+	312
evm.TU.HIC_ASM_22.2779	1868.67	814.413	1.19863	3.36716e-21	HIC_ASM_22	94537734	94539934	+	1491
evm.TU.HIC_ASM_20.1329	9.83118	112.733	-3.53206	3.39523e-21	HIC_ASM_20	48304395	48309607	+	1817
evm.TU.HIC_ASM_16.1343	2304.33	997.418	1.20855	3.48291e-21	HIC_ASM_16	34674365	34679448	-	1740
evm.TU.HIC_ASM_14.779	40.8003	191.017	-2.22566	3.62191e-21	HIC_ASM_14	22626285	22630833	+	1717
evm.TU.HIC_ASM_0.1264	4293.1	1967.95	1.12516	3.6405e-21	HIC_ASM_0	48846612	48851081	+	1434
evm.TU.HIC_ASM_17.4878	513.731	185.308	1.47068	3.64435e-21	HIC_ASM_17	164034643	164042753	-	1351
evm.TU.HIC_ASM_23.1822	174.689	486.133	-1.47602	3.68701e-21	HIC_ASM_23	55443161	55447689	+	1871
evm.TU.HIC_ASM_15.1160	1431.75	597.876	1.25957	3.94639e-21	HIC_ASM_15	32508831	32510145	-	1064
evm.TU.CTG786.14	151.247	560.525	-1.88862	3.95739e-21	CTG786	379351	384805	-	1443
evm.TU.HIC_ASM_6.1335	131.277	13.8836	3.25147	4.10946e-21	HIC_ASM_6	45499442	45502145	+	2704
evm.TU.HIC_ASM_23.1268	814.023	325.234	1.32343	4.40204e-21	HIC_ASM_23	33616058	33623675	+	1272
evm.TU.HIC_ASM_14.320	594.84	161.66	1.88069	4.57721e-21	HIC_ASM_14	9479035	9487425	+	2651
evm.TU.HIC_ASM_19.1275	137.167	15.9135	3.10272	4.69333e-21	HIC_ASM_19	31113200	31115819	+	1676
evm.TU.HIC_ASM_8.3280	1986.78	885.692	1.16568	4.70108e-21	HIC_ASM_8	111481831	111487701	-	1476
evm.TU.HIC_ASM_19.4162	117.51	2.50848	5.49624	4.76909e-21	HIC_ASM_19	105146754	105148268	-	1075
evm.TU.HIC_ASM_5.3610	492.621	1269.53	-1.36512	4.77907e-21	HIC_ASM_5	116803245	116805489	+	2245
evm.TU.HIC_ASM_5.712	199.713	43.3324	2.20742	4.79085e-21	HIC_ASM_5	22285825	22289830	+	1423
evm.TU.HIC_ASM_19.5450	205.929	578.27	-1.48942	4.80549e-21	HIC_ASM_19	151464053	151469241	-	2409
evm.TU.HIC_ASM_7.3428	449.701	155.921	1.52724	5.05741e-21	HIC_ASM_7	117246032	117251012	+	2488
evm.TU.HIC_ASM_21.4106	71.6268	282.551	-1.98103	5.39803e-21	HIC_ASM_21	135574247	135581983	-	3175
evm.TU.HIC_ASM_12.1468	470.522	1458.42	-1.63215	5.45119e-21	HIC_ASM_12	41008106	41010363	+	2258
evm.TU.CTG2378.29	321.06	77.0108	2.05751	5.63038e-21	CTG2378	468792	474887	-	2303
novel.3506	163.903	13.8305	3.55444	5.87047e-21	HIC_ASM_20	148636562	148648918	+	2886
evm.TU.HIC_ASM_7.623	23.1687	151.448	-2.71138	6.17221e-21	HIC_ASM_7	16142262	16144238	-	1977
evm.TU.HIC_ASM_20.1884	7.08	104.925	-3.89554	6.29437e-21	HIC_ASM_20	63058078	63060655	-	1534
evm.TU.HIC_ASM_19.583	572.024	1330.11	-1.2177	6.29777e-21	HIC_ASM_19	14140948	14145833	+	2784
evm.TU.CTG2325.2	277.128	62.591	2.14953	6.38774e-21	CTG2325	76706	78895	-	1287
evm.TU.HIC_ASM_22.1139	1616.46	638.618	1.33979	6.55508e-21	HIC_ASM_22	44676380	44683602	+	2664
evm.TU.HIC_ASM_11.3195	375.937	116.461	1.69396	6.62603e-21	HIC_ASM_11	138283180	138284994	-	1815
evm.TU.HIC_ASM_17.187	9.08355	109.333	-3.59336	6.83597e-21	HIC_ASM_17	5437430	5440607	-	921
evm.TU.HIC_ASM_15.2570	3356.07	10015.6	-1.57743	6.89487e-21	HIC_ASM_15	91659655	91662764	-	1165
evm.TU.HIC_ASM_4.1081	69.689	270.901	-1.96021	6.91167e-21	HIC_ASM_4	29904437	29908853	+	2991
evm.TU.HIC_ASM_5.3436	54559.4	21056.6	1.37355	6.95732e-21	HIC_ASM_5	113004950	113010699	+	4355
evm.TU.HIC_ASM_18.1826	244.434	42.5702	2.52698	7.07338e-21	HIC_ASM_18	63114400	63116667	-	2268
evm.TU.HIC_ASM_1.1309	534.203	200.663	1.41187	7.47406e-21	HIC_ASM_1	45599830	45607711	+	1660
evm.TU.HIC_ASM_21.3152	911.806	328.958	1.47077	7.71025e-21	HIC_ASM_21	108769532	108774110	-	2190
evm.TU.HIC_ASM_0.3869	7806.93	22491.7	-1.52659	7.78208e-21	HIC_ASM_0	140518118	140520588	+	1442
novel.2879	134.045	14.9285	3.17831	8.08848e-21	HIC_ASM_17	84918482	84921936	-	787
evm.TU.HIC_ASM_3.3461	132.688	394.573	-1.5739	8.1994e-21	HIC_ASM_3	117610500	117614448	+	2157
evm.TU.HIC_ASM_18.4198	300.149	767.815	-1.35497	8.30144e-21	HIC_ASM_18	145661518	145667308	+	4621
evm.TU.CTG6018.16	3122.63	1557.23	1.00389	8.70678e-21	CTG6018	204235	208533	-	1427
evm.TU.HIC_ASM_19.3353	1022.41	2140.54	-1.06584	8.96717e-21	HIC_ASM_19	84053150	84058199	+	2573
evm.TU.HIC_ASM_3.1822	1414.66	603.897	1.22839	9.03829e-21	HIC_ASM_3	66592972	66600219	-	1990
evm.TU.HIC_ASM_14.1238	267.201	71.6156	1.8968	9.37068e-21	HIC_ASM_14	40669993	40670394	-	402
evm.TU.HIC_ASM_2.1563	10197.1	23360.8	-1.19592	9.64852e-21	HIC_ASM_2	43047594	43050301	-	1736
evm.TU.HIC_ASM_18.444	252.934	68.235	1.88985	9.70616e-21	HIC_ASM_18	12433720	12433872	+	153
evm.TU.HIC_ASM_2.311	3520.25	1648.81	1.09409	9.86157e-21	HIC_ASM_2	6498339	6504867	+	1886
evm.TU.HIC_ASM_17.3679	199.046	549.412	-1.46495	1.03498e-20	HIC_ASM_17	134067121	134071642	-	2626
evm.TU.HIC_ASM_19.3219	512.719	173.912	1.55962	1.06335e-20	HIC_ASM_19	78728054	78735496	+	2170
evm.TU.HIC_ASM_12.2482	425.496	127.558	1.741	1.07581e-20	HIC_ASM_12	88381594	88383510	+	1380
evm.TU.CTG510.1	759.975	298.742	1.34715	1.09973e-20	CTG510	12082	14400	+	1791
evm.TU.HIC_ASM_12.1079	218.502	50.2056	2.12005	1.19284e-20	HIC_ASM_12	31034992	31035944	+	953
evm.TU.HIC_ASM_0.5587	208.866	32.8487	2.65921	1.22555e-20	HIC_ASM_0	187414719	187415477	-	759
evm.TU.HIC_ASM_7.389	49.9101	223.999	-2.16734	1.25806e-20	HIC_ASM_7	9865188	9865774	-	426
evm.TU.CTG3924.8	1182.54	2960.78	-1.32419	1.28388e-20	CTG3924	118276	121573	-	1367
evm.TU.HIC_ASM_2.1446	138.246	421.423	-1.60975	1.29142e-20	HIC_ASM_2	38510185	38514903	+	2469
evm.TU.HIC_ASM_17.3939	6368.31	2999.97	1.08604	1.29647e-20	HIC_ASM_17	141895650	141903670	-	2318
novel.3129	234.492	46.5095	2.33847	1.30247e-20	HIC_ASM_18	58571631	58574245	-	2615
evm.TU.CTG8830.2	2940.55	1384.41	1.08704	1.30808e-20	CTG8830	84507	88942	-	1536
evm.TU.HIC_ASM_13.1314	1922.23	794.663	1.27475	1.35531e-20	HIC_ASM_13	37328636	37333494	-	2579
evm.TU.HIC_ASM_11.2685	107.597	350.018	-1.6988	1.36452e-20	HIC_ASM_11	118627110	118633193	+	1482
evm.TU.HIC_ASM_20.1720	14635.5	32221.1	-1.13853	1.37079e-20	HIC_ASM_20	59397294	59402731	+	4515
evm.TU.HIC_ASM_16.1212	2736.71	1294.17	1.08053	1.50667e-20	HIC_ASM_16	30684737	30689160	-	1720
evm.TU.HIC_ASM_18.526	64.8344	273.143	-2.07408	1.59993e-20	HIC_ASM_18	15287836	15296510	-	1193
evm.TU.HIC_ASM_5.1612	1191.57	548.523	1.11935	1.60194e-20	HIC_ASM_5	57910497	57915071	+	1690
evm.TU.HIC_ASM_22.1414	940.909	348.964	1.43202	1.62562e-20	HIC_ASM_22	54719680	54720418	+	739
evm.TU.HIC_ASM_11.4268	640.981	232.216	1.46484	1.6553e-20	HIC_ASM_11	170961688	170963998	+	2311
evm.TU.HIC_ASM_20.3744	387.238	944.433	-1.28551	1.6671e-20	HIC_ASM_20	111433842	111439849	+	3528
evm.TU.CTG3642_1.1	331.622	93.7011	1.82531	1.67854e-20	CTG3642_1	13619	20665	+	1971
evm.TU.HIC_ASM_12.208	152.302	24.5987	2.62244	1.70178e-20	HIC_ASM_12	5041372	5044561	+	1891
evm.TU.HIC_ASM_21.3399	707.172	2293.93	-1.69746	1.71478e-20	HIC_ASM_21	115825516	115829414	+	2379
evm.TU.HIC_ASM_21.670	199.91	35.6757	2.48737	1.74208e-20	HIC_ASM_21	16334300	16337784	-	1803
evm.TU.CTG987.1	8.75915	102.929	-3.56139	1.75844e-20	CTG987	93988	97053	+	1573
evm.TU.HIC_ASM_5.3909	2267.63	5175.91	-1.19053	1.82005e-20	HIC_ASM_5	123500704	123502200	+	1151
evm.TU.HIC_ASM_20.1244	282.652	67.1216	2.07566	1.82787e-20	HIC_ASM_20	45856842	45860576	+	2569
evm.TU.HIC_ASM_18.62	393.729	1095.23	-1.47689	1.83974e-20	HIC_ASM_18	1797866	1801546	+	994
evm.TU.HIC_ASM_20.2522	117.932	8.96495	3.69852	1.8479e-20	HIC_ASM_20	79955713	79956128	-	252
evm.TU.CTG4339.3	324.022	824.288	-1.34774	1.90526e-20	CTG4339	15330	19549	+	2307
evm.TU.HIC_ASM_6.929	880.62	366.747	1.26452	1.92484e-20	HIC_ASM_6	30464178	30469426	+	1927
evm.TU.CTG3406.6	775.653	271.327	1.51489	1.92532e-20	CTG3406	195018	200051	+	2422
evm.TU.HIC_ASM_18.226	436.251	1271.2	-1.54262	2.04775e-20	HIC_ASM_18	5600188	5604357	+	3653
evm.TU.HIC_ASM_22.765	455.277	135.052	1.75137	2.05029e-20	HIC_ASM_22	25545126	25547111	+	1523
evm.TU.HIC_ASM_11.3362	136.842	434.51	-1.66506	2.0851e-20	HIC_ASM_11	143793375	143797891	+	1924
evm.TU.CTG630.6	2335.55	1060.42	1.13917	2.12051e-20	CTG630	253524	258801	+	1203
evm.TU.HIC_ASM_1.3441	144.45	22.0024	2.71758	2.17504e-20	HIC_ASM_1	123177501	123178945	+	1445
novel.4319	307.582	88.439	1.79905	2.21206e-20	HIC_ASM_5	62370933	62374741	+	3345
evm.TU.HIC_ASM_19.3162	497.352	179.352	1.47308	2.23146e-20	HIC_ASM_19	77276164	77277364	+	1201
evm.TU.HIC_ASM_17.2840	1181.79	526.703	1.16663	2.24118e-20	HIC_ASM_17	109794851	109796826	+	1976
evm.TU.HIC_ASM_10.379	2607.24	1064.03	1.29316	2.25403e-20	HIC_ASM_10	11231866	11234702	-	1305
evm.TU.HIC_ASM_22.2633	726.649	1632.3	-1.16738	2.2603e-20	HIC_ASM_22	91509328	91513024	-	2098
evm.TU.CTG7887.4	121.411	391.902	-1.69375	2.27975e-20	CTG7887	91504	94843	+	1405
evm.TU.HIC_ASM_23.1992_evm.TU.HIC_ASM_23.1993	1832.39	3684.42	-1.00765	2.38974e-20	HIC_ASM_23	61906755	61922659	+	2842
evm.TU.HIC_ASM_21.3006	267.866	667.27	-1.31674	2.50933e-20	HIC_ASM_21	103872152	103879378	-	4073
evm.TU.HIC_ASM_20.4626	116.963	355.178	-1.6019	2.53321e-20	HIC_ASM_20	133158571	133159503	+	525
evm.TU.HIC_ASM_7.603	177.122	508.837	-1.52227	2.8125e-20	HIC_ASM_7	15719566	15726171	-	2389
evm.TU.HIC_ASM_4.3103	39213.2	86991.1	-1.14952	2.9236e-20	HIC_ASM_4	101989615	101992483	-	1592
evm.TU.HIC_ASM_3.3841	3249.8	8394.18	-1.36899	3.06573e-20	HIC_ASM_3	127793445	127799581	-	1633
evm.TU.HIC_ASM_19.4952	880.999	341.536	1.36684	3.1175e-20	HIC_ASM_19	138441534	138443761	-	1976
evm.TU.HIC_ASM_10.658	21.5457	150.358	-2.79481	3.15143e-20	HIC_ASM_10	20640283	20641808	+	812
evm.TU.HIC_ASM_3.198	492.382	144.924	1.76738	3.15834e-20	HIC_ASM_3	4121282	4123046	+	1365
evm.TU.CTG921.11	14.6089	126.323	-3.10408	3.19668e-20	CTG921	159229	159895	-	667
evm.TU.HIC_ASM_22.1417	194.892	39.9961	2.28695	3.30021e-20	HIC_ASM_22	54754154	54755113	+	960
evm.TU.HIC_ASM_3.319	374.874	872.882	-1.21968	3.39772e-20	HIC_ASM_3	7157697	7159761	+	2065
evm.TU.HIC_ASM_21.2143	1763.32	784.624	1.16823	3.4305e-20	HIC_ASM_21	73207345	73210271	-	762
evm.TU.HIC_ASM_21.2801	164.032	557.777	-1.76736	3.57384e-20	HIC_ASM_21	97353653	97359797	-	2019
evm.TU.CTG2378.18	159.758	549.939	-1.78191	3.59063e-20	CTG2378	239134	242954	-	2020
evm.TU.HIC_ASM_20.877	2680.46	8509.89	-1.66676	3.76359e-20	HIC_ASM_20	29999530	30001957	+	631
evm.TU.HIC_ASM_21.258	129.249	440.048	-1.76899	3.90134e-20	HIC_ASM_21	6688620	6692673	+	1755
evm.TU.HIC_ASM_13.2481	229.862	44.3386	2.36781	4.20065e-20	HIC_ASM_13	77862495	77866325	-	1074
evm.TU.HIC_ASM_20.2029	329.267	915.678	-1.47432	4.28768e-20	HIC_ASM_20	66783717	66788976	-	2317
novel.4063	171.014	26.1626	2.70045	4.57863e-20	HIC_ASM_3	4059079	4062124	+	1589
evm.TU.HIC_ASM_12.337	1090.01	366.012	1.57498	4.75843e-20	HIC_ASM_12	9742240	9743802	-	309
evm.TU.HIC_ASM_2.2932	512.546	145.935	1.81188	4.80391e-20	HIC_ASM_2	102680947	102686386	-	2539
evm.TU.CTG3992.12	279.514	82.4032	1.76232	4.9047e-20	CTG3992	159495	160625	-	579
evm.TU.HIC_ASM_13.1529	210.792	830.374	-1.97656	4.91346e-20	HIC_ASM_13	44508769	44514850	+	2361
evm.TU.HIC_ASM_10.58	63.7408	309.07	-2.28268	4.92553e-20	HIC_ASM_10	1275125	1275896	+	772
evm.TU.HIC_ASM_19.2601	5674.38	2941.31	0.948046	5.36881e-20	HIC_ASM_19	65248099	65252552	+	1811
novel.3830	96.1294	3.95571	4.61262	5.44285e-20	HIC_ASM_23	5516643	5518568	+	1926
evm.TU.HIC_ASM_2.848	117.444	7.98856	3.85624	5.50639e-20	HIC_ASM_2	20387254	20389917	-	2664
evm.TU.HIC_ASM_21.745	2007.28	854.095	1.23311	5.69825e-20	HIC_ASM_21	18250692	18252267	+	1492
evm.TU.HIC_ASM_6.487	1392.3	3069.57	-1.1404	5.73285e-20	HIC_ASM_6	14553269	14556806	+	2303
evm.TU.HIC_ASM_22.3496	490.769	1111.52	-1.17995	6.04976e-20	HIC_ASM_22	113014130	113018898	-	2695
novel.3792	115.82	11.9337	3.29151	6.06476e-20	HIC_ASM_22	92633656	92634873	-	1218
evm.TU.HIC_ASM_15.981	415.058	939.361	-1.17896	6.14633e-20	HIC_ASM_15	25856395	25858755	-	2251
evm.TU.HIC_ASM_7.2287	97.2689	6.19695	3.9709	6.26916e-20	HIC_ASM_7	74089169	74090146	-	978
evm.TU.HIC_ASM_15.1940	103.029	423.292	-2.03766	6.28425e-20	HIC_ASM_15	69156440	69158809	-	1472
novel.1262	93.4563	5.27364	4.15659	6.42774e-20	HIC_ASM_0	123508926	123511010	-	1759
evm.TU.HIC_ASM_8.745	1357.46	524.057	1.37352	6.46587e-20	HIC_ASM_8	22817962	22824911	-	1750
evm.TU.HIC_ASM_5.2387	2719.28	6550.5	-1.26837	6.52981e-20	HIC_ASM_5	84680570	84681547	-	774
evm.TU.HIC_ASM_23.3593	544.471	1332.44	-1.29142	6.57472e-20	HIC_ASM_23	124561894	124563692	+	1799
evm.TU.HIC_ASM_12.29	73.4038	274.489	-1.90261	6.65957e-20	HIC_ASM_12	650541	653650	-	1737
evm.TU.HIC_ASM_19.1978	193.261	37.0263	2.37897	6.88021e-20	HIC_ASM_19	47512817	47516690	+	1236
novel.2152	2494.96	927.973	1.42688	6.93401e-20	HIC_ASM_14	59303208	59328560	+	3300
evm.TU.HIC_ASM_22.4112	1732.78	715.829	1.2748	7.01259e-20	HIC_ASM_22	128884520	128889568	-	2218
evm.TU.HIC_ASM_20.3632	70.49	264.499	-1.91166	7.0608e-20	HIC_ASM_20	108676704	108677813	+	849
evm.TU.HIC_ASM_1.2062	103.574	8.16998	3.66203	7.11563e-20	HIC_ASM_1	84621489	84626205	+	1644
evm.TU.HIC_ASM_22.1157	94.7698	313.074	-1.72538	7.1235e-20	HIC_ASM_22	45700214	45707779	+	2326
evm.TU.HIC_ASM_17.2686	118.705	371.391	-1.64317	7.45023e-20	HIC_ASM_17	105057526	105061159	-	2351
evm.TU.HIC_ASM_17.1814	317.296	93.5264	1.75997	7.5332e-20	HIC_ASM_17	73795487	73797233	+	1305
evm.TU.HIC_ASM_16.2840	28.0743	174.999	-2.63034	7.76468e-20	HIC_ASM_16	82951766	82955477	-	1958
evm.TU.HIC_ASM_19.5397	290.996	808.042	-1.47329	7.92331e-20	HIC_ASM_19	150437130	150441114	-	2250
evm.TU.HIC_ASM_0.30	326.977	103.563	1.66046	8.1889e-20	HIC_ASM_0	935868	938340	+	2473
evm.TU.HIC_ASM_10.3297	1972.24	721.65	1.45006	8.1961e-20	HIC_ASM_10	114490007	114492303	-	975
evm.TU.HIC_ASM_16.4103	75.319	333.2	-2.14849	8.51194e-20	HIC_ASM_16	126380517	126381782	+	1266
evm.TU.HIC_ASM_19.3574	6036.26	2008.44	1.58749	8.55643e-20	HIC_ASM_19	88711718	88722317	-	5891
evm.TU.HIC_ASM_13.2533	378.588	114.999	1.71908	8.57374e-20	HIC_ASM_13	79730327	79733816	-	2654
evm.TU.HIC_ASM_5.3525	452.155	156.492	1.5291	8.66062e-20	HIC_ASM_5	114471341	114472720	+	1380
evm.TU.HIC_ASM_23.2235	3169.24	1513.25	1.06664	8.75069e-20	HIC_ASM_23	71846695	71853710	+	2593
evm.TU.HIC_ASM_9.1962	97.1939	4.94561	4.30445	8.8513e-20	HIC_ASM_9	74467802	74470195	-	1507
evm.TU.HIC_ASM_23.384	334.866	113.424	1.56172	9.05916e-20	HIC_ASM_23	7701572	7707546	+	1697
evm.TU.HIC_ASM_3.2725	338.24	111.785	1.59779	9.4896e-20	HIC_ASM_3	96651950	96653854	-	1905
evm.TU.CTG3640.4	437.854	161.724	1.43726	9.50796e-20	CTG3640	158651	163074	-	1832
evm.TU.HIC_ASM_17.3337	3298.26	1617.91	1.02746	1.02828e-19	HIC_ASM_17	124703687	124707886	-	2325
evm.TU.HIC_ASM_19.3166	232.64	621.806	-1.41819	1.06857e-19	HIC_ASM_19	77356019	77360216	+	2096
evm.TU.HIC_ASM_23.1488	333.37	59.5216	2.47964	1.19392e-19	HIC_ASM_23	42083413	42090376	-	2290
evm.TU.HIC_ASM_2.1671	14.4967	123.708	-3.10001	1.20321e-19	HIC_ASM_2	46896823	46903711	+	3981
evm.TU.HIC_ASM_4.1834	1041.4	412.308	1.33605	1.24314e-19	HIC_ASM_4	51043876	51048428	+	1931
evm.TU.HIC_ASM_6.469	365.033	114.7	1.67273	1.26779e-19	HIC_ASM_6	13920358	13923164	-	2807
evm.TU.HIC_ASM_5.3333	1005.65	405.435	1.30948	1.27749e-19	HIC_ASM_5	110333875	110337164	-	1877
novel.106	95.7676	4.57994	4.38616	1.2879e-19	CTG1748	195589	199030	+	1708
evm.TU.CTG3504.13	6.62416	98.4238	-3.8808	1.29185e-19	CTG3504	269091	271751	+	1728
evm.TU.HIC_ASM_23.4023	0	350.493	-10.8885	1.30387e-19	HIC_ASM_23	135913687	135914169	+	483
evm.TU.CTG4180.2	1525.88	525.783	1.53757	1.32266e-19	CTG4180	34646	35702	+	734
evm.TU.HIC_ASM_5.2642	17699.1	8041.56	1.13814	1.33604e-19	HIC_ASM_5	92646440	92651539	+	3082
evm.TU.HIC_ASM_19.825	1235.21	478.727	1.36772	1.35272e-19	HIC_ASM_19	19514234	19523066	-	908
evm.TU.HIC_ASM_22.2578	276.098	54.4518	2.34369	1.3556e-19	HIC_ASM_22	90242106	90248400	-	4144
evm.TU.CTG2404.2	35.1697	183.622	-2.38414	1.36115e-19	CTG2404	28828	30202	-	1375
evm.TU.HIC_ASM_21.2308	32.9246	174.588	-2.40128	1.38777e-19	HIC_ASM_21	79568808	79570939	-	2132
evm.TU.HIC_ASM_12.2354	1304.85	495.671	1.39533	1.45855e-19	HIC_ASM_12	83829020	83831282	+	1787
novel.3246	225.053	61.0192	1.88202	1.50456e-19	HIC_ASM_19	45616035	45618938	+	1410
evm.TU.HIC_ASM_1.2948	111.242	343.775	-1.62615	1.50527e-19	HIC_ASM_1	110664955	110668162	+	1925
evm.TU.HIC_ASM_20.1277	490.595	161.693	1.60063	1.5097e-19	HIC_ASM_20	47054949	47056496	+	1548
novel.1394	397.449	140.489	1.5011	1.52692e-19	HIC_ASM_1	58356609	58361993	-	5091
evm.TU.HIC_ASM_0.4391	226.849	662.062	-1.54445	1.53316e-19	HIC_ASM_0	157260826	157284684	-	4471
evm.TU.HIC_ASM_3.3078	20.2663	140.849	-2.80269	1.55668e-19	HIC_ASM_3	106952441	106954320	-	1084
evm.TU.HIC_ASM_20.2832	537.676	196.161	1.45663	1.62222e-19	HIC_ASM_20	90180502	90185013	-	1435
novel.2296	2188.21	821.85	1.41287	1.67002e-19	HIC_ASM_14	95359429	95382658	-	9454
evm.TU.CTG475.3	14.0975	112.986	-3.00447	1.6956e-19	CTG475	87519	88968	-	1253
novel.1346	141.077	425.668	-1.59466	1.71823e-19	HIC_ASM_1	91308126	91359106	+	4472
evm.TU.HIC_ASM_19.2259	7.12488	99.1571	-3.81169	1.73382e-19	HIC_ASM_19	53740278	53741245	+	968
evm.TU.CTG2657.3	707.761	239.828	1.56233	1.76131e-19	CTG2657	36045	40670	+	1059
evm.TU.HIC_ASM_5.1208	3205.14	1078.48	1.5712	1.79838e-19	HIC_ASM_5	38916396	38925529	-	3450
evm.TU.HIC_ASM_4.3343	1727.83	593.67	1.54102	1.84422e-19	HIC_ASM_4	108710214	108718780	+	3367
evm.TU.HIC_ASM_11.1611	2302.57	1137.71	1.01721	1.88202e-19	HIC_ASM_11	66724184	66740717	-	2678
evm.TU.CTG1402.3	590.606	210.095	1.48953	1.96628e-19	CTG1402	120186	122514	-	1577
evm.TU.HIC_ASM_22.3144	1639.59	741.178	1.14612	1.98152e-19	HIC_ASM_22	104018438	104020147	-	1710
evm.TU.HIC_ASM_8.300	1140.25	501.559	1.18498	1.99053e-19	HIC_ASM_8	8521463	8524159	+	1672
evm.TU.HIC_ASM_22.3462	159.334	512.44	-1.68569	2.02663e-19	HIC_ASM_22	112272626	112281598	+	4949
evm.TU.HIC_ASM_8.2504	476.88	1100.48	-1.20681	2.03816e-19	HIC_ASM_8	87155854	87160806	+	3703
novel.2105	434.004	108.321	2.00245	2.08644e-19	HIC_ASM_13	102333899	102336362	-	1787
evm.TU.HIC_ASM_2.1422	2180.04	982.931	1.14875	2.09902e-19	HIC_ASM_2	37485812	37489034	+	1965
evm.TU.HIC_ASM_1.1846	104.245	10.0156	3.36863	2.10986e-19	HIC_ASM_1	77354385	77362285	-	1325
evm.TU.CTG3694.4	515.176	185.199	1.47604	2.17023e-19	CTG3694	68780	73684	-	2916
novel.4993	112.352	14.4422	2.96362	2.17547e-19	HIC_ASM_8	92111917	92115444	-	919
evm.TU.HIC_ASM_21.963	603.725	224.645	1.42662	2.2051e-19	HIC_ASM_21	24069469	24074110	+	2135
evm.TU.HIC_ASM_2.1650	919.197	337.239	1.44526	2.20776e-19	HIC_ASM_2	45901634	45905709	+	2154
evm.TU.HIC_ASM_5.63	203.098	32.1241	2.65086	2.27633e-19	HIC_ASM_5	2020844	2023823	+	2980
evm.TU.HIC_ASM_23.2564	35.4539	178.172	-2.33501	2.3288e-19	HIC_ASM_23	83896088	83901376	+	2588
evm.TU.HIC_ASM_7.3179	754.059	294.139	1.35856	2.37101e-19	HIC_ASM_7	109829030	109833080	-	879
evm.TU.HIC_ASM_8.3279	753.206	1552.35	-1.04325	2.37522e-19	HIC_ASM_8	111474903	111479633	-	2369
evm.TU.HIC_ASM_16.1194	51.6464	216.02	-2.06526	2.40482e-19	HIC_ASM_16	30224409	30227534	+	1254
evm.TU.HIC_ASM_0.5315	1029.39	390.601	1.39863	2.55907e-19	HIC_ASM_0	179991434	179993818	-	1227
evm.TU.HIC_ASM_19.2052	67.3718	263.507	-1.96713	2.58386e-19	HIC_ASM_19	49334280	49334714	+	435
novel.824	147.909	26.6547	2.46732	2.59243e-19	CTG7436	332655	334209	-	1555
evm.TU.HIC_ASM_16.224	1887.99	921.198	1.0354	2.70863e-19	HIC_ASM_16	4341388	4347226	-	2340
evm.TU.HIC_ASM_19.1633	75.6035	268.804	-1.83012	2.73991e-19	HIC_ASM_19	39677506	39680227	+	1666
evm.TU.HIC_ASM_11.1189	222.849	58.2792	1.93575	2.80155e-19	HIC_ASM_11	44446600	44451868	-	786
evm.TU.CTG6530.7	4248.37	1543.99	1.46021	2.84227e-19	CTG6530	125820	133131	+	3438
evm.TU.HIC_ASM_4.454	292.82	890.122	-1.60482	2.95593e-19	HIC_ASM_4	12545215	12546662	-	1448
evm.TU.CTG4328.9	69.1524	259.522	-1.90854	2.96807e-19	CTG4328	223146	227166	-	1375
evm.TU.HIC_ASM_9.1862	369.985	119.882	1.62545	2.99906e-19	HIC_ASM_9	71222256	71236717	-	1265
evm.TU.HIC_ASM_11.3664	434.194	131.827	1.72266	3.03834e-19	HIC_ASM_11	153691130	153695039	+	2167
evm.TU.HIC_ASM_17.4019	42.7328	184.369	-2.11314	3.18765e-19	HIC_ASM_17	143850530	143855726	-	2682
evm.TU.HIC_ASM_3.381	511.805	189.144	1.43676	3.21727e-19	HIC_ASM_3	8430571	8431806	+	1160
evm.TU.HIC_ASM_12.3399	658.939	236.982	1.47548	3.26379e-19	HIC_ASM_12	117454862	117458399	+	2061
evm.TU.HIC_ASM_12.2486	539.426	1395.96	-1.37188	3.2653e-19	HIC_ASM_12	88515588	88517321	-	1371
evm.TU.CTG2185.4	162.883	475.042	-1.54452	3.2668e-19	CTG2185	131066	133348	+	914
evm.TU.HIC_ASM_16.150	1097.38	3016.12	-1.45844	3.29545e-19	HIC_ASM_16	2509641	2530043	+	12579
evm.TU.HIC_ASM_17.118	101.75	2.33195	5.47167	3.36139e-19	HIC_ASM_17	3602305	3604371	-	1974
evm.TU.HIC_ASM_20.4035	297.369	83.0429	1.8418	3.41334e-19	HIC_ASM_20	118824770	118829730	-	1736
novel.4517	16.0593	121.003	-2.91418	3.42613e-19	HIC_ASM_6	68952414	68973329	+	3471
novel.3679	25.9616	159.723	-2.62483	3.45575e-19	HIC_ASM_21	139810971	139812318	-	1348
evm.TU.HIC_ASM_10.2109	603.953	1393.39	-1.20608	3.55343e-19	HIC_ASM_10	76609722	76615316	-	2004
evm.TU.HIC_ASM_16.5065_evm.TU.HIC_ASM_16.5066	637.864	228.663	1.47896	3.58335e-19	HIC_ASM_16	161916921	161921333	-	1673
evm.TU.HIC_ASM_10.665	64.5934	240.013	-1.89036	3.79086e-19	HIC_ASM_10	20950575	20955125	+	3072
evm.TU.CTG5877.4	1019.43	419.711	1.28159	4.00128e-19	CTG5877	194601	199792	-	1309
evm.TU.HIC_ASM_0.2243	140.686	24.809	2.50215	4.14671e-19	HIC_ASM_0	82210616	82222443	-	2472
evm.TU.HIC_ASM_17.3000	182.038	521.92	-1.52045	4.24592e-19	HIC_ASM_17	115665371	115669137	+	788
evm.TU.HIC_ASM_3.1090	2610.47	1277.48	1.03098	4.28932e-19	HIC_ASM_3	31191062	31195571	-	2938
novel.2674	482.661	182.659	1.40086	4.48966e-19	HIC_ASM_17	22247742	22249986	+	1663
evm.TU.HIC_ASM_8.6	28.2393	153.887	-2.44984	4.50082e-19	HIC_ASM_8	334526	340753	-	2683
evm.TU.HIC_ASM_4.1185	248.88	630.123	-1.33996	4.54837e-19	HIC_ASM_4	31990659	32000811	+	3424
novel.3260	188.012	38.163	2.30379	4.59102e-19	HIC_ASM_19	63563336	63566749	+	2903
evm.TU.HIC_ASM_22.840	335.612	110.097	1.60591	4.64359e-19	HIC_ASM_22	29375503	29376213	+	231
evm.TU.HIC_ASM_1.574	3002.06	1396.79	1.10404	4.66631e-19	HIC_ASM_1	18606793	18610243	-	1782
evm.TU.HIC_ASM_15.2048	6955.58	15295.1	-1.13685	4.74152e-19	HIC_ASM_15	73396176	73399078	+	1758
evm.TU.HIC_ASM_4.3129	126.344	389.27	-1.62484	4.75984e-19	HIC_ASM_4	103266038	103266502	-	465
evm.TU.HIC_ASM_23.555	43.4308	203.963	-2.22554	4.83229e-19	HIC_ASM_23	12210670	12230341	+	3690
evm.TU.HIC_ASM_3.2721	4596.43	2187.4	1.07128	5.12201e-19	HIC_ASM_3	96581973	96586054	+	2065
evm.TU.HIC_ASM_23.578	27.0545	154.036	-2.50688	5.18175e-19	HIC_ASM_23	12751653	12757878	-	2213
evm.TU.HIC_ASM_19.2344	1721.5	803.283	1.1002	5.29919e-19	HIC_ASM_19	55938198	55940175	+	1978
evm.TU.HIC_ASM_6.1363	198.959	531.655	-1.41891	5.33404e-19	HIC_ASM_6	46497022	46499153	-	942
evm.TU.CTG5182.2	195.415	44.2886	2.1487	5.4103e-19	CTG5182	49923	51352	+	1430
evm.TU.HIC_ASM_16.132	1000.06	460.336	1.11938	5.44217e-19	HIC_ASM_16	2201379	2206373	+	1996
evm.TU.HIC_ASM_16.4151	170.137	36.1677	2.23836	5.55253e-19	HIC_ASM_16	127001635	127003970	-	1543
evm.TU.HIC_ASM_13.351	309.891	757.605	-1.28928	5.72037e-19	HIC_ASM_13	8360910	8366704	-	1566
evm.TU.HIC_ASM_14.3308	542.037	1593.46	-1.55586	5.7304e-19	HIC_ASM_14	112587501	112593514	+	1405
evm.TU.HIC_ASM_19.2082	1047.29	443.703	1.23862	5.87694e-19	HIC_ASM_19	49876376	49877836	+	1461
evm.TU.HIC_ASM_9.2321	960.313	1918.95	-0.998577	5.90416e-19	HIC_ASM_9	85851818	85857347	-	1617
novel.4955	1370.21	618.496	1.1474	5.93448e-19	HIC_ASM_8	53966320	53968633	-	2314
evm.TU.HIC_ASM_20.3611	551.356	208.88	1.39944	5.98805e-19	HIC_ASM_20	108033497	108040606	-	3201
evm.TU.CTG4671.1	957.04	397.968	1.26508	6.0235e-19	CTG4671	24417	28366	-	2139
novel.2977	153.295	30.3953	2.33479	6.1288e-19	HIC_ASM_18	40098451	40102577	+	767
evm.TU.HIC_ASM_18.411	382.459	886.269	-1.21278	6.29937e-19	HIC_ASM_18	11259764	11267018	-	2499
evm.TU.HIC_ASM_18.4310	13.6652	117.257	-3.09623	6.42572e-19	HIC_ASM_18	148701025	148702285	-	1261
novel.5062	126.19	16.6516	2.92093	6.48066e-19	HIC_ASM_9	78587749	78597321	+	1110
evm.TU.HIC_ASM_17.781	28230.9	12915.5	1.12814	6.4837e-19	HIC_ASM_17	29333378	29348763	-	2872
evm.TU.HIC_ASM_3.3572	266.923	659.251	-1.30388	6.60471e-19	HIC_ASM_3	119532986	119539837	-	2466
evm.TU.HIC_ASM_5.1675	294.276	87.1848	1.75543	6.70683e-19	HIC_ASM_5	60321443	60322986	-	1016
evm.TU.HIC_ASM_21.1784	20.3668	141.197	-2.79103	6.77102e-19	HIC_ASM_21	59047568	59050022	+	1290
evm.TU.HIC_ASM_1.3417	270.566	42.0269	2.68174	6.99499e-19	HIC_ASM_1	122682514	122691029	+	2372
novel.979	387.957	118.752	1.71121	7.11065e-19	CTG9162	399	1881	+	695
evm.TU.HIC_ASM_7.1569	98.1822	2.56155	5.23471	7.16868e-19	HIC_ASM_7	48652535	48656537	-	3768
evm.TU.CTG4818.21	3857.02	1908.68	1.01501	7.19871e-19	CTG4818	373263	376447	-	2959
evm.TU.HIC_ASM_14.1104	1111.35	463.42	1.26194	7.26151e-19	HIC_ASM_14	34708286	34711304	-	1608
evm.TU.HIC_ASM_9.3496	102.008	8.61864	3.57818	7.31176e-19	HIC_ASM_9	116759997	116765703	+	2126
evm.TU.CTG9609.6	81.8797	277.919	-1.76314	7.31783e-19	CTG9609	80418	86883	-	2980
evm.TU.HIC_ASM_4.1721	1116.07	2525.76	-1.17836	7.79678e-19	HIC_ASM_4	47937325	47941522	-	1491
evm.TU.HIC_ASM_19.1789	91.4715	328.265	-1.84171	7.9863e-19	HIC_ASM_19	43437736	43439725	-	1990
evm.TU.HIC_ASM_21.2026	326.875	104.26	1.6492	7.98815e-19	HIC_ASM_21	68940921	68948690	-	3057
evm.TU.CTG3351.15	1350.63	650.075	1.05452	8.02943e-19	CTG3351	290176	296234	-	2396
evm.TU.HIC_ASM_8.333	443.106	149.253	1.57215	8.26714e-19	HIC_ASM_8	9306939	9313774	-	2183
evm.TU.HIC_ASM_16.3207	357.061	119.428	1.57815	8.50304e-19	HIC_ASM_16	94740500	94743620	-	765
novel.3598	13.7726	129.08	-3.2323	8.94582e-19	HIC_ASM_21	74592045	74597457	+	5413
evm.TU.HIC_ASM_20.4721	581.185	217.806	1.41449	9.04802e-19	HIC_ASM_20	135176759	135183179	-	1663
evm.TU.CTG2505_1.1	692.958	282.619	1.29245	9.62845e-19	CTG2505_1	16840	26431	-	1682
evm.TU.HIC_ASM_20.2898	894.242	214.095	2.06213	9.71381e-19	HIC_ASM_20	91715055	91719432	-	2459
evm.TU.HIC_ASM_22.888	306.331	78.8962	1.96165	9.79919e-19	HIC_ASM_22	31512475	31536202	+	1624
evm.TU.HIC_ASM_11.1940	80.7856	285.189	-1.82175	9.98723e-19	HIC_ASM_11	81532355	81534623	-	2093
novel.4356	205.408	35.1527	2.54488	1.02964e-18	HIC_ASM_5	113809277	113814624	+	2664
evm.TU.HIC_ASM_8.1156	519.339	1158.98	-1.15792	1.04843e-18	HIC_ASM_8	41369504	41378219	-	1820
evm.TU.HIC_ASM_15.2364	118.517	366.096	-1.62509	1.06557e-18	HIC_ASM_15	85070005	85078894	+	1964
novel.1869	130.545	19.1774	2.76065	1.09773e-18	HIC_ASM_11	133347681	133356067	-	1109
evm.TU.HIC_ASM_21.4199	143.203	14.447	3.29346	1.1182e-18	HIC_ASM_21	137886726	137887627	+	902
evm.TU.HIC_ASM_5.3442	120.167	356.443	-1.5675	1.15259e-18	HIC_ASM_5	113091757	113094722	+	1885
evm.TU.HIC_ASM_7.352	494.991	183.693	1.42863	1.17072e-18	HIC_ASM_7	8763950	8769897	-	2821
evm.TU.HIC_ASM_3.196	883.991	357.569	1.30625	1.17855e-18	HIC_ASM_3	4101467	4115812	+	1681
evm.TU.HIC_ASM_0.4316	496.432	177.531	1.48419	1.18973e-18	HIC_ASM_0	154125842	154140609	-	1993
evm.TU.HIC_ASM_0.5305	1680.89	810.469	1.05255	1.20648e-18	HIC_ASM_0	179837690	179841380	+	1446
novel.2559	164.27	449.278	-1.45249	1.20828e-18	HIC_ASM_16	62252983	62257799	-	3241
evm.TU.HIC_ASM_4.3572	603.148	243.478	1.30986	1.24225e-18	HIC_ASM_4	115349969	115355701	+	1034
novel.532	344.047	114.695	1.58366	1.26191e-18	CTG4818	290347	295453	-	4780
evm.TU.HIC_ASM_22.3331	106.868	10.4807	3.35208	1.27748e-18	HIC_ASM_22	108914581	108915306	+	726
evm.TU.HIC_ASM_9.517	404.773	956.04	-1.23926	1.28623e-18	HIC_ASM_9	12420290	12425388	+	1712
evm.TU.HIC_ASM_10.327	10674.1	5221.7	1.03155	1.29879e-18	HIC_ASM_10	9572994	9578698	-	1863
novel.201	222.462	56.2627	1.98245	1.31769e-18	CTG2426	169410	177181	+	1456
evm.TU.HIC_ASM_7.2093	12076.3	24950.8	-1.0469	1.35197e-18	HIC_ASM_7	66943493	66945645	-	1465
evm.TU.HIC_ASM_2.458	3669.39	1711.28	1.10045	1.38011e-18	HIC_ASM_2	10304248	10307682	-	1347
evm.TU.HIC_ASM_22.4514	780.918	180.341	2.11326	1.41335e-18	HIC_ASM_22	138975881	138986993	+	5141
evm.TU.HIC_ASM_11.3025	230.801	579.771	-1.32819	1.43824e-18	HIC_ASM_11	131510025	131516213	-	2030
evm.TU.HIC_ASM_0.1202	17.2799	138.965	-3.01601	1.44629e-18	HIC_ASM_0	45966179	45967130	+	952
evm.TU.HIC_ASM_13.288	150.302	23.4149	2.67807	1.44765e-18	HIC_ASM_13	6904183	6904621	+	439
evm.TU.CTG6301.1	2145.6	732.105	1.55081	1.45063e-18	CTG6301	79	5814	-	1537
evm.TU.HIC_ASM_4.2935	174.189	457.99	-1.39327	1.45471e-18	HIC_ASM_4	96354484	96372290	+	3341
evm.TU.HIC_ASM_0.912	60.4926	241.343	-2.00168	1.46711e-18	HIC_ASM_0	34773911	34776998	+	1403
evm.TU.HIC_ASM_23.240	246.885	621.142	-1.33003	1.49847e-18	HIC_ASM_23	4578862	4586944	-	2893
evm.TU.HIC_ASM_4.1683	29.4273	149.888	-2.34799	1.55485e-18	HIC_ASM_4	47263407	47267491	-	2822
evm.TU.HIC_ASM_14.1577	201.424	651.594	-1.69189	1.56656e-18	HIC_ASM_14	53514109	53518817	-	2669
evm.TU.HIC_ASM_18.136	152.833	25.5404	2.58243	1.56813e-18	HIC_ASM_18	3615692	3620727	-	3070
evm.TU.HIC_ASM_9.284	4571.69	2148.28	1.08954	1.5709e-18	HIC_ASM_9	5909775	5912736	+	2838
evm.TU.HIC_ASM_22.436	16.7765	131.764	-2.97436	1.59525e-18	HIC_ASM_22	13544604	13548839	-	483
evm.TU.HIC_ASM_12.1235	1662.4	3425.7	-1.04315	1.65572e-18	HIC_ASM_12	34825063	34825965	+	903
evm.TU.HIC_ASM_19.3218	525.801	175.72	1.58016	1.66824e-18	HIC_ASM_19	78668080	78670766	+	1114
evm.TU.HIC_ASM_16.363	143.712	26.0382	2.46084	1.71248e-18	HIC_ASM_16	6917954	6919001	+	1048
evm.TU.HIC_ASM_23.2048	14387.1	30891.8	-1.10243	1.76746e-18	HIC_ASM_23	64573949	64577296	-	1184
evm.TU.HIC_ASM_22.4295	17.5798	143.146	-3.01804	1.84758e-18	HIC_ASM_22	133778767	133781343	+	1095
evm.TU.HIC_ASM_18.83	32.8087	163.957	-2.31369	1.93058e-18	HIC_ASM_18	2177183	2180055	+	1425
evm.TU.HIC_ASM_13.2123	86.5452	273.725	-1.66062	1.9661e-18	HIC_ASM_13	70004720	70007654	-	1225
evm.TU.HIC_ASM_8.2491	298.943	82.245	1.86234	1.98198e-18	HIC_ASM_8	86425541	86444708	-	583
evm.TU.HIC_ASM_18.4743	383.67	926.255	-1.27226	2.01359e-18	HIC_ASM_18	160025348	160028658	+	2021
evm.TU.HIC_ASM_22.3135	24.2883	147.63	-2.60863	2.11936e-18	HIC_ASM_22	103693548	103694446	+	899
evm.TU.HIC_ASM_18.2919	216.357	43.892	2.30535	2.13032e-18	HIC_ASM_18	104272955	104273761	-	807
novel.4027	95.7178	2.87415	5.02781	2.15328e-18	HIC_ASM_23	95973704	95981076	-	702
evm.TU.HIC_ASM_18.4555	2537.98	6128.55	-1.27193	2.15674e-18	HIC_ASM_18	155719974	155723807	-	768
evm.TU.HIC_ASM_22.4393	109.257	413.601	-1.91964	2.21985e-18	HIC_ASM_22	136261842	136268271	+	2981
evm.TU.HIC_ASM_2.90	4435.4	2369.14	0.904657	2.25215e-18	HIC_ASM_2	1565870	1571546	+	2265
evm.TU.HIC_ASM_1.71	28.0779	150.242	-2.41841	2.36483e-18	HIC_ASM_1	1653415	1655046	-	1632
evm.TU.CTG1518.2	98.9383	2.23448	5.43682	2.39145e-18	CTG1518	18077	19100	-	1024
evm.TU.HIC_ASM_10.3278	98.9677	8.06003	3.64425	2.40701e-18	HIC_ASM_10	113632010	113635950	+	3178
evm.TU.CTG7373.8	11.5601	110.529	-3.24504	2.43441e-18	CTG7373	76916	77495	-	580
evm.TU.HIC_ASM_21.544	2352.95	1189.37	0.984584	2.57367e-18	HIC_ASM_21	13283440	13287100	-	1726
evm.TU.HIC_ASM_12.3211	1.38147	136.186	-6.6649	2.57448e-18	HIC_ASM_12	112679533	112680861	-	1146
evm.TU.HIC_ASM_0.2202	254.273	686.805	-1.43402	2.7063e-18	HIC_ASM_0	81327551	81329978	-	1825
evm.TU.HIC_ASM_1.3921	234.395	560.423	-1.25751	2.73036e-18	HIC_ASM_1	134015604	134019450	+	2647
evm.TU.HIC_ASM_3.3210	5.62373	94.6551	-4.06221	2.76916e-18	HIC_ASM_3	110940266	110942533	+	1487
evm.TU.HIC_ASM_23.583	149.325	447.165	-1.58299	2.82223e-18	HIC_ASM_23	12906296	12923962	+	3417
evm.TU.HIC_ASM_2.2773_evm.TU.HIC_ASM_2.2774	144.664	19.8587	2.8738	2.84828e-18	HIC_ASM_2	98245563	98248020	+	1741
evm.TU.HIC_ASM_19.2886	35.4039	209.462	-2.55839	2.85239e-18	HIC_ASM_19	71683122	71684011	+	890
evm.TU.HIC_ASM_9.2594	228.732	49.9645	2.19657	3.13083e-18	HIC_ASM_9	93177591	93179972	-	1125
evm.TU.CTG3668.3	154.655	27.0899	2.52025	3.18394e-18	CTG3668	80051	88557	-	2433
evm.TU.HIC_ASM_19.33	996.208	2375.77	-1.25389	3.29579e-18	HIC_ASM_19	974732	976288	-	1557
evm.TU.HIC_ASM_0.1966	77.1821	318.376	-2.04651	3.34924e-18	HIC_ASM_0	73896063	73899561	+	1158
evm.TU.HIC_ASM_1.3378	217.57	559.789	-1.36334	3.37194e-18	HIC_ASM_1	121457355	121473249	+	3437
evm.TU.HIC_ASM_9.3470	129.519	354.363	-1.45191	3.39363e-18	HIC_ASM_9	116083747	116090652	-	1850
evm.TU.HIC_ASM_9.2913	807.414	344.269	1.23085	3.42187e-18	HIC_ASM_9	101919846	101930772	+	1712
evm.TU.HIC_ASM_0.4974	176.98	42.9946	2.03847	3.44589e-18	HIC_ASM_0	172155611	172156259	-	396
evm.TU.HIC_ASM_21.4240	768.683	1583.49	-1.04249	3.49225e-18	HIC_ASM_21	139382714	139387142	+	2589
evm.TU.HIC_ASM_4.2969	3.4299	87.5948	-4.70408	3.61757e-18	HIC_ASM_4	97831898	97833227	-	1293
evm.TU.CTG769_2.9	1624.78	787.523	1.04541	3.62407e-18	CTG769_2	213947	217199	-	3253
evm.TU.HIC_ASM_8.1937	48.1674	218.688	-2.17844	3.70336e-18	HIC_ASM_8	68358959	68359814	-	648
evm.TU.HIC_ASM_21.3432	167.973	25.358	2.72457	3.7578e-18	HIC_ASM_21	117392410	117395962	-	3372
evm.TU.HIC_ASM_1.312	514.075	176.932	1.53677	3.80616e-18	HIC_ASM_1	9016414	9023018	+	3422
evm.TU.HIC_ASM_3.3732	539.032	1124.25	-1.06035	3.81924e-18	HIC_ASM_3	124842592	124938255	+	1310
evm.TU.HIC_ASM_10.3286	127.428	414.897	-1.70101	3.83351e-18	HIC_ASM_10	114119630	114127737	+	2706
evm.TU.HIC_ASM_13.454	2528.03	1198.85	1.07629	3.85539e-18	HIC_ASM_13	12275065	12278654	+	2971
evm.TU.HIC_ASM_19.5170	1552.7	637.885	1.28427	3.86961e-18	HIC_ASM_19	145678632	145684593	+	1367
evm.TU.HIC_ASM_22.2413	312.656	92.8704	1.75292	3.97729e-18	HIC_ASM_22	84725727	84732425	+	2584
evm.TU.CTG3311.4	182.484	467.951	-1.35885	3.98601e-18	CTG3311	138104	141319	-	1727
evm.TU.HIC_ASM_21.175	771.82	330.756	1.22225	4.0638e-18	HIC_ASM_21	4409406	4412800	-	1754
evm.TU.HIC_ASM_0.35	1.36063	136.904	-6.67257	4.1052e-18	HIC_ASM_0	1075190	1077504	+	1555
evm.TU.HIC_ASM_1.3263	194.454	41.999	2.21191	4.15169e-18	HIC_ASM_1	118596849	118599072	-	1767
evm.TU.HIC_ASM_14.98	71.5071	262.514	-1.87751	4.35806e-18	HIC_ASM_14	2366813	2369795	+	2434
evm.TU.HIC_ASM_22.2360	95.5223	288.559	-1.59511	4.40531e-18	HIC_ASM_22	83651556	83656788	+	1964
evm.TU.HIC_ASM_2.532	1881.86	848.516	1.14887	4.48216e-18	HIC_ASM_2	12318899	12324209	-	1823
evm.TU.HIC_ASM_9.3546	196.494	620.607	-1.66037	4.72583e-18	HIC_ASM_9	117702810	117703937	-	809
novel.1820	111.902	1.69132	6.09171	4.76884e-18	HIC_ASM_11	71184715	71197490	-	1661
evm.TU.HIC_ASM_1.3893	371.274	120.495	1.62398	4.80998e-18	HIC_ASM_1	133488731	133491115	-	2385
evm.TU.HIC_ASM_22.2047	491.538	166.876	1.55912	4.92117e-18	HIC_ASM_22	74160129	74165131	-	2354
evm.TU.HIC_ASM_22.3469	214.954	39.531	2.43858	4.93355e-18	HIC_ASM_22	112439338	112443208	-	2412
evm.TU.HIC_ASM_19.4394	281.727	692.917	-1.29928	4.94991e-18	HIC_ASM_19	112959141	112959989	+	849
evm.TU.HIC_ASM_1.554	1020.57	2070.27	-1.02048	4.98763e-18	HIC_ASM_1	17807007	17812486	-	2544
evm.TU.HIC_ASM_14.680	250.409	75.1845	1.73512	5.04032e-18	HIC_ASM_14	19741421	19745459	+	1468
evm.TU.HIC_ASM_2.283	1040.81	491.255	1.08341	5.0433e-18	HIC_ASM_2	5315148	5317210	-	1004
evm.TU.HIC_ASM_20.946	71.1945	244.151	-1.77613	5.09839e-18	HIC_ASM_20	33119751	33125862	-	2469
evm.TU.HIC_ASM_13.3229	176.473	35.0361	2.34	5.29858e-18	HIC_ASM_13	97153309	97158817	-	1284
evm.TU.HIC_ASM_9.2254	1524.16	3142.42	-1.04379	5.53587e-18	HIC_ASM_9	82888209	82892572	+	1185
novel.3297	137.888	376.658	-1.44881	5.54485e-18	HIC_ASM_19	36649657	36652624	-	1325
evm.TU.CTG5973.8	129.781	1.25038	6.63721	5.60416e-18	CTG5973	42220	44932	+	2311
evm.TU.HIC_ASM_10.2913	405.593	142.447	1.5083	5.63859e-18	HIC_ASM_10	103108544	103110040	-	1130
evm.TU.CTG999.12	14603.3	32662	-1.16132	5.68646e-18	CTG999	281399	283513	+	1031
evm.TU.HIC_ASM_13.209	85.6992	3.32184	4.70955	5.93266e-18	HIC_ASM_13	4857333	4859642	+	1899
novel.882	1726.59	793.148	1.12281	5.95127e-18	CTG8066	151956	154066	+	1430
novel.2640	84.0152	4.55774	4.19848	5.99949e-18	HIC_ASM_16	160992297	160994960	-	2664
evm.TU.HIC_ASM_12.3387	304.725	98.0601	1.63754	6.11465e-18	HIC_ASM_12	117268633	117272260	+	1186
evm.TU.HIC_ASM_10.2865	133.71	371.943	-1.47414	6.27848e-18	HIC_ASM_10	101752881	101759716	-	3668
evm.TU.HIC_ASM_2.3564	5.06149	87.9731	-4.12712	6.69932e-18	HIC_ASM_2	118778309	118779106	-	798
evm.TU.HIC_ASM_11.266	3427.71	7687.92	-1.16541	6.83793e-18	HIC_ASM_11	4829207	4829650	-	444
evm.TU.HIC_ASM_15.2654	3151.72	1194.64	1.39974	7.43246e-18	HIC_ASM_15	93174866	93177130	-	955
evm.TU.HIC_ASM_21.1103	3241.06	1704.35	0.92715	7.49612e-18	HIC_ASM_21	28163548	28171933	+	1674
novel.952	383.576	133.172	1.52862	7.68664e-18	CTG8813	347749	366881	-	1275
evm.TU.HIC_ASM_10.243	3638.22	1481.92	1.29577	7.72057e-18	HIC_ASM_10	7575489	7580995	+	1956
evm.TU.HIC_ASM_4.705	70.5542	243.154	-1.7851	7.84443e-18	HIC_ASM_4	20038699	20042628	+	2379
evm.TU.HIC_ASM_19.2885	121.653	419.569	-1.78837	8.13168e-18	HIC_ASM_19	71636349	71637087	+	739
evm.TU.HIC_ASM_22.1324	275.938	68.3122	2.01615	8.4375e-18	HIC_ASM_22	51124619	51126278	-	1660
novel.3323	231.411	0	10.3219	8.54832e-18	HIC_ASM_19	102584444	102586055	-	1258
evm.TU.HIC_ASM_15.1849	350.445	936.401	-1.41771	8.56943e-18	HIC_ASM_15	66503283	66507452	-	2265
evm.TU.HIC_ASM_22.4523	140.065	417.329	-1.57207	8.58806e-18	HIC_ASM_22	139230166	139233714	+	1535
evm.TU.CTG3754.2	32.0856	154.883	-2.26956	8.64282e-18	CTG3754	171700	173612	+	1409
evm.TU.HIC_ASM_20.1165	2207.42	5850.34	-1.40628	8.85626e-18	HIC_ASM_20	43100619	43102745	-	1269
evm.TU.HIC_ASM_15.755	270.751	679.585	-1.32826	9.34236e-18	HIC_ASM_15	19626931	19628154	-	1224
evm.TU.HIC_ASM_3.417	129.593	369.588	-1.51216	9.47888e-18	HIC_ASM_3	9787656	9791800	+	1242
evm.TU.HIC_ASM_4.2266	25.7083	135.138	-2.39175	9.64894e-18	HIC_ASM_4	62456948	62458146	+	1199
evm.TU.HIC_ASM_20.2571	2344.65	6449.29	-1.45992	9.88905e-18	HIC_ASM_20	81585474	81596802	-	768
evm.TU.HIC_ASM_13.91	176.051	37.8822	2.21525	1.04747e-17	HIC_ASM_13	1839105	1841490	+	1406
evm.TU.HIC_ASM_6.1793	9778.22	4358.16	1.16591	1.0858e-17	HIC_ASM_6	61487519	61488980	+	750
evm.TU.HIC_ASM_7.693	105.597	6.7102	3.95229	1.09153e-17	HIC_ASM_7	19290471	19292223	+	946
evm.TU.HIC_ASM_20.3199	187.458	499.869	-1.41681	1.11448e-17	HIC_ASM_20	97744736	97750411	+	2000
evm.TU.HIC_ASM_18.336	103.453	304.024	-1.55355	1.12428e-17	HIC_ASM_18	8638190	8644128	+	2355
evm.TU.HIC_ASM_23.348	4682.64	1869.41	1.32466	1.17065e-17	HIC_ASM_23	6904286	6911127	+	3082
evm.TU.CTG1000.5	28.4301	159.111	-2.49049	1.17935e-17	CTG1000	166410	167026	-	617
evm.TU.HIC_ASM_2.3236	820.916	331.686	1.30683	1.21431e-17	HIC_ASM_2	110086698	110097150	-	2670
novel.4244	156.107	31.5009	2.30378	1.21782e-17	HIC_ASM_4	93812433	93814196	-	1079
evm.TU.HIC_ASM_2.1760	95.6918	284.309	-1.57102	1.22995e-17	HIC_ASM_2	50446362	50452830	-	936
evm.TU.HIC_ASM_21.2686	99.2612	299.758	-1.59516	1.23299e-17	HIC_ASM_21	92601256	92602318	+	1063
evm.TU.HIC_ASM_0.3777	940.328	1898.78	-1.01367	1.23766e-17	HIC_ASM_0	137960696	137964364	+	1991
evm.TU.HIC_ASM_23.600	653.013	270.688	1.27014	1.25521e-17	HIC_ASM_23	13283942	13289022	+	1764
evm.TU.HIC_ASM_19.4173	7.75283	88.9474	-3.52709	1.29349e-17	HIC_ASM_19	105538386	105542001	+	1511
novel.446	275.088	71.4779	1.94933	1.29585e-17	CTG4189	207272	218725	-	1142
evm.TU.HIC_ASM_12.1492	158.907	457.492	-1.52541	1.31336e-17	HIC_ASM_12	41548335	41550151	-	1817
evm.TU.CTG3619.13	239.097	644.992	-1.42987	1.31396e-17	CTG3619	111685	117896	+	2119
evm.TU.HIC_ASM_21.2995	180.025	548.726	-1.60633	1.31651e-17	HIC_ASM_21	103558004	103562583	+	2069
novel.4176	101.517	3.30736	4.95328	1.34655e-17	HIC_ASM_4	31254976	31258540	+	2378
evm.TU.HIC_ASM_0.5033	25.06	143.396	-2.52362	1.37162e-17	HIC_ASM_0	173619885	173620826	-	942
evm.TU.CTG3504.3	214.148	548.823	-1.35857	1.40821e-17	CTG3504	134160	143636	-	4290
evm.TU.HIC_ASM_22.1476	1165.52	2454.94	-1.07447	1.43841e-17	HIC_ASM_22	56945885	56947827	-	1943
evm.TU.HIC_ASM_14.2702	106.904	14.3515	2.89559	1.44849e-17	HIC_ASM_14	96761979	96767325	+	1554
[truncated: 53,657 more rows]

## Sheet: 72h vs 0h
Supplemental Table 3. The differentially expressed genes (DEGs) identified in tobacco under salt stress conditions.
gene_id	leaf_salt_72h	leaf_salt_0h	log2FoldChange	pvalue	gene_chr	gene_start	gene_end	gene_strand	gene_length
evm.TU.HIC_ASM_6.3286	59946.2	964.638	5.95735	0	HIC_ASM_6	113964485	113967718	+	2394
evm.TU.HIC_ASM_9.3243	28272.5	1060.99	4.73567	0	HIC_ASM_9	110306045	110309353	-	2426
evm.TU.HIC_ASM_10.3087	25709.7	722.192	5.15343	0	HIC_ASM_10	108169164	108172471	+	2465
evm.TU.HIC_ASM_10.2329	26312.2	352.215	6.2242	0	HIC_ASM_10	84558140	84561617	-	1798
evm.TU.HIC_ASM_21.428	34372.1	883.332	5.28226	0	HIC_ASM_21	10764964	10768590	-	2738
evm.TU.CTG4687.9	26100.4	338.959	6.26686	0	CTG4687	192199	195230	-	2482
evm.TU.HIC_ASM_22.2424	26922.9	270.335	6.63838	0	HIC_ASM_22	85041025	85043883	+	2326
evm.TU.HIC_ASM_10.3094	18637.1	220.737	6.40043	0	HIC_ASM_10	108395100	108398705	-	2572
evm.TU.HIC_ASM_20.2202	17435.9	60.3503	8.17115	0	HIC_ASM_20	71556451	71559973	-	2449
evm.TU.HIC_ASM_14.891	15887.1	411.028	5.27205	0	HIC_ASM_14	26822341	26828414	-	3732
evm.TU.HIC_ASM_9.3235	16002.1	210.055	6.25122	0	HIC_ASM_9	110191064	110194810	+	2502
evm.TU.HIC_ASM_0.5490	14207.7	235.357	5.91437	0	HIC_ASM_0	184528129	184532899	-	3228
evm.TU.HIC_ASM_22.4086	14919.1	104.934	7.14648	0	HIC_ASM_22	128354513	128357062	-	2550
evm.TU.HIC_ASM_12.3337	6598.94	88.5342	6.21633	0	HIC_ASM_12	115985732	115990069	-	2238
evm.TU.HIC_ASM_23.4024	79.9763	8477.47	-6.73201	0	HIC_ASM_23	135917899	135919336	+	1438
evm.TU.CTG1604.4	7969.96	82.8357	6.5876	0	CTG1604	115141	119723	+	2274
evm.TU.HIC_ASM_3.332	19396.7	916.406	4.40406	7.43493e-308	HIC_ASM_3	7324724	7328975	-	2760
evm.TU.HIC_ASM_0.379	8399.45	80.0918	6.71054	5.90156e-305	HIC_ASM_0	11124144	11126338	+	1558
evm.TU.HIC_ASM_22.2245	9355.82	266.756	5.13166	1.59442e-302	HIC_ASM_22	80615828	80618464	+	2249
evm.TU.HIC_ASM_19.1907	10991.1	699.784	3.97326	2.90497e-297	HIC_ASM_19	45782718	45785131	-	2067
evm.TU.CTG7725.5	13431.6	96.197	7.12054	2.20762e-292	CTG7725	134993	139751	-	3230
evm.TU.HIC_ASM_16.2948	5031.66	20.1701	7.96758	2.3318e-291	HIC_ASM_16	86865149	86867729	+	1734
evm.TU.HIC_ASM_11.249	23129.7	1677.23	3.7855	1.92134e-287	HIC_ASM_11	4437621	4441742	-	2510
evm.TU.HIC_ASM_23.778	5079.29	130.767	5.28103	1.46224e-286	HIC_ASM_23	17625590	17632207	+	1603
evm.TU.HIC_ASM_17.4757	6878.44	244.427	4.81344	3.06783e-286	HIC_ASM_17	161038511	161042832	+	3151
evm.TU.CTG1997.7	3802.23	98.5094	5.27046	3.80168e-282	CTG1997	147446	151045	-	2306
evm.TU.CTG3305_1.17	264.774	5509.06	-4.37922	1.20191e-274	CTG3305_1	474208	480190	+	2866
evm.TU.HIC_ASM_19.4927	9404.21	138.919	6.07881	6.75405e-272	HIC_ASM_19	137858868	137861078	-	1745
evm.TU.HIC_ASM_12.3218	31.2995	4926.17	-7.30679	1.11127e-269	HIC_ASM_12	112734059	112735267	+	1209
evm.TU.HIC_ASM_11.3720	4203.71	78.1781	5.7465	4.1755e-265	HIC_ASM_11	156327034	156331446	+	1005
evm.TU.HIC_ASM_16.1785	7187.4	68.5219	6.71518	1.57395e-259	HIC_ASM_16	49686404	49688093	+	1075
evm.TU.HIC_ASM_22.3759	12157.9	541.891	4.4874	4.67917e-248	HIC_ASM_22	120387650	120392893	-	3424
evm.TU.HIC_ASM_3.217	127.739	4523.78	-5.14705	7.02559e-246	HIC_ASM_3	4700495	4704967	-	2171
evm.TU.HIC_ASM_3.256	181.939	6071.97	-5.05856	9.25004e-243	HIC_ASM_3	5480275	5481078	+	804
evm.TU.HIC_ASM_11.3561	5678.36	111.877	5.66805	8.00884e-242	HIC_ASM_11	150538858	150540492	-	1635
evm.TU.HIC_ASM_8.785	2451.21	61.1634	5.324	7.66315e-233	HIC_ASM_8	24196135	24202036	+	2339
evm.TU.HIC_ASM_0.3040	337.539	12411.1	-5.20238	1.71372e-232	HIC_ASM_0	115086395	115087855	+	1461
evm.TU.HIC_ASM_19.4926	2735.44	33.6448	6.34996	3.75845e-229	HIC_ASM_19	137778685	137781484	-	2324
evm.TU.HIC_ASM_22.4651	258.231	6200.45	-4.58258	2.23103e-223	HIC_ASM_22	141968220	141975343	+	4087
evm.TU.HIC_ASM_0.5086	2680.66	105.947	4.66376	5.38627e-222	HIC_ASM_0	175000477	175003083	+	1028
evm.TU.HIC_ASM_12.2881	371.553	8802.47	-4.56775	8.18824e-221	HIC_ASM_12	102160593	102161396	+	804
evm.TU.HIC_ASM_12.3210	83.7217	6087.46	-6.18492	2.96759e-220	HIC_ASM_12	112672798	112673973	-	1176
evm.TU.HIC_ASM_9.2482	21337.3	1326.19	4.00837	3.78046e-220	HIC_ASM_9	90052017	90056519	-	1856
evm.TU.HIC_ASM_20.3946	3472.92	31.5851	6.78121	2.62866e-218	HIC_ASM_20	116255917	116258624	+	1457
evm.TU.CTG5012.5	3184.47	174.28	4.19307	6.30156e-217	CTG5012	59901	62485	-	1670
evm.TU.HIC_ASM_0.3487	4183.2	264.571	3.98192	3.51031e-213	HIC_ASM_0	129810381	129811314	-	441
evm.TU.HIC_ASM_1.3759	2373.9	125.013	4.24719	1.55603e-211	HIC_ASM_1	130448089	130450463	+	1693
evm.TU.HIC_ASM_11.1294	28690.2	492.998	5.86344	7.98804e-211	HIC_ASM_11	48973455	48973928	+	474
evm.TU.HIC_ASM_1.181	3306.76	158.485	4.38517	1.50059e-209	HIC_ASM_1	4671840	4676280	-	2201
evm.TU.CTG5485_2.5	455.647	7226.65	-3.9879	4.85235e-209	CTG5485_2	91582	95395	-	1511
evm.TU.HIC_ASM_12.3213	13.3562	4509.1	-8.37386	6.60268e-208	HIC_ASM_12	112685710	112687181	-	1472
evm.TU.HIC_ASM_9.1798	4444.49	27.7058	7.3245	3.36436e-207	HIC_ASM_9	68641939	68642737	+	799
evm.TU.HIC_ASM_12.3219	224.032	7586.97	-5.08448	1.20013e-206	HIC_ASM_12	112775256	112776053	-	798
evm.TU.HIC_ASM_20.4733	12358.9	341.728	5.17645	1.12146e-201	HIC_ASM_20	135446152	135447597	+	1066
evm.TU.HIC_ASM_11.119	145.666	3932.65	-4.75711	1.87813e-200	HIC_ASM_11	2161976	2166203	-	1627
evm.TU.HIC_ASM_12.3215	1005.29	21735.2	-4.43496	3.42637e-200	HIC_ASM_12	112725093	112726431	-	1339
evm.TU.HIC_ASM_0.5667	26544.6	2760.04	3.26565	8.87842e-197	HIC_ASM_0	189436208	189440985	-	2476
novel.1149	2563.89	37.612	6.0979	2.94451e-194	HIC_ASM_0	184781118	184782292	+	891
evm.TU.HIC_ASM_16.1009	3119.8	99.172	4.97176	4.84324e-192	HIC_ASM_16	25000438	25006634	-	1762
evm.TU.HIC_ASM_16.904	3208.68	56.7329	5.82511	1.00187e-190	HIC_ASM_16	22049773	22052710	+	1458
evm.TU.HIC_ASM_2.3511	17856.4	2009.99	3.15123	8.38165e-190	HIC_ASM_2	117335194	117340043	-	2091
evm.TU.HIC_ASM_4.3376	4483.69	201.973	4.4738	6.83273e-188	HIC_ASM_4	109634688	109639533	-	1667
evm.TU.HIC_ASM_4.724	93.4505	2332.54	-4.64148	1.62872e-187	HIC_ASM_4	20449063	20452642	+	2652
evm.TU.HIC_ASM_0.381	3400.65	92.6801	5.19849	2.45953e-184	HIC_ASM_0	11204792	11207193	+	1987
evm.TU.HIC_ASM_22.302	17965.5	1238.39	3.85869	3.47314e-183	HIC_ASM_22	9622483	9625033	-	1660
evm.TU.HIC_ASM_7.2421	3582.34	54.3554	6.04775	3.94061e-183	HIC_ASM_7	81026888	81030200	-	1432
evm.TU.HIC_ASM_11.3799	20506.1	1075.47	4.25317	5.94336e-182	HIC_ASM_11	158354434	158355818	+	834
evm.TU.HIC_ASM_5.139	4070.81	56.9837	6.16427	1.9441e-181	HIC_ASM_5	3716182	3719355	-	1915
evm.TU.HIC_ASM_19.2952	198.476	3155.52	-3.98855	6.53486e-180	HIC_ASM_19	72908017	72914208	-	2971
evm.TU.CTG2449_1.6	31585.2	1098.47	4.84598	7.7633e-180	CTG2449_1	107048	107850	-	803
evm.TU.HIC_ASM_0.3486	5525.77	342.894	4.00959	1.02633e-178	HIC_ASM_0	129809313	129809780	-	468
evm.TU.HIC_ASM_21.2960	24775.6	597.999	5.37319	1.67622e-175	HIC_ASM_21	102584232	102584705	-	474
evm.TU.CTG900_2.6	6254.35	558.672	3.48473	6.69944e-174	CTG900_2	175905	180871	-	1780
evm.TU.HIC_ASM_1.1616	2132.16	29.3996	6.18223	1.69406e-171	HIC_ASM_1	65017256	65020754	-	1283
evm.TU.HIC_ASM_17.2733	3797.18	325.625	3.54355	3.39554e-171	HIC_ASM_17	106521922	106529209	-	4323
evm.TU.HIC_ASM_6.94	89.32	1876.94	-4.3984	9.42795e-170	HIC_ASM_6	2033380	2038322	-	1491
evm.TU.HIC_ASM_21.2095	240.357	4138.97	-4.10641	1.50934e-169	HIC_ASM_21	71306671	71310416	+	2103
evm.TU.HIC_ASM_23.1499	50221.8	5919.48	3.08475	8.95627e-169	HIC_ASM_23	42469544	42473048	+	2196
evm.TU.HIC_ASM_22.380	8190.38	610.391	3.74565	3.52763e-168	HIC_ASM_22	11692282	11698700	-	2779
evm.TU.HIC_ASM_12.1469	3093.46	101.375	4.93113	3.70376e-167	HIC_ASM_12	41032317	41033871	+	1555
evm.TU.HIC_ASM_9.522	531.308	5657.18	-3.41208	5.61492e-167	HIC_ASM_9	12532041	12537039	+	3118
evm.TU.HIC_ASM_0.3419	448.776	4288.51	-3.25577	8.13525e-167	HIC_ASM_0	127957936	127962838	+	2816
evm.TU.CTG8816.3	2745.57	36.9927	6.21363	9.92333e-167	CTG8816	112084	112850	-	767
evm.TU.HIC_ASM_22.4823	2575.17	31.9572	6.33405	3.76278e-166	HIC_ASM_22	144711760	144713751	-	1335
evm.TU.HIC_ASM_18.640	2540.11	13.9691	7.50144	4.26076e-166	HIC_ASM_18	18319315	18321023	-	1021
evm.TU.HIC_ASM_17.2727	5119.36	6.74903	9.5773	2.48716e-165	HIC_ASM_17	106484689	106487476	-	2339
evm.TU.CTG2017_1.9	20924	2512.38	3.05794	3.69332e-165	CTG2017_1	290485	295287	+	2422
evm.TU.HIC_ASM_20.2305	1942.18	154.279	3.65382	1.47773e-164	HIC_ASM_20	74647669	74651764	-	2172
evm.TU.HIC_ASM_4.1703	1088.58	18491.7	-4.08714	4.41348e-163	HIC_ASM_4	47697292	47701807	-	1768
evm.TU.HIC_ASM_3.2217	2626.38	81.3602	5.00841	1.969e-162	HIC_ASM_3	80603020	80606769	+	1541
evm.TU.HIC_ASM_22.2215	2239.13	149.287	3.90573	1.97832e-162	HIC_ASM_22	79925615	79927946	-	2145
evm.TU.HIC_ASM_21.2959	12892.6	356.847	5.17609	1.19051e-161	HIC_ASM_21	102555156	102556335	-	1180
evm.TU.HIC_ASM_15.2706	1168.37	17080.9	-3.87048	1.6419e-161	HIC_ASM_15	95529613	95531703	-	1969
evm.TU.HIC_ASM_17.2797	6573.23	719.09	3.19196	1.72227e-160	HIC_ASM_17	108569621	108574984	-	2514
evm.TU.HIC_ASM_19.2965	3591.53	435.316	3.04431	2.35405e-159	HIC_ASM_19	73150408	73151969	-	1562
evm.TU.HIC_ASM_21.626	3485.22	16.1474	7.74684	3.16771e-158	HIC_ASM_21	14956745	14957575	+	831
evm.TU.HIC_ASM_20.5171	58608.6	3712.83	3.98059	2.20733e-157	HIC_ASM_20	146335692	146336880	+	1013
evm.TU.HIC_ASM_0.5522	681.048	7240.3	-3.41064	6.12185e-156	HIC_ASM_0	185523410	185526947	+	2010
evm.TU.HIC_ASM_17.3314	2800.51	149.481	4.22825	3.92084e-152	HIC_ASM_17	124209748	124213400	+	2212
evm.TU.HIC_ASM_5.3156	11995.7	1278.76	3.22951	4.5359e-151	HIC_ASM_5	106219599	106224195	+	3577
evm.TU.HIC_ASM_4.3569	3602.04	233.439	3.94947	1.30715e-149	HIC_ASM_4	115325465	115329770	+	1195
evm.TU.HIC_ASM_21.4094	1732.29	96.2334	4.16987	2.0289e-149	HIC_ASM_21	135392418	135400602	-	3637
evm.TU.HIC_ASM_22.2623	4487.97	148.744	4.91682	2.38452e-149	HIC_ASM_22	91335290	91336863	+	890
evm.TU.HIC_ASM_12.3209	597.794	11353	-4.24841	2.38481e-148	HIC_ASM_12	112645348	112646317	-	970
evm.TU.HIC_ASM_0.2282	2136.87	78.963	4.75467	1.56704e-147	HIC_ASM_0	83571267	83574033	+	1783
evm.TU.CTG3991.3	9120.41	1271.11	2.84299	1.81265e-147	CTG3991	93249	96603	-	1578
evm.TU.HIC_ASM_23.4025	8.71666	3023.56	-8.46598	5.41569e-146	HIC_ASM_23	135928784	135929806	+	1023
evm.TU.HIC_ASM_19.1893	2115.22	177.036	3.57892	1.29673e-145	HIC_ASM_19	45532725	45537294	-	1875
evm.TU.HIC_ASM_23.3245	1491.26	21.7493	6.10244	4.87912e-145	HIC_ASM_23	113888365	113891456	-	1439
evm.TU.HIC_ASM_20.1452	2074.22	28.6734	6.1757	1.8757e-144	HIC_ASM_20	51321417	51322966	-	901
evm.TU.HIC_ASM_7.3513	2101.73	79.3245	4.73413	3.27334e-143	HIC_ASM_7	119291551	119295196	+	1914
evm.TU.CTG527.9	4803.18	120.789	5.31577	1.68782e-142	CTG527	283985	285085	-	1101
evm.TU.HIC_ASM_20.5185	17271.5	1922.23	3.16734	2.27924e-142	HIC_ASM_20	146669093	146676126	+	4077
novel.4160	1651.14	51.3813	5.00627	3.92567e-142	HIC_ASM_3	129617652	129628876	-	780
evm.TU.HIC_ASM_22.1413	8787.28	346.399	4.66532	6.53219e-142	HIC_ASM_22	54693834	54694661	+	828
evm.TU.HIC_ASM_13.2453	5038	509.211	3.3065	1.35543e-140	HIC_ASM_13	77271020	77276214	+	2269
evm.TU.HIC_ASM_22.1734	171.527	2097.68	-3.61322	1.58033e-140	HIC_ASM_22	65413907	65416384	-	1394
evm.TU.HIC_ASM_12.3212	79.4707	5791.24	-6.19716	3.73094e-140	HIC_ASM_12	112682321	112683688	-	1368
evm.TU.CTG1780_1.11	1580.49	17.6187	6.49163	1.06857e-139	CTG1780_1	222039	225515	-	3477
evm.TU.HIC_ASM_20.1120	1376.33	102.733	3.74212	1.22777e-139	HIC_ASM_20	41512642	41516629	+	1879
evm.TU.HIC_ASM_1.2930	1664.14	77.1035	4.43113	2.27667e-139	HIC_ASM_1	110140031	110142007	-	1291
evm.TU.HIC_ASM_17.4002	319.105	3703.7	-3.53486	2.28942e-139	HIC_ASM_17	143640287	143646603	-	3507
evm.TU.HIC_ASM_20.4960	137.201	1789.36	-3.70828	4.9522e-138	HIC_ASM_20	140650910	140654170	-	944
novel.4556	1228.85	56.7674	4.43595	9.22153e-138	HIC_ASM_6	109221160	109222374	+	1215
evm.TU.HIC_ASM_22.2260	4285.3	379.674	3.49624	2.67531e-136	HIC_ASM_22	80821949	80826527	-	2075
evm.TU.HIC_ASM_20.5172	6118.58	568.351	3.42828	6.01963e-136	HIC_ASM_20	146349652	146350366	+	510
evm.TU.HIC_ASM_19.3289	3201.53	277.599	3.52674	1.27445e-134	HIC_ASM_19	81757128	81782514	-	2835
evm.TU.HIC_ASM_13.1416	6200.07	719.928	3.10671	6.40471e-134	HIC_ASM_13	40273983	40277266	-	1428
evm.TU.HIC_ASM_4.2985	1720.81	93.9403	4.19046	1.20208e-133	HIC_ASM_4	98664783	98670542	-	2327
evm.TU.HIC_ASM_4.3881	3147.18	35.7203	6.4724	2.41498e-133	HIC_ASM_4	124247034	124247588	+	555
evm.TU.HIC_ASM_12.3077	101.554	2585.01	-4.66958	5.80776e-133	HIC_ASM_12	108336994	108340036	-	1232
evm.TU.CTG5628.4	79.1354	1380.89	-4.122	2.12316e-132	CTG5628	284437	287905	+	1324
evm.TU.HIC_ASM_1.2217	3388.82	94.8499	5.16075	5.66078e-132	HIC_ASM_1	89265493	89266943	+	1183
evm.TU.HIC_ASM_22.4401	2295.44	97.2686	4.55893	3.17554e-131	HIC_ASM_22	136418289	136419727	+	1439
novel.3773	11512.6	788.372	3.86831	3.51992e-131	HIC_ASM_22	33509169	33510321	-	1153
evm.TU.CTG4187.9	138.554	2272.53	-4.03143	8.80887e-131	CTG4187	184686	188503	+	1579
evm.TU.CTG7454.21	218.88	2370.28	-3.4342	3.03666e-130	CTG7454	202155	206548	+	2829
evm.TU.HIC_ASM_17.585	3004.96	273.613	3.45705	4.59019e-130	HIC_ASM_17	20008797	20011439	+	1629
evm.TU.HIC_ASM_6.895	1853.6	23.7615	6.29127	4.60308e-130	HIC_ASM_6	29191955	29193391	-	919
evm.TU.HIC_ASM_3.2574	2129.31	15.9688	7.06025	1.18084e-129	HIC_ASM_3	92464193	92465376	+	865
evm.TU.CTG8793.6	1667.06	71.1318	4.55062	4.33181e-129	CTG8793	174489	176615	-	1056
evm.TU.HIC_ASM_19.983	3437.28	390.704	3.13728	1.42493e-128	HIC_ASM_19	24067713	24073021	+	1931
novel.2677	1072.13	48.8614	4.45694	1.17875e-126	HIC_ASM_17	23973850	23981908	+	8059
evm.TU.HIC_ASM_1.3578	109.904	1426.11	-3.70217	1.6763e-126	HIC_ASM_1	126455463	126457577	+	1619
evm.TU.HIC_ASM_5.3257	2857.1	96.7493	4.88592	1.88498e-126	HIC_ASM_5	108432667	108434553	+	956
evm.TU.HIC_ASM_17.3508_evm.TU.HIC_ASM_17.3511	79.7702	1393.67	-4.12374	3.40914e-126	HIC_ASM_17	129411508	129526467	+	1467
evm.TU.HIC_ASM_23.233	2748.11	378.954	2.85842	8.53602e-126	HIC_ASM_23	4501534	4503226	-	1116
evm.TU.HIC_ASM_22.3240	99.2425	1761.13	-4.15506	5.84864e-125	HIC_ASM_22	106032955	106035711	+	1273
evm.TU.HIC_ASM_20.2341	1085.83	14.5646	6.21178	1.11243e-124	HIC_ASM_20	76048406	76051080	+	1512
evm.TU.CTG4477.3	2113.67	7.96513	8.05061	3.17119e-124	CTG4477	75594	84782	-	2896
evm.TU.HIC_ASM_16.866	537.427	9908.77	-4.2056	5.41904e-123	HIC_ASM_16	21007521	21008762	-	1127
evm.TU.CTG2184.14	33.5496	1071.75	-5.00084	1.64199e-122	CTG2184	213901	216097	-	2197
evm.TU.HIC_ASM_19.2593	3424.57	258.739	3.72576	9.88174e-122	HIC_ASM_19	64998936	65001041	-	2106
evm.TU.HIC_ASM_7.3340	17.4179	1044.38	-5.88566	7.20196e-121	HIC_ASM_7	114771889	114777764	-	2149
evm.TU.HIC_ASM_10.67	47.1797	945.762	-4.32083	1.031e-120	HIC_ASM_10	1444113	1450328	-	2582
evm.TU.HIC_ASM_19.882	2843.81	100.912	4.81699	4.98444e-120	HIC_ASM_19	21023109	21025077	-	1969
evm.TU.HIC_ASM_2.1331	1182.81	10.2044	6.85664	5.0418e-120	HIC_ASM_2	34622030	34630013	-	2287
evm.TU.HIC_ASM_2.1420	8067.21	827.684	3.28495	1.0488e-119	HIC_ASM_2	37386428	37389180	-	1670
evm.TU.HIC_ASM_20.1419	59228.8	3534.05	4.06701	1.40431e-119	HIC_ASM_20	50451371	50452793	-	1118
evm.TU.HIC_ASM_4.988	2286.13	244.193	3.22709	2.8022e-119	HIC_ASM_4	27545875	27546552	+	678
evm.TU.HIC_ASM_16.1728	1443.44	154.365	3.22521	3.48076e-119	HIC_ASM_16	47160566	47164433	-	2485
evm.TU.HIC_ASM_6.3619	134.785	1322.55	-3.29511	5.71511e-118	HIC_ASM_6	121409047	121418261	-	2308
evm.TU.CTG1157.2	6235.18	1049.88	2.56992	9.02705e-118	CTG1157	123577	129559	+	2670
evm.TU.HIC_ASM_3.2945	1553.97	11381.6	-2.87301	4.0602e-117	HIC_ASM_3	103143104	103146693	-	2385
evm.TU.CTG3979_1.13	1952.12	190.801	3.35354	4.8167e-117	CTG3979_1	310016	312952	+	1258
evm.TU.HIC_ASM_21.1020	328.157	2473.79	-2.91338	7.67605e-117	HIC_ASM_21	25507820	25510547	-	1894
evm.TU.HIC_ASM_3.3075	5333.16	721.53	2.88627	1.03581e-116	HIC_ASM_3	106888264	106892767	+	2043
evm.TU.HIC_ASM_16.4194	78.917	3118.48	-5.30118	5.36526e-116	HIC_ASM_16	127529217	127530660	+	1444
evm.TU.HIC_ASM_22.4110	1924.68	6.68186	8.16723	1.24594e-115	HIC_ASM_22	128766275	128767944	-	1391
evm.TU.HIC_ASM_15.938	117.076	1634.01	-3.8033	2.94899e-115	HIC_ASM_15	24345126	24348104	+	1580
evm.TU.HIC_ASM_22.37	2053.41	168.457	3.6074	4.85784e-115	HIC_ASM_22	1169936	1175899	-	3458
evm.TU.HIC_ASM_8.190	1821.56	10.8285	7.39257	1.20628e-113	HIC_ASM_8	5693508	5694215	-	708
evm.TU.HIC_ASM_0.5584	4806.48	575	3.06295	2.40957e-113	HIC_ASM_0	187370771	187375093	-	1796
evm.TU.HIC_ASM_18.4777	2897.6	445.182	2.70246	5.44434e-113	HIC_ASM_18	160543875	160549126	+	1554
evm.TU.HIC_ASM_0.1041	11310.1	2004.42	2.49628	9.59069e-113	HIC_ASM_0	40199445	40203841	-	2240
evm.TU.HIC_ASM_4.604	1847.14	182.583	3.33776	2.07977e-112	HIC_ASM_4	16640907	16647583	-	2535
evm.TU.HIC_ASM_21.4340	1112.27	37.1539	4.90705	4.01571e-112	HIC_ASM_21	141971644	141973140	-	1425
evm.TU.HIC_ASM_1.2005	2221.49	79.2958	4.80915	7.71051e-112	HIC_ASM_1	82873942	82893049	+	633
evm.TU.CTG7363.4	1154.55	9.27706	6.96312	2.06097e-111	CTG7363	83890	85957	+	1278
evm.TU.CTG6757.8	73.6335	1033.48	-3.81406	2.11297e-111	CTG6757	46530	47974	-	1445
evm.TU.HIC_ASM_16.2949	1811.62	6.98767	8.01314	2.68503e-111	HIC_ASM_16	86867777	86868118	+	342
evm.TU.CTG7385.1	1351.36	14.1186	6.58684	4.56748e-111	CTG7385	28744	32507	+	579
evm.TU.HIC_ASM_21.3599	16105.6	1614.06	3.31893	7.28104e-110	HIC_ASM_21	122560690	122562340	+	1232
evm.TU.HIC_ASM_15.2681	1983.82	75.2685	4.71634	1.92556e-109	HIC_ASM_15	94655454	94659653	-	3946
evm.TU.HIC_ASM_15.156	145.563	2186.96	-3.91174	2.74772e-109	HIC_ASM_15	3624329	3626479	+	2151
evm.TU.HIC_ASM_2.3963	1221.58	45.427	4.74597	4.77313e-109	HIC_ASM_2	129515430	129517127	-	1154
evm.TU.HIC_ASM_9.31	80.2137	1423.5	-4.13997	9.74176e-109	HIC_ASM_9	524597	539072	-	2985
evm.TU.CTG6863.8	1438.45	95.9715	3.90542	1.88287e-108	CTG6863	215324	217097	+	1774
evm.TU.CTG9471.3	1305.78	27.5625	5.56044	2.22209e-108	CTG9471	90844	91878	+	1035
evm.TU.HIC_ASM_13.2738	956.565	50.2421	4.24366	2.38533e-108	HIC_ASM_13	84611262	84613468	+	2127
novel.681	1750.65	189.321	3.20919	4.33858e-108	CTG5819	318056	321523	+	3468
evm.TU.HIC_ASM_21.3319	21.343	868.706	-5.37388	4.31491e-105	HIC_ASM_21	113391262	113394660	-	1678
evm.TU.CTG6810.1	2392.29	324.514	2.88081	4.05669e-104	CTG6810	41036	46734	-	1977
evm.TU.HIC_ASM_8.3449	185.145	1974.52	-3.41673	5.86859e-104	HIC_ASM_8	116300801	116301853	-	1053
evm.TU.HIC_ASM_12.364	215.925	2429.47	-3.4942	8.70318e-104	HIC_ASM_12	10287567	10289531	-	1135
evm.TU.CTG2820.5	325.134	4302.74	-3.72875	8.94639e-104	CTG2820	175999	178474	+	1609
evm.TU.HIC_ASM_8.3505	741.982	30.0901	4.62749	1.58903e-102	HIC_ASM_8	117979497	117983066	+	1071
evm.TU.HIC_ASM_6.66	21.3741	974.335	-5.521	1.98422e-102	HIC_ASM_6	1457617	1460995	+	944
evm.TU.HIC_ASM_22.3894	1994.03	105.072	4.24787	3.1728e-102	HIC_ASM_22	124051396	124052352	-	801
novel.2169	748.221	17.6541	5.39328	8.786e-102	HIC_ASM_14	78762661	78765218	+	2558
evm.TU.HIC_ASM_4.2899	1552.89	184.177	3.07601	4.22864e-101	HIC_ASM_4	94803277	94806757	-	1217
evm.TU.HIC_ASM_18.1549	107.618	1509.68	-3.81412	4.98306e-101	HIC_ASM_18	52482623	52484913	+	1090
evm.TU.HIC_ASM_19.2739	105.137	1012.39	-3.26831	7.842e-101	HIC_ASM_19	68396824	68399234	+	2411
evm.TU.HIC_ASM_18.2035	4506.45	871.036	2.37121	1.63689e-100	HIC_ASM_18	70956169	70966927	-	2242
evm.TU.HIC_ASM_3.3854_evm.TU.HIC_ASM_3.3855	250.46	1961.76	-2.96878	3.44195e-100	HIC_ASM_3	127996410	128003519	-	2971
evm.TU.HIC_ASM_2.2814	1317.91	49.7466	4.73534	3.97197e-100	HIC_ASM_2	99729671	99733008	-	1577
evm.TU.HIC_ASM_14.2051	18.6276	838.187	-5.50348	4.02033e-100	HIC_ASM_14	71360476	71363054	+	1740
evm.TU.HIC_ASM_22.2527	1524.64	80.9891	4.23418	6.49175e-100	HIC_ASM_22	89059443	89062368	+	1737
evm.TU.HIC_ASM_18.1580	766.829	5690.73	-2.89244	1.37229e-99	HIC_ASM_18	54321073	54326039	-	1980
evm.TU.HIC_ASM_20.126	15320.7	1895.05	3.01521	1.40368e-99	HIC_ASM_20	3517613	3520022	+	966
evm.TU.HIC_ASM_5.3757	1162.71	112.463	3.37088	1.61943e-99	HIC_ASM_5	120252220	120254089	+	1870
evm.TU.HIC_ASM_0.1147	2444.55	374.237	2.70804	1.85082e-99	HIC_ASM_0	43720542	43725884	+	2503
evm.TU.HIC_ASM_1.852	1723.57	260.612	2.72623	2.11356e-99	HIC_ASM_1	26672230	26678664	+	2463
evm.TU.HIC_ASM_1.3753	3696.07	286.651	3.68839	2.51541e-99	HIC_ASM_1	130322844	130327050	+	1854
evm.TU.HIC_ASM_10.3347	46.2369	951.583	-4.36664	3.19354e-99	HIC_ASM_10	116248501	116252211	+	1336
evm.TU.HIC_ASM_8.2613	2397.95	198.023	3.60044	3.21518e-99	HIC_ASM_8	90157626	90162853	-	1975
evm.TU.HIC_ASM_12.304	50.4662	843.315	-4.05727	1.88691e-98	HIC_ASM_12	8245222	8247912	+	1252
evm.TU.HIC_ASM_20.3162	5708.61	1097.86	2.37827	5.57646e-98	HIC_ASM_20	97030331	97037021	-	2727
evm.TU.HIC_ASM_16.3784	27541.7	2335.19	3.56015	6.18702e-98	HIC_ASM_16	115030790	115032297	+	1193
evm.TU.HIC_ASM_21.3399	326.509	2236.89	-2.77571	6.65393e-98	HIC_ASM_21	115825516	115829414	+	2379
evm.TU.HIC_ASM_11.139	409.977	2414.69	-2.55808	7.7696e-98	HIC_ASM_11	2536656	2539691	-	2307
evm.TU.HIC_ASM_6.3106	2212.24	337.038	2.71378	1.80316e-97	HIC_ASM_6	109347392	109351225	-	2624
novel.776	1306.84	66.5866	4.29198	1.83387e-97	CTG6877	138058	148029	-	9972
evm.TU.HIC_ASM_1.2047	908.89	59.646	3.92921	2.95707e-97	HIC_ASM_1	84293914	84311602	-	1152
novel.3388	1069.56	114.783	3.22045	4.01082e-97	HIC_ASM_2	116406629	116410425	+	3797
evm.TU.HIC_ASM_16.4539	930.981	26.5425	5.13432	6.82361e-97	HIC_ASM_16	143248854	143250546	+	1693
evm.TU.HIC_ASM_18.709	702.229	5185.53	-2.88517	9.33139e-97	HIC_ASM_18	20580880	20586879	+	4440
evm.TU.HIC_ASM_18.2265	36612	7437.43	2.29942	1.38451e-96	HIC_ASM_18	79825414	79826499	+	1086
evm.TU.HIC_ASM_16.3491	1553.25	6.15621	7.99846	3.26561e-96	HIC_ASM_16	104425891	104428072	+	660
evm.TU.HIC_ASM_5.2699	3566.43	683.806	2.3824	4.61746e-96	HIC_ASM_5	94620737	94626060	+	1901
evm.TU.HIC_ASM_11.3491	1619.45	198.235	3.02924	5.21609e-96	HIC_ASM_11	148288237	148292840	-	2146
evm.TU.HIC_ASM_17.540	6044.53	239.272	4.66034	1.22145e-95	HIC_ASM_17	18238089	18239146	-	366
evm.TU.HIC_ASM_11.161	1634.09	14945.8	-3.19362	4.84007e-95	HIC_ASM_11	3055936	3057018	+	1083
evm.TU.HIC_ASM_7.3379	676.328	13.3449	5.6588	5.09474e-95	HIC_ASM_7	115873864	115878770	+	1316
evm.TU.HIC_ASM_22.2903	2571.83	350.604	2.87395	7.04055e-95	HIC_ASM_22	98568811	98575539	-	2471
evm.TU.HIC_ASM_17.1527	129.554	1380.2	-3.41284	8.79756e-95	HIC_ASM_17	60283710	60284718	+	732
evm.TU.HIC_ASM_19.4254	1889.88	314.445	2.58818	1.21608e-94	HIC_ASM_19	107948307	107951644	-	1669
evm.TU.HIC_ASM_6.482	112.78	1071.52	-3.2513	2.2067e-94	HIC_ASM_6	14423615	14429449	-	2444
evm.TU.HIC_ASM_2.2865	1330.17	118.911	3.48314	2.2238e-94	HIC_ASM_2	101056652	101060377	-	1271
evm.TU.HIC_ASM_11.1292	2769.56	81.9958	5.07926	6.13762e-94	HIC_ASM_11	48968717	48970260	+	834
evm.TU.HIC_ASM_13.1964	1382.73	4.81562	8.17511	7.73766e-94	HIC_ASM_13	64735396	64738050	+	2499
evm.TU.HIC_ASM_2.2574	788.487	55.3605	3.83009	1.34135e-93	HIC_ASM_2	90672209	90675734	-	1773
evm.TU.HIC_ASM_2.2893	1029.68	105.738	3.28496	1.5092e-93	HIC_ASM_2	101778465	101782732	-	2010
evm.TU.HIC_ASM_22.2956	4175.08	429.02	3.28299	1.88956e-93	HIC_ASM_22	100378363	100381808	+	1793
novel.4381	1824.46	81.7786	4.48177	4.0058e-93	HIC_ASM_5	29301515	29303364	-	846
evm.TU.HIC_ASM_12.3146	645.388	14.3609	5.4916	4.5888e-93	HIC_ASM_12	110528096	110532071	-	3716
evm.TU.HIC_ASM_7.259	47.0209	746.23	-3.98726	9.69362e-93	HIC_ASM_7	6167281	6169879	-	1431
evm.TU.HIC_ASM_19.3880	2971.83	585.689	2.34269	3.49593e-92	HIC_ASM_19	96865943	96869652	-	1618
evm.TU.HIC_ASM_3.3716	706.145	3559.92	-2.33426	5.59629e-92	HIC_ASM_3	124378875	124382349	-	2484
evm.TU.HIC_ASM_3.151	727.223	31.0483	4.56232	7.81698e-92	HIC_ASM_3	3156960	3159060	+	1749
evm.TU.HIC_ASM_13.3029	1049.64	92.8243	3.50135	1.27666e-91	HIC_ASM_13	92229971	92232871	-	2901
evm.TU.CTG4877.10	27172.1	2863.09	3.24653	1.40886e-91	CTG4877	302121	303563	-	974
evm.TU.HIC_ASM_2.343	708.849	28.9769	4.60129	2.09346e-91	HIC_ASM_2	7622609	7626445	-	1485
evm.TU.HIC_ASM_17.1941	1338.13	166.43	3.00692	2.54075e-91	HIC_ASM_17	79561149	79563459	+	2311
evm.TU.HIC_ASM_22.1602	1613.11	203.115	2.98803	3.6754e-91	HIC_ASM_22	61713376	61715725	+	2350
evm.TU.HIC_ASM_13.2139_evm.TU.HIC_ASM_13.2140	5074.67	1009.11	2.33021	1.32753e-90	HIC_ASM_13	70168320	70178886	+	2845
evm.TU.CTG2458.1	688.641	14.4943	5.58101	1.57048e-90	CTG2458	9684	11870	-	1628
evm.TU.HIC_ASM_13.2802	1386.46	150.206	3.20804	3.85299e-90	HIC_ASM_13	86333479	86337530	+	1176
evm.TU.CTG5016.29	17.9618	670.602	-5.21519	9.16167e-90	CTG5016	496211	503899	-	2511
evm.TU.HIC_ASM_23.4022	6.74722	1181.34	-7.50313	1.13793e-89	HIC_ASM_23	135909262	135910349	+	1088
evm.TU.HIC_ASM_1.3305	742.269	30.639	4.59884	1.36729e-89	HIC_ASM_1	119548795	119551719	-	1530
evm.TU.HIC_ASM_13.288	845.841	22.8391	5.20547	2.48244e-89	HIC_ASM_13	6904183	6904621	+	439
evm.TU.HIC_ASM_15.915	7874.57	45089.2	-2.5176	2.53637e-89	HIC_ASM_15	23622724	23624976	+	1335
evm.TU.CTG1133.7	1137.69	155.436	2.87084	3.1618e-89	CTG1133	255061	259129	+	2032
evm.TU.HIC_ASM_22.1418	2944.35	151.076	4.28658	2.94734e-88	HIC_ASM_22	54755423	54756583	-	1161
evm.TU.CTG1107.17	1396.06	178.796	2.96605	7.96346e-88	CTG1107	376284	379233	-	1629
evm.TU.HIC_ASM_12.1841	1265.04	131.529	3.26412	1.26167e-87	HIC_ASM_12	55623766	55625684	-	1919
evm.TU.HIC_ASM_15.596	5059.19	989.648	2.35427	2.66942e-87	HIC_ASM_15	15826739	15829988	+	1499
evm.TU.HIC_ASM_18.32	571.141	31.9286	4.16233	4.69372e-87	HIC_ASM_18	801410	806388	+	1725
evm.TU.HIC_ASM_21.3242	1557.59	135.263	3.52386	5.12248e-87	HIC_ASM_21	111117278	111122837	-	2428
evm.TU.HIC_ASM_3.3527	30.9792	855.25	-4.78539	5.68258e-87	HIC_ASM_3	118878318	118880259	+	1120
evm.TU.HIC_ASM_8.3021	6961.8	913.692	2.92998	8.81031e-87	HIC_ASM_8	104235937	104293359	-	1193
evm.TU.HIC_ASM_12.765	849.522	51.7771	4.03289	9.2196e-87	HIC_ASM_12	21134698	21139583	-	1204
evm.TU.HIC_ASM_13.3028	4260.08	652.158	2.70807	2.43927e-86	HIC_ASM_13	92225090	92227892	-	2365
evm.TU.HIC_ASM_13.2154	785.796	10.7237	6.18278	6.54874e-86	HIC_ASM_13	70596370	70597239	+	870
evm.TU.CTG5798.6	745.6	19.536	5.25755	8.79e-86	CTG5798	155866	159279	-	1234
evm.TU.HIC_ASM_21.2958	1667.23	112.484	3.8902	2.10415e-85	HIC_ASM_21	102544578	102545502	-	925
evm.TU.HIC_ASM_17.3879	1422.61	236.205	2.59136	2.71945e-85	HIC_ASM_17	140166774	140170569	-	2059
evm.TU.HIC_ASM_19.4426	1622.63	237.43	2.77143	3.00066e-85	HIC_ASM_19	113951817	113956345	-	1999
evm.TU.HIC_ASM_21.3776	1803.88	197.571	3.19078	4.43993e-85	HIC_ASM_21	126735386	126738402	-	1494
evm.TU.CTG4502.7	1026.28	76.2095	3.75573	7.91693e-85	CTG4502	94453	97952	-	1910
evm.TU.CTG759.3	3619.43	257.596	3.81282	1.06005e-84	CTG759	76464	78010	-	773
evm.TU.CTG7436.13	1371.01	216.536	2.66383	1.84227e-84	CTG7436	285831	288714	-	2271
evm.TU.HIC_ASM_4.173	17.6782	702.474	-5.32862	1.90756e-84	HIC_ASM_4	4743505	4744677	+	1173
evm.TU.CTG3042.3	3873.57	560.87	2.78804	2.30786e-84	CTG3042	135992	141416	-	1802
evm.TU.HIC_ASM_1.3766	1017.07	11.883	6.42602	4.22183e-84	HIC_ASM_1	130576083	130577630	+	756
evm.TU.HIC_ASM_4.233	1099.21	165.487	2.73186	5.04958e-84	HIC_ASM_4	6394924	6400918	-	3136
evm.TU.HIC_ASM_9.2899	991.21	105.698	3.22791	7.30754e-84	HIC_ASM_9	101567232	101569760	+	1492
evm.TU.HIC_ASM_5.576	12807.5	2294.65	2.48055	7.41329e-84	HIC_ASM_5	17576558	17580201	-	2382
evm.TU.HIC_ASM_7.2433	1612.91	156.23	3.36899	1.4452e-83	HIC_ASM_7	81601375	81604956	-	2122
evm.TU.HIC_ASM_18.2155	3027.87	116.705	4.70007	1.81581e-83	HIC_ASM_18	75279665	75280700	-	1036
evm.TU.HIC_ASM_3.3547	114.443	1036.5	-3.18156	2.29987e-83	HIC_ASM_3	119196753	119200613	-	975
novel.114	1492.22	246.329	2.59904	2.61472e-83	CTG1780_1	91133	139075	+	3740
evm.TU.HIC_ASM_17.4624	1399.8	148.427	3.23829	3.13109e-83	HIC_ASM_17	158172161	158174558	+	990
evm.TU.HIC_ASM_15.2570	1605.64	9764.68	-2.6046	4.87574e-83	HIC_ASM_15	91659655	91662764	-	1165
evm.TU.HIC_ASM_17.136	6461.85	964.346	2.74432	4.97415e-83	HIC_ASM_17	4151469	4157014	-	2570
evm.TU.HIC_ASM_19.5397	69.3087	787.946	-3.50434	5.78672e-83	HIC_ASM_19	150437130	150441114	-	2250
evm.TU.HIC_ASM_15.550	84.0754	1501.75	-4.1671	6.47493e-83	HIC_ASM_15	14722500	14724034	+	1146
evm.TU.HIC_ASM_4.270	518.326	17.3868	4.88804	7.69109e-83	HIC_ASM_4	7110799	7113181	+	2383
evm.TU.HIC_ASM_4.429	721.742	71.529	3.33564	1.59723e-82	HIC_ASM_4	12013473	12017378	-	1927
evm.TU.CTG2041.1	4029.44	210.66	4.25656	2.429e-82	CTG2041	232575	237493	+	4286
evm.TU.HIC_ASM_6.3447	20.3977	544.871	-4.73585	2.93472e-82	HIC_ASM_6	118319386	118329453	+	1239
evm.TU.HIC_ASM_21.4060	1860.9	367.171	2.34177	4.17854e-82	HIC_ASM_21	134563571	134566618	-	1939
evm.TU.HIC_ASM_20.2717	950.699	124.433	2.93568	7.33216e-82	HIC_ASM_20	87887097	87893581	-	3458
evm.TU.HIC_ASM_0.5241	960.128	12.8542	6.22982	8.99533e-82	HIC_ASM_0	178651756	178653629	+	668
evm.TU.HIC_ASM_11.4094	998.086	4.95305	7.61659	3.41083e-81	HIC_ASM_11	167470090	167483775	-	3629
evm.TU.HIC_ASM_17.4306	67.8499	883.675	-3.71268	4.72462e-81	HIC_ASM_17	150446202	150447591	-	1065
evm.TU.HIC_ASM_15.2709	31.6033	963.382	-4.9355	6.12523e-81	HIC_ASM_15	95563126	95564277	+	1152
evm.TU.HIC_ASM_1.265	13.6562	652.241	-5.57922	7.90922e-81	HIC_ASM_1	7500424	7506022	-	1986
evm.TU.HIC_ASM_20.3661	1264.25	127.262	3.30935	9.37389e-81	HIC_ASM_20	109402389	109408486	-	2036
evm.TU.CTG3846.2	11501	1558.72	2.88347	1.73857e-80	CTG3846	67366	71025	+	1624
evm.TU.HIC_ASM_20.2951	15434.7	3124.14	2.30471	1.77192e-80	HIC_ASM_20	93098777	93102929	+	1158
evm.TU.HIC_ASM_20.1743	873.86	88.3453	3.30564	3.40999e-80	HIC_ASM_20	59789854	59791762	-	1020
evm.TU.HIC_ASM_13.2463	3868.13	772.9	2.32312	4.18028e-80	HIC_ASM_13	77517234	77519410	+	1724
evm.TU.CTG5587_1.14	3814.9	749.584	2.34728	1.04792e-79	CTG5587_1	353719	359012	+	2034
novel.1556	3360.91	530.26	2.66403	2.86226e-79	HIC_ASM_10	35147715	35179766	-	7863
evm.TU.HIC_ASM_5.148	1118.74	160.867	2.79939	1.03661e-78	HIC_ASM_5	3870262	3872121	+	1860
evm.TU.HIC_ASM_7.3678	1285.28	7.30603	7.45425	1.38121e-78	HIC_ASM_7	123148652	123149408	+	646
evm.TU.HIC_ASM_0.3706	995.572	52.0745	4.25743	1.65322e-78	HIC_ASM_0	135413546	135414447	-	902
evm.TU.HIC_ASM_19.228	2452.1	339.228	2.85408	1.81056e-78	HIC_ASM_19	5386548	5389873	-	1647
evm.TU.HIC_ASM_19.1543	874.716	25.077	5.13018	3.02712e-78	HIC_ASM_19	37619289	37621159	+	680
evm.TU.HIC_ASM_15.958	1011.97	111.553	3.18064	6.00976e-78	HIC_ASM_15	25122663	25124000	-	499
evm.TU.HIC_ASM_9.2297	597.712	9.31288	6.01223	1.59099e-77	HIC_ASM_9	84849891	84851600	-	865
evm.TU.HIC_ASM_0.4441	894.85	73.238	3.6076	2.94064e-77	HIC_ASM_0	158718708	158722436	+	2135
evm.TU.HIC_ASM_23.859	9813.68	1304.03	2.9119	3.41494e-77	HIC_ASM_23	19468728	19472258	+	1735
evm.TU.HIC_ASM_4.968	1499.13	239.443	2.64567	3.68296e-77	HIC_ASM_4	27147993	27152333	+	1623
evm.TU.HIC_ASM_18.4744	1350.43	63.6172	4.41096	3.86423e-77	HIC_ASM_18	160034224	160035586	+	857
evm.TU.HIC_ASM_11.534	11017.7	2601.01	2.08256	6.9503e-77	HIC_ASM_11	13848366	13869817	-	3391
evm.TU.CTG7102.1	1092.49	124.871	3.12956	1.0248e-76	CTG7102	49792	51729	-	1756
evm.TU.HIC_ASM_9.1840	631.187	2979.52	-2.23862	1.43916e-76	HIC_ASM_9	69884722	69888470	-	1553
evm.TU.HIC_ASM_20.3925	654.604	6414.93	-3.29335	2.21787e-76	HIC_ASM_20	115641543	115642825	-	1031
evm.TU.HIC_ASM_12.2939	6598.26	682.741	3.27302	2.6294e-76	HIC_ASM_12	103959827	103962868	-	1404
evm.TU.HIC_ASM_23.4026	794.921	9314.56	-3.55162	4.89546e-76	HIC_ASM_23	135945299	135946660	+	1362
evm.TU.HIC_ASM_2.1131	64711.5	16121.2	2.00506	5.41534e-76	HIC_ASM_2	28829255	28832789	+	1998
evm.TU.CTG3305_1.1	4064.3	903.883	2.16834	6.13403e-76	CTG3305_1	42897	44640	+	1744
evm.TU.HIC_ASM_21.713	332.836	1657.98	-2.31608	7.4142e-76	HIC_ASM_21	17454546	17459346	+	2138
evm.TU.HIC_ASM_0.3502	3178.18	130.823	4.60468	1.19409e-75	HIC_ASM_0	130116397	130117294	-	898
evm.TU.HIC_ASM_12.1890	605.779	27.3964	4.4651	2.08637e-75	HIC_ASM_12	58054646	58058040	-	519
evm.TU.HIC_ASM_2.755	794.364	111.321	2.83504	2.54596e-75	HIC_ASM_2	17933195	17936915	-	3392
evm.TU.HIC_ASM_22.3837	502.195	10.8285	5.53381	2.80174e-75	HIC_ASM_22	122408303	122409565	-	1129
evm.TU.CTG3992.4	984.025	159.234	2.62787	3.11612e-75	CTG3992	60886	66360	-	2184
evm.TU.HIC_ASM_6.302	1148.18	89.5176	3.68351	3.13918e-75	HIC_ASM_6	7433672	7434462	-	791
evm.TU.HIC_ASM_16.2139	3804.51	524.878	2.85711	9.1932e-75	HIC_ASM_16	61690527	61697528	+	4025
evm.TU.CTG1494.7	722.826	68.3987	3.39939	1.02863e-74	CTG1494	244233	247979	+	1326
evm.TU.HIC_ASM_13.61	644.456	3074.49	-2.25378	1.19111e-74	HIC_ASM_13	1141437	1145496	+	2915
novel.491	573.259	41.5075	3.79477	1.9785e-74	CTG4477	47355	52599	-	4796
evm.TU.HIC_ASM_14.320	1522.22	157.663	3.27254	2.02347e-74	HIC_ASM_14	9479035	9487425	+	2651
evm.TU.HIC_ASM_20.1497	1680.49	228.168	2.88216	2.69865e-74	HIC_ASM_20	52552115	52562957	+	1749
evm.TU.CTG8463.4	6808.42	1582.11	2.10549	4.26457e-74	CTG8463	114859	119719	-	1979
evm.TU.HIC_ASM_17.4599	1541.82	123.002	3.64913	5.38769e-74	HIC_ASM_17	157712722	157714005	-	1184
evm.TU.HIC_ASM_3.2436	90.8706	752.369	-3.04842	5.53035e-74	HIC_ASM_3	88000862	88018219	-	4332
evm.TU.HIC_ASM_23.541	624.373	49.2316	3.66586	5.62369e-74	HIC_ASM_23	11998548	11999374	-	827
novel.2106	460.937	10.5039	5.45391	5.98037e-74	HIC_ASM_13	102675462	102677611	-	2150
evm.TU.HIC_ASM_20.4299	3310.11	22078.1	-2.73787	7.47152e-74	HIC_ASM_20	125989982	125990989	-	1008
evm.TU.HIC_ASM_11.1291	9278.07	816.852	3.5061	1.54671e-73	HIC_ASM_11	48892133	48892975	+	843
evm.TU.HIC_ASM_8.3088	3500.42	406.965	3.10452	1.75581e-73	HIC_ASM_8	106160571	106163900	-	1201
novel.4518	12.2994	513.76	-5.35469	1.77623e-73	HIC_ASM_6	68953963	68963185	+	6576
evm.TU.CTG1268.3	1042.3	49.8608	4.39	2.17536e-73	CTG1268	144311	145511	-	1117
evm.TU.HIC_ASM_14.2415	1082.53	106.138	3.35246	3.54941e-73	HIC_ASM_14	87079057	87081459	+	1546
evm.TU.HIC_ASM_12.326	7100.43	1380.29	2.36303	4.67363e-73	HIC_ASM_12	8959329	8963884	-	2470
evm.TU.HIC_ASM_6.414	1577.69	2.87594	9.1024	5.42837e-73	HIC_ASM_6	11976634	11979766	+	1403
evm.TU.HIC_ASM_17.375	3418.47	719.776	2.24764	5.45687e-73	HIC_ASM_17	12151390	12155796	+	1815
novel.1778	478.42	15.8089	4.93229	6.3726e-73	HIC_ASM_11	21232276	21247203	-	9666
evm.TU.HIC_ASM_23.3574	1209.78	214.063	2.49792	6.56432e-72	HIC_ASM_23	123716616	123726712	-	2666
evm.TU.CTG1907.22	434.935	14.3609	4.92117	7.64435e-72	CTG1907	304941	308031	-	3091
evm.TU.HIC_ASM_20.3077	743.174	36.4124	4.35152	1.22836e-71	HIC_ASM_20	95156587	95157650	-	680
evm.TU.HIC_ASM_23.1742	920.341	157.018	2.55189	1.72082e-71	HIC_ASM_23	52546166	52552523	+	2273
evm.TU.HIC_ASM_20.5218	823.812	58.4545	3.81481	3.00994e-71	HIC_ASM_20	147550670	147554926	+	2117
evm.TU.HIC_ASM_12.1468	256.876	1422.01	-2.4678	3.10443e-71	HIC_ASM_12	41008106	41010363	+	2258
evm.TU.HIC_ASM_6.1075	74.1195	720.897	-3.27711	4.22644e-71	HIC_ASM_6	34994767	35016980	-	4104
evm.TU.HIC_ASM_20.2207	411.37	17.5202	4.55274	5.20148e-71	HIC_ASM_20	71642001	71651422	-	2349
evm.TU.HIC_ASM_19.3740	1571.25	300.073	2.38863	6.16944e-71	HIC_ASM_19	93174030	93180268	-	2267
evm.TU.CTG3589.17	609.541	56.8761	3.41898	6.84393e-71	CTG3589	396215	398970	-	2756
evm.TU.HIC_ASM_22.3633	1136.53	216.945	2.3895	1.3025e-70	HIC_ASM_22	117626434	117632735	+	1902
evm.TU.HIC_ASM_17.2221	1073.65	95.1557	3.49499	2.46068e-70	HIC_ASM_17	89237286	89241452	-	1712
evm.TU.HIC_ASM_11.4093	5458.35	1009.85	2.43457	2.68643e-70	HIC_ASM_11	167466690	167469871	+	1738
evm.TU.HIC_ASM_20.1943	462.238	31.2023	3.88682	3.51152e-70	HIC_ASM_20	64479316	64483660	+	1316
evm.TU.HIC_ASM_13.3547	473.637	12.5358	5.24793	4.10108e-70	HIC_ASM_13	106930671	106933928	+	1088
evm.TU.HIC_ASM_11.4207	6806.91	1910.88	1.8328	5.64579e-70	HIC_ASM_11	170005913	170009400	-	1491
evm.TU.CTG4715.11	539.344	23.6415	4.51289	6.14473e-70	CTG4715	227084	229125	+	1005
evm.TU.CTG7404.1	502.585	47.0286	3.41487	6.56177e-70	CTG7404	11066	14264	+	1857
evm.TU.HIC_ASM_19.1908	2147.46	148.667	3.85184	7.48813e-70	HIC_ASM_19	45785146	45785646	-	501
evm.TU.HIC_ASM_12.805	1531.67	213.627	2.8415	7.52122e-70	HIC_ASM_12	22182865	22184506	-	858
evm.TU.HIC_ASM_22.4826	1833.02	406.826	2.17183	1.3797e-69	HIC_ASM_22	144747120	144750327	+	1598
evm.TU.HIC_ASM_5.3042	662.24	58.4711	3.50232	1.70651e-69	HIC_ASM_5	103739959	103742618	+	1893
evm.TU.CTG7923.7	1162.88	113.376	3.35752	3.32457e-69	CTG7923	235942	242365	-	4102
novel.4245	418.51	20.9854	4.31443	6.25014e-69	HIC_ASM_4	96934340	96940647	-	4906
evm.TU.CTG4395.6	438.953	19.7308	4.47316	8.54416e-69	CTG4395	151857	154976	+	1322
evm.TU.HIC_ASM_8.677	753.204	108.626	2.79516	9.94914e-69	HIC_ASM_8	20094768	20100299	-	2053
evm.TU.HIC_ASM_3.2159	2814.12	686.051	2.03596	1.03956e-68	HIC_ASM_3	78595890	78599396	+	1475
evm.TU.HIC_ASM_3.3787	7764.31	1543.79	2.33044	1.32759e-68	HIC_ASM_3	126547866	126549373	+	924
evm.TU.HIC_ASM_16.3721	122.242	989.421	-3.01701	1.34375e-68	HIC_ASM_16	112422318	112427815	+	1392
evm.TU.CTG4876.11	981.041	160.223	2.6145	1.54379e-68	CTG4876	351754	356550	+	2683
evm.TU.CTG8907.2	170.332	1045.02	-2.61479	1.68315e-68	CTG8907	68857	74806	-	3429
evm.TU.HIC_ASM_16.4953	108.26	851.616	-2.98012	2.73767e-68	HIC_ASM_16	159735935	159737955	-	1861
evm.TU.CTG5012.9	2372.91	486.22	2.28669	3.61763e-68	CTG5012	142891	146424	-	1594
evm.TU.CTG741.3	763.375	3646.75	-2.25691	4.18735e-68	CTG741	33213	36627	-	1601
evm.TU.HIC_ASM_12.298	3476.77	627.447	2.47048	4.42262e-68	HIC_ASM_12	7842087	7848120	-	2776
evm.TU.HIC_ASM_3.2480	2705.54	482.994	2.48593	6.02709e-68	HIC_ASM_3	89411372	89415113	-	1771
evm.TU.CTG8235.18	647.354	5.71694	6.81752	6.93735e-68	CTG8235	414141	416266	+	534
evm.TU.HIC_ASM_15.292	107.592	786.072	-2.86612	8.92081e-68	HIC_ASM_15	7884999	7887012	+	1402
evm.TU.HIC_ASM_15.1783	640.4	63.4542	3.33897	1.05103e-67	HIC_ASM_15	64141743	64144356	+	2286
evm.TU.HIC_ASM_1.3341	1245.88	185.095	2.74951	1.0589e-67	HIC_ASM_1	120578605	120582886	+	1658
evm.TU.CTG3182.22	3467.06	765.919	2.17811	1.08041e-67	CTG3182	316144	323917	-	2027
evm.TU.HIC_ASM_16.3490	3721.46	359.111	3.37421	1.19087e-67	HIC_ASM_16	104418779	104419781	+	1003
evm.TU.HIC_ASM_15.1873	1983.68	7041.41	-1.82772	1.31713e-67	HIC_ASM_15	67444568	67448665	-	1763
evm.TU.HIC_ASM_0.3500	2400.99	166.78	3.84955	1.83086e-67	HIC_ASM_0	130074137	130075008	-	872
evm.TU.HIC_ASM_6.1010	429.889	15.5967	4.78232	1.95851e-67	HIC_ASM_6	33216687	33219590	+	1188
evm.TU.HIC_ASM_21.3152	1569.84	320.787	2.29054	4.2111e-67	HIC_ASM_21	108769532	108774110	-	2190
evm.TU.HIC_ASM_19.3592	2320.35	166.503	3.80182	4.83316e-67	HIC_ASM_19	89096467	89097739	-	1273
evm.TU.HIC_ASM_23.681	830.89	135.266	2.61805	6.26949e-67	HIC_ASM_23	15500470	15505808	+	3422
evm.TU.HIC_ASM_3.3565	1481.09	266.54	2.47277	6.56568e-67	HIC_ASM_3	119481724	119486456	-	2885
evm.TU.HIC_ASM_2.3363	999.518	177.791	2.49	7.1113e-67	HIC_ASM_2	113475905	113483378	+	2058
evm.TU.HIC_ASM_12.3217	4824.22	25476.9	-2.40094	1.02299e-66	HIC_ASM_12	112731098	112732170	-	1073
evm.TU.HIC_ASM_21.974	77.0703	804.305	-3.3809	1.25016e-66	HIC_ASM_21	24262224	24267730	-	2977
evm.TU.HIC_ASM_20.1486	70.8718	713.488	-3.32481	1.77518e-66	HIC_ASM_20	52173045	52178417	-	2643
evm.TU.HIC_ASM_4.1061	35.3777	450.251	-3.66759	3.51196e-66	HIC_ASM_4	29388622	29393873	+	1656
evm.TU.HIC_ASM_17.3014	206.137	1492.37	-2.85359	3.9963e-66	HIC_ASM_17	116310777	116315269	-	1338
evm.TU.HIC_ASM_0.4673	1481.3	332.507	2.15593	5.43772e-66	HIC_ASM_0	164482528	164491250	-	1496
evm.TU.HIC_ASM_23.4176	1192.54	223.288	2.41547	6.39701e-66	HIC_ASM_23	138671963	138680927	-	2010
evm.TU.HIC_ASM_8.439	8767.38	1480.91	2.56592	7.15281e-66	HIC_ASM_8	12509026	12513536	-	1418
evm.TU.HIC_ASM_20.3792_evm.TU.HIC_ASM_20.3793	20.4702	427.998	-4.38609	9.42877e-66	HIC_ASM_20	112446447	112449706	-	1875
evm.TU.HIC_ASM_3.1466	120.628	848.561	-2.81401	1.12839e-65	HIC_ASM_3	47620511	47626227	-	3830
evm.TU.HIC_ASM_2.2885	634.11	5.1277	6.95639	1.30183e-65	HIC_ASM_2	101499320	101502148	-	1056
novel.2486	488.207	35.2863	3.78725	1.79183e-65	HIC_ASM_16	97537022	97551645	+	2815
evm.TU.HIC_ASM_14.930	461.397	2238.76	-2.27954	1.84065e-65	HIC_ASM_14	28302213	28306162	-	1878
evm.TU.HIC_ASM_12.437	678.207	3636.58	-2.42356	2.05971e-65	HIC_ASM_12	12244141	12247984	+	2047
evm.TU.HIC_ASM_14.27	161.546	1232.14	-2.92757	2.45249e-65	HIC_ASM_14	704114	705625	+	1512
evm.TU.HIC_ASM_7.3312	191.174	1029.9	-2.43074	2.78317e-65	HIC_ASM_7	114224318	114229913	+	2761
evm.TU.CTG3489.2	403.988	24.6825	4.03723	3.24643e-65	CTG3489	203850	207118	+	2250
evm.TU.HIC_ASM_20.2444	26.6882	490.705	-4.19257	3.92827e-65	HIC_ASM_20	78228366	78231187	-	1866
evm.TU.HIC_ASM_8.3008	2263.97	379.626	2.57545	1.16578e-64	HIC_ASM_8	103919783	103926219	+	2436
evm.TU.CTG6161.7	39.3891	608.146	-3.95809	2.16639e-64	CTG6161	128621	132886	+	3691
evm.TU.HIC_ASM_0.2441	414.034	26.2842	3.98173	2.37975e-64	HIC_ASM_0	89984763	89988938	-	1703
evm.TU.CTG9247.1	27.5708	412.994	-3.90287	3.55771e-64	CTG9247	104753	107200	+	2145
evm.TU.HIC_ASM_8.3197	1256.6	4580.03	-1.86588	5.73591e-64	HIC_ASM_8	108945864	108951394	-	2254
evm.TU.HIC_ASM_0.936	1383.79	185.34	2.89819	6.56426e-64	HIC_ASM_0	35759099	35762909	-	2034
evm.TU.HIC_ASM_0.4983	487.737	34.7436	3.80998	7.61311e-64	HIC_ASM_0	172378855	172383434	-	1973
evm.TU.HIC_ASM_23.2271	2297.95	584.584	1.97521	7.79808e-64	HIC_ASM_23	72881157	72885258	-	1929
evm.TU.HIC_ASM_12.465	936.557	142.501	2.714	8.6746e-64	HIC_ASM_12	12982904	12985789	+	2695
evm.TU.CTG1018.10	71.2007	587.07	-3.03945	9.63207e-64	CTG1018	155809	160503	+	1939
evm.TU.HIC_ASM_20.4035	726.279	80.9511	3.16719	1.01099e-63	HIC_ASM_20	118824770	118829730	-	1736
novel.1153	458.428	43.3687	3.40152	1.07768e-63	HIC_ASM_0	190078631	190081006	+	1673
evm.TU.HIC_ASM_20.677	4240.52	1197.85	1.82387	1.2511e-63	HIC_ASM_20	21029275	21053792	+	2367
evm.TU.HIC_ASM_23.1688	622.551	52.0315	3.58056	1.71244e-63	HIC_ASM_23	49148915	49150454	-	1008
evm.TU.HIC_ASM_23.4180	409.601	12.144	5.07741	1.93426e-63	HIC_ASM_23	138713967	138716473	+	1532
evm.TU.HIC_ASM_0.3532	787.574	129.453	2.60619	1.96634e-63	HIC_ASM_0	130967551	130969479	-	1239
evm.TU.HIC_ASM_0.4752	82.1761	602.162	-2.87026	2.06345e-63	HIC_ASM_0	166582482	166585755	-	2475
evm.TU.CTG8377.6	2049.82	528.105	1.95698	2.32827e-63	CTG8377	45926	53486	-	1317
novel.1725	78.1269	614.244	-2.97528	2.731e-63	HIC_ASM_11	131823792	131840774	+	2405
evm.TU.HIC_ASM_13.827	507.274	9.62138	5.72577	2.96748e-63	HIC_ASM_13	21505635	21507087	+	1453
evm.TU.HIC_ASM_0.3522	421.157	20.7455	4.35906	3.00366e-63	HIC_ASM_0	130679873	130682782	+	2129
novel.784	544.62	26.5963	4.35899	3.1888e-63	CTG6967	259045	267521	+	1065
evm.TU.CTG3.9	698.14	101.543	2.78408	3.28938e-63	CTG3	342413	346229	+	2344
evm.TU.HIC_ASM_14.3223	1140.13	118.024	3.27383	3.35757e-63	HIC_ASM_14	111169207	111170791	-	273
evm.TU.HIC_ASM_16.41	11.3983	414.433	-5.19852	3.89795e-63	HIC_ASM_16	770171	773398	-	1710
evm.TU.HIC_ASM_18.1541	124.802	753.306	-2.59342	4.09604e-63	HIC_ASM_18	52142106	52146201	-	2450
evm.TU.HIC_ASM_3.3187	2467.09	194.467	3.66622	4.84434e-63	HIC_ASM_3	110534474	110539181	+	2366
evm.TU.HIC_ASM_14.468	13.1471	386.72	-4.86588	6.2673e-63	HIC_ASM_14	13403472	13411583	-	3520
evm.TU.HIC_ASM_14.3166	602.635	25.5226	4.57088	6.73448e-63	HIC_ASM_14	109970313	109973029	+	1844
evm.TU.HIC_ASM_3.3760	2330.67	361.481	2.68875	7.81027e-63	HIC_ASM_3	125785246	125790186	+	1430
evm.TU.HIC_ASM_20.3169	7179.88	1365.76	2.39405	8.52453e-63	HIC_ASM_20	97137179	97144279	-	3451
evm.TU.HIC_ASM_4.989	704.927	97.3882	2.85606	1.11593e-62	HIC_ASM_4	27547144	27548498	+	207
evm.TU.HIC_ASM_23.232	1290.48	179.147	2.84926	2.11391e-62	HIC_ASM_23	4501129	4501515	-	387
evm.TU.HIC_ASM_20.3570	2704.94	475.157	2.50994	2.44567e-62	HIC_ASM_20	106942774	106947504	-	1455
evm.TU.HIC_ASM_1.2153	1781.31	359.463	2.3095	2.55467e-62	HIC_ASM_1	87680609	87685498	+	2120
evm.TU.HIC_ASM_22.4521	1499.61	345.006	2.11971	4.63343e-62	HIC_ASM_22	139182687	139186515	+	1526
evm.TU.HIC_ASM_16.2055	1102.69	154.911	2.83028	4.72304e-62	HIC_ASM_16	58532527	58536704	+	2107
evm.TU.HIC_ASM_22.604	1470.77	360.36	2.0289	5.71692e-62	HIC_ASM_22	19265776	19268443	-	1454
evm.TU.HIC_ASM_2.2963	5325.08	29906	-2.4897	5.75686e-62	HIC_ASM_2	103468178	103470996	+	1455
evm.TU.CTG6980.11	880.985	144.844	2.60354	6.9189e-62	CTG6980	127491	130320	-	2405
evm.TU.HIC_ASM_11.4274	1312.56	149.02	3.13932	8.41579e-62	HIC_ASM_11	171250155	171251757	+	1436
evm.TU.CTG9059.2	4915.22	1324.89	1.89136	1.07437e-61	CTG9059	14841	16621	-	1781
evm.TU.HIC_ASM_19.3938	2143.51	530.361	2.0147	1.09656e-61	HIC_ASM_19	98753161	98758245	+	1889
novel.3009	408.41	12.8855	4.9962	1.20064e-61	HIC_ASM_18	87793743	87810346	+	3363
evm.TU.CTG5429.12	359.067	16.1183	4.48934	1.49504e-61	CTG5429	240746	244538	+	1440
evm.TU.HIC_ASM_23.4020	5177.61	36300.4	-2.80976	2.26491e-61	HIC_ASM_23	135880311	135888202	-	4470
evm.TU.HIC_ASM_5.578	5981.51	1760.29	1.76474	3.3459e-61	HIC_ASM_5	17658101	17664288	-	2213
evm.TU.HIC_ASM_17.4628	2859.87	387.347	2.88464	3.40843e-61	HIC_ASM_17	158185770	158186830	+	867
evm.TU.HIC_ASM_19.1416	1413.28	202.806	2.79849	3.85251e-61	HIC_ASM_19	34793658	34797376	+	3426
evm.TU.HIC_ASM_1.2000	1757.32	85.4431	4.36525	4.61725e-61	HIC_ASM_1	82718087	82719059	+	255
evm.TU.HIC_ASM_1.172	373.166	24.2818	3.9438	4.96283e-61	HIC_ASM_1	4399208	4404537	-	789
evm.TU.CTG2311.6	675.223	81.2283	3.0569	5.55792e-61	CTG2311	122891	126156	-	1691
evm.TU.CTG6638.2	586.028	5.69813	6.6749	5.89732e-61	CTG6638	19366	20929	+	836
evm.TU.HIC_ASM_9.2175	67.3352	579.334	-3.10989	6.33353e-61	HIC_ASM_9	80527799	80532660	-	1744
evm.TU.HIC_ASM_20.4584	537.198	55.9327	3.26219	8.35934e-61	HIC_ASM_20	132121006	132124891	+	3805
evm.TU.HIC_ASM_9.611	428.734	2016.33	-2.23353	9.06079e-61	HIC_ASM_9	16421001	16425465	+	2275
evm.TU.CTG7263.13	673.036	3130.09	-2.21689	1.00498e-60	CTG7263	308578	314128	-	2164
evm.TU.HIC_ASM_18.4448_evm.TU.HIC_ASM_18.4450	20937	1784.1	3.55295	1.24717e-60	HIC_ASM_18	153261033	153406176	+	541
evm.TU.HIC_ASM_16.817	113.102	1010.74	-3.16281	1.25419e-60	HIC_ASM_16	19720467	19722325	-	1050
evm.TU.HIC_ASM_11.3857	629.368	93.55	2.75058	1.55733e-60	HIC_ASM_11	160302084	160303982	+	1711
evm.TU.CTG1590.8_evm.TU.CTG1590.7	3254.17	738.309	2.14027	1.74471e-60	CTG1590	199540	201672	+	1822
evm.TU.CTG6980.16	1368.82	274.819	2.31635	2.00332e-60	CTG6980	350516	355977	+	1334
evm.TU.HIC_ASM_20.853	1022.92	90.0511	3.5016	2.29697e-60	HIC_ASM_20	28580555	28583263	-	2709
evm.TU.CTG1328.11	2440.92	547.256	2.15662	2.58975e-60	CTG1328	131722	136511	-	2147
evm.TU.HIC_ASM_19.1941	2412.79	503.864	2.25963	4.10408e-60	HIC_ASM_19	46641868	46649736	+	1281
evm.TU.HIC_ASM_0.3306	1672.73	380.268	2.13783	4.1167e-60	HIC_ASM_0	123916726	123921091	-	2748
evm.TU.HIC_ASM_12.537	792.175	105.187	2.91059	4.14443e-60	HIC_ASM_12	15012271	15016068	-	2104
evm.TU.HIC_ASM_2.465	660.233	34.5296	4.26408	4.53639e-60	HIC_ASM_2	10669812	10670845	-	1034
evm.TU.HIC_ASM_5.1321	2995.65	422.298	2.82657	5.33744e-60	HIC_ASM_5	44471860	44473686	+	1827
evm.TU.HIC_ASM_0.1321	436.502	15.6217	4.80306	1.13744e-59	HIC_ASM_0	51246789	51247727	+	939
evm.TU.HIC_ASM_19.1007	497.432	58.5186	3.08901	1.3701e-59	HIC_ASM_19	25172896	25183466	+	2115
evm.TU.HIC_ASM_13.2425	83.6248	588.054	-2.81428	1.383e-59	HIC_ASM_13	76719881	76723293	-	1053
evm.TU.HIC_ASM_18.252	73.5068	581.874	-2.98327	1.58885e-59	HIC_ASM_18	6422470	6424853	+	1561
evm.TU.CTG4613.6	1526.92	325.353	2.23035	1.70739e-59	CTG4613	83262	87625	-	2008
evm.TU.HIC_ASM_22.1	1551.84	296.999	2.38436	1.85311e-59	HIC_ASM_22	201181	207551	+	2221
evm.TU.HIC_ASM_13.2724	457.906	35.8867	3.67643	2.02961e-59	HIC_ASM_13	84364270	84370646	+	1281
evm.TU.HIC_ASM_14.1982	575.343	6.0765	6.56749	2.4111e-59	HIC_ASM_14	68321946	68323003	+	1058
evm.TU.CTG2016.13	1260.12	153.644	3.03743	2.67769e-59	CTG2016	356899	358138	+	1081
evm.TU.CTG5697.1	358.181	21.7368	4.04439	4.0124e-59	CTG5697	37799	42192	+	2155
evm.TU.CTG369.5	2209.74	508.272	2.12016	4.40269e-59	CTG369	42144	47203	+	2340
evm.TU.HIC_ASM_4.372	421.368	38.8303	3.43797	4.74646e-59	HIC_ASM_4	10109386	10114127	+	1575
evm.TU.HIC_ASM_0.3169	1125.77	115.608	3.28812	5.08588e-59	HIC_ASM_0	119819486	119821494	-	2009
evm.TU.CTG7864.3	216.461	1373.63	-2.66514	5.29051e-59	CTG7864	74521	76269	-	1749
evm.TU.CTG5582.3	885.785	172.777	2.35858	5.47352e-59	CTG5582	117371	122437	+	2299
evm.TU.HIC_ASM_15.2417	49.1811	494.035	-3.31924	6.68096e-59	HIC_ASM_15	86903728	86909220	-	2228
evm.TU.HIC_ASM_19.2885	32.995	409.114	-3.63895	7.47219e-59	HIC_ASM_19	71636349	71637087	+	739
evm.TU.HIC_ASM_15.572	141.029	772.085	-2.45479	7.62772e-59	HIC_ASM_15	15196617	15198088	-	885
novel.4545	419.198	44.9256	3.22138	1.12577e-58	HIC_ASM_6	94355962	94358372	+	2411
evm.TU.HIC_ASM_9.3615	159.188	906.247	-2.51198	1.40357e-58	HIC_ASM_9	119443182	119446442	+	988
evm.TU.HIC_ASM_20.1642	2789.61	238.228	3.55078	1.59364e-58	HIC_ASM_20	57057989	57058468	-	480
evm.TU.HIC_ASM_22.1172	44.8279	480.279	-3.4238	2.24216e-58	HIC_ASM_22	46234060	46234242	+	183
evm.TU.HIC_ASM_1.2980	1049.08	49.4913	4.40334	2.2622e-58	HIC_ASM_1	111984962	111986002	-	1041
evm.TU.HIC_ASM_16.1770	1545.2	356.658	2.11495	3.37819e-58	HIC_ASM_16	48950060	48956602	-	1627
evm.TU.HIC_ASM_21.2460	4429.91	1291.43	1.77811	3.89157e-58	HIC_ASM_21	85565872	85573247	+	2166
evm.TU.CTG645.3	1184.17	205.906	2.52352	3.94108e-58	CTG645	111842	116959	-	2420
evm.TU.HIC_ASM_17.4051	118.735	769.336	-2.70072	4.81122e-58	HIC_ASM_17	144649611	144653096	-	1008
evm.TU.HIC_ASM_21.2956	1041.36	3.14055	8.35356	5.52774e-58	HIC_ASM_21	102451951	102452424	-	474
evm.TU.HIC_ASM_21.3662	8563.77	2639.27	1.69801	5.64884e-58	HIC_ASM_21	124173679	124179589	+	3023
evm.TU.HIC_ASM_0.3442	464.229	1964.9	-2.08111	6.75572e-58	HIC_ASM_0	128934228	128937792	+	2725
evm.TU.HIC_ASM_14.1175	417.531	14.8865	4.80221	7.62607e-58	HIC_ASM_14	37419731	37421143	+	870
evm.TU.HIC_ASM_13.3613	241.604	1869.84	-2.9557	8.41427e-58	HIC_ASM_13	108297153	108297698	+	294
evm.TU.HIC_ASM_8.300	1957.96	489.154	2.00077	1.0086e-57	HIC_ASM_8	8521463	8524159	+	1672
evm.TU.HIC_ASM_23.3916	934.214	167.992	2.47491	1.12875e-57	HIC_ASM_23	133019531	133031432	-	1395
evm.TU.HIC_ASM_9.2267	7805.7	1525.75	2.35502	1.36765e-57	HIC_ASM_9	83523516	83526305	+	1550
evm.TU.HIC_ASM_11.3919	379.753	6.57706	5.82845	1.68496e-57	HIC_ASM_11	162239677	162242286	+	2508
evm.TU.HIC_ASM_4.916	676.356	58.3156	3.53183	1.74726e-57	HIC_ASM_4	25721678	25725941	-	1716
evm.TU.HIC_ASM_1.3900	116.48	876.987	-2.91725	2.25575e-57	HIC_ASM_1	133667686	133673584	+	1382
evm.TU.HIC_ASM_20.41	883.105	182.066	2.27884	2.80364e-57	HIC_ASM_20	1676108	1680558	+	1629
evm.TU.CTG5877.2	1576.54	285.062	2.46798	2.82646e-57	CTG5877	33401	37775	-	1794
evm.TU.HIC_ASM_10.181	1974.55	545.222	1.85652	4.39283e-57	HIC_ASM_10	5352498	5359010	-	2394
evm.TU.HIC_ASM_8.1716	9387.65	3112.97	1.59243	4.51257e-57	HIC_ASM_8	61780673	61784188	+	2552
evm.TU.HIC_ASM_9.577	620.826	86.3967	2.84471	7.94322e-57	HIC_ASM_9	14611232	14613203	-	945
evm.TU.HIC_ASM_6.1254	3375.71	19375	-2.52077	8.75221e-57	HIC_ASM_6	42433977	42439922	-	3267
evm.TU.HIC_ASM_11.3836	8010.47	2273.28	1.81696	9.70374e-57	HIC_ASM_11	159586693	159591389	+	2333
evm.TU.HIC_ASM_21.984	1641.85	268.202	2.61382	1.11158e-56	HIC_ASM_21	24450378	24453143	+	2281
evm.TU.HIC_ASM_15.2707	4918.49	20194.7	-2.03773	1.1522e-56	HIC_ASM_15	95532428	95533803	+	1376
evm.TU.HIC_ASM_20.1352	23.9338	378.189	-3.98405	1.43501e-56	HIC_ASM_20	48857193	48858078	-	886
evm.TU.HIC_ASM_21.3459	543.18	3.9331	7.14696	2.70619e-56	HIC_ASM_21	118276039	118278902	+	1081
evm.TU.HIC_ASM_3.3820	3953.33	983.418	2.00734	3.23007e-56	HIC_ASM_3	127395044	127411973	+	3528
evm.TU.HIC_ASM_0.3506	5792.81	491.591	3.55947	3.89177e-56	HIC_ASM_0	130219445	130220359	+	915
evm.TU.HIC_ASM_9.2955	621.018	46.2563	3.74654	4.70066e-56	HIC_ASM_9	102809924	102810475	-	552
evm.TU.HIC_ASM_6.3055	449.366	41.0243	3.45643	4.77473e-56	HIC_ASM_6	108038827	108040455	-	807
evm.TU.HIC_ASM_11.559	172.103	958.673	-2.47476	5.05056e-56	HIC_ASM_11	14750687	14756456	-	2584
evm.TU.HIC_ASM_13.71	4639.57	708.245	2.71171	5.44005e-56	HIC_ASM_13	1326814	1327778	-	965
evm.TU.HIC_ASM_21.961	16309.9	3907.12	2.06152	5.83909e-56	HIC_ASM_21	23999456	24020507	-	3214
evm.TU.HIC_ASM_4.985	31.9256	395.959	-3.63832	6.14484e-56	HIC_ASM_4	27531014	27532395	-	1382
evm.TU.HIC_ASM_17.1725	2652.1	644.102	2.04217	8.11493e-56	HIC_ASM_17	69969851	69977016	+	2369
evm.TU.HIC_ASM_13.2533	673.186	112.16	2.58473	8.39385e-56	HIC_ASM_13	79730327	79733816	-	2654
evm.TU.HIC_ASM_3.98	599.59	89.8395	2.7376	9.29528e-56	HIC_ASM_3	2443533	2446145	-	1391
evm.TU.HIC_ASM_23.437	183.522	880.079	-2.26005	1.04396e-55	HIC_ASM_23	8802537	8810638	-	2126
evm.TU.HIC_ASM_8.3117	488.174	65.6875	2.89332	1.04699e-55	HIC_ASM_8	106999863	107002934	-	1535
evm.TU.HIC_ASM_9.250	4614.07	1335.94	1.78796	1.10758e-55	HIC_ASM_9	5018754	5023764	+	1889
evm.TU.CTG2449_1.10	585.589	50.5396	3.53986	1.17125e-55	CTG2449_1	146920	147926	-	1007
evm.TU.HIC_ASM_16.2090	331.949	8.74285	5.22183	1.2584e-55	HIC_ASM_16	59723254	59724957	+	1483
evm.TU.HIC_ASM_13.138	423.116	19.9372	4.39998	1.44232e-55	HIC_ASM_13	3251308	3251790	-	483
evm.TU.CTG3694.6	905.053	165.107	2.45367	1.7231e-55	CTG3694	96695	103834	-	3278
novel.4212	350.058	12.8408	4.77678	1.74214e-55	HIC_ASM_4	7331036	7343408	-	2921
evm.TU.HIC_ASM_21.4093	7517.75	2017.2	1.89793	1.89106e-55	HIC_ASM_21	135387893	135391333	+	1560
evm.TU.HIC_ASM_22.2823	885.013	131.454	2.7548	2.05901e-55	HIC_ASM_22	95910355	95911817	-	885
evm.TU.HIC_ASM_12.1970_evm.TU.HIC_ASM_12.1971	91.2625	578.44	-2.66066	2.60244e-55	HIC_ASM_12	63479910	63490380	-	2654
evm.TU.HIC_ASM_0.2941	920.575	153.902	2.57987	3.59742e-55	HIC_ASM_0	111340067	111346921	+	2363
evm.TU.HIC_ASM_17.2932	17.7595	352.128	-4.31057	5.01119e-55	HIC_ASM_17	113007147	113008752	-	1392
evm.TU.HIC_ASM_0.4036	643.192	3066.84	-2.25388	5.49595e-55	HIC_ASM_0	145463295	145464657	-	1363
evm.TU.HIC_ASM_7.2261	3663.41	556.104	2.7201	5.83227e-55	HIC_ASM_7	73032134	73033798	+	916
evm.TU.HIC_ASM_23.418	2508.94	629.291	1.99558	7.22934e-55	HIC_ASM_23	8380165	8393789	-	2440
evm.TU.HIC_ASM_22.4471	3203.68	915.355	1.80714	8.05393e-55	HIC_ASM_22	138009315	138018534	-	3667
evm.TU.HIC_ASM_16.4170	926.867	148.865	2.6378	1.0553e-54	HIC_ASM_16	127194928	127195790	+	863
evm.TU.HIC_ASM_3.1741	2912.42	712.587	2.03102	1.2263e-54	HIC_ASM_3	63205019	63207309	+	2291
novel.3913	417.124	25.8924	4.0111	1.50891e-54	HIC_ASM_23	113327361	113341635	+	718
evm.TU.HIC_ASM_20.683	1819.03	338.766	2.42466	2.43211e-54	HIC_ASM_20	21287853	21289976	-	1279
evm.TU.HIC_ASM_18.2181	737.447	75.446	3.28942	2.67507e-54	HIC_ASM_18	76374040	76375533	-	1362
evm.TU.HIC_ASM_17.4670	33.748	381.309	-3.48901	2.7447e-54	HIC_ASM_17	159226857	159228924	-	1639
evm.TU.HIC_ASM_11.3577	323.167	17.5614	4.20202	2.77186e-54	HIC_ASM_11	150838992	150846459	+	1120
evm.TU.HIC_ASM_7.1829	480.55	48.1369	3.31825	3.1722e-54	HIC_ASM_7	57375084	57388140	+	813
evm.TU.HIC_ASM_21.2281	212.452	1073.91	-2.33997	3.22295e-54	HIC_ASM_21	78314387	78316405	+	2019
evm.TU.CTG6713.1	424.561	1715.87	-2.01611	3.24423e-54	CTG6713	674	2870	-	1309
evm.TU.HIC_ASM_17.4289	565.59	85.7865	2.72342	3.26766e-54	HIC_ASM_17	150245181	150247992	+	1758
evm.TU.HIC_ASM_20.1744	2495.91	510.823	2.28829	6.00296e-54	HIC_ASM_20	59817399	59819992	-	1400
evm.TU.HIC_ASM_4.1628	8110.76	40079.9	-2.30506	6.35703e-54	HIC_ASM_4	44987300	44988597	-	987
evm.TU.HIC_ASM_13.2273	132.21	899.437	-2.76991	6.88851e-54	HIC_ASM_13	73074407	73075997	+	1165
evm.TU.CTG1786.17	521.193	72.5888	2.8465	7.25476e-54	CTG1786	365708	371414	+	2263
evm.TU.HIC_ASM_21.701	155.553	832.262	-2.42042	9.51028e-54	HIC_ASM_21	17254825	17258545	-	1821
evm.TU.HIC_ASM_5.1954	82.5563	628.658	-2.92873	1.5019e-53	HIC_ASM_5	70676745	70680357	+	2159
evm.TU.HIC_ASM_21.4239	6040.77	2010.13	1.58746	1.66012e-53	HIC_ASM_21	139300010	139303382	-	1469
evm.TU.CTG5721.10	416.413	23.8837	4.12409	1.93272e-53	CTG5721	248664	251852	-	3189
evm.TU.HIC_ASM_21.2894	56.4199	442.732	-2.97377	1.94666e-53	HIC_ASM_21	100105940	100108175	-	1959
evm.TU.HIC_ASM_19.203_evm.TU.HIC_ASM_19.204	1172.41	118.104	3.31291	2.13654e-53	HIC_ASM_19	4906940	4907911	+	864
evm.TU.HIC_ASM_20.3296	328.695	1750.59	-2.41462	2.35632e-53	HIC_ASM_20	100320283	100322877	-	2141
evm.TU.CTG1963.16	1085.59	101.925	3.41413	2.42403e-53	CTG1963	407651	414295	+	877
evm.TU.CTG2657.6	455.943	46.769	3.28796	3.08235e-53	CTG2657	108728	112693	+	1357
evm.TU.HIC_ASM_12.2871	1356.19	333.436	2.024	3.54204e-53	HIC_ASM_12	101721569	101723933	-	2365
evm.TU.HIC_ASM_16.3407	500.617	58.647	3.0925	3.59313e-53	HIC_ASM_16	100816846	100819297	+	1534
evm.TU.HIC_ASM_4.3096	902.197	199.84	2.17391	3.98326e-53	HIC_ASM_4	101901306	101909344	-	1898
evm.TU.HIC_ASM_7.912	542.673	50.2709	3.43419	4.32241e-53	HIC_ASM_7	25010344	25012874	+	1748
evm.TU.HIC_ASM_16.1611	37.2543	367.924	-3.29783	4.8837e-53	HIC_ASM_16	43337873	43343165	+	2042
evm.TU.HIC_ASM_0.2237	804.988	134.244	2.58353	5.11482e-53	HIC_ASM_0	82173853	82179442	-	1767
evm.TU.HIC_ASM_11.2047	2313.28	7709.58	-1.73662	5.49892e-53	HIC_ASM_11	85701431	85705016	+	2052
evm.TU.HIC_ASM_13.3031	960.661	5608.84	-2.54632	6.05395e-53	HIC_ASM_13	92260991	92263383	+	1519
evm.TU.HIC_ASM_10.243	4563.36	1445.24	1.65862	6.8149e-53	HIC_ASM_10	7575489	7580995	+	1956
evm.TU.HIC_ASM_19.1648	104.637	712.711	-2.77264	7.10205e-53	HIC_ASM_19	40182788	40184619	-	1715
evm.TU.HIC_ASM_2.864	9985.72	2143.21	2.22011	7.52243e-53	HIC_ASM_2	20731251	20734095	-	1791
evm.TU.HIC_ASM_12.860	954.531	143.693	2.73182	1.02919e-52	HIC_ASM_12	24166262	24169694	+	2164
evm.TU.CTG1723.12	2274.27	384.418	2.56441	1.15981e-52	CTG1723	379980	383001	+	1376
evm.TU.HIC_ASM_19.3477	884.355	2.47787	8.43995	1.25472e-52	HIC_ASM_19	86728470	86729874	+	988
evm.TU.HIC_ASM_4.2529	312.456	1269.23	-2.0234	1.2883e-52	HIC_ASM_4	74973807	74976681	+	1746
evm.TU.HIC_ASM_0.1170	371.936	10.1533	5.18862	1.47524e-52	HIC_ASM_0	44342739	44346099	-	861
novel.1506	962.134	213.222	2.17275	1.71304e-52	HIC_ASM_10	94385364	94387495	+	2132
evm.TU.HIC_ASM_5.2792	2050.09	133.898	3.93713	2.06989e-52	HIC_ASM_5	96939158	96939946	-	411
evm.TU.HIC_ASM_19.2551	1484.9	330.158	2.16968	2.29371e-52	HIC_ASM_19	63621259	63624870	+	1405
evm.TU.HIC_ASM_9.2160	2462.02	646.187	1.92963	2.32778e-52	HIC_ASM_9	80145304	80149465	-	2281
evm.TU.HIC_ASM_17.3013	76.0211	490.493	-2.68926	2.38478e-52	HIC_ASM_17	116310230	116310715	-	159
evm.TU.HIC_ASM_17.2402	411.196	55.7451	2.88207	3.18717e-52	HIC_ASM_17	94993458	95023408	+	678
evm.TU.CTG9321.3	484.414	31.5789	3.9386	3.18907e-52	CTG9321	37517	43246	-	1302
evm.TU.HIC_ASM_20.3493	1424.41	158.736	3.16734	3.57215e-52	HIC_ASM_20	104925932	104927180	+	1249
evm.TU.HIC_ASM_20.2863	1479.18	306.697	2.26951	3.78104e-52	HIC_ASM_20	90897199	90902216	-	1995
evm.TU.HIC_ASM_5.3458	542.149	73.2538	2.89206	4.37904e-52	HIC_ASM_5	113387000	113390253	+	927
evm.TU.HIC_ASM_22.2962	1910.96	490.184	1.96318	4.77838e-52	HIC_ASM_22	100461100	100464999	-	2034
evm.TU.HIC_ASM_9.809	380.895	36.2279	3.39049	5.64768e-52	HIC_ASM_9	23464636	23469750	-	1492
evm.TU.HIC_ASM_17.2674	608.482	28.6026	4.40814	7.34207e-52	HIC_ASM_17	104671740	104672733	+	994
evm.TU.HIC_ASM_22.2716	1447.5	310.134	2.22296	7.46625e-52	HIC_ASM_22	93539358	93547253	-	1198
evm.TU.HIC_ASM_0.4749	537.721	58.861	3.18771	9.93363e-52	HIC_ASM_0	166533971	166538632	+	4046
evm.TU.HIC_ASM_0.3108	1490.55	376.495	1.98565	1.00607e-51	HIC_ASM_0	117376546	117386936	+	2189
evm.TU.HIC_ASM_20.4227	461.42	34.4673	3.74252	1.16619e-51	HIC_ASM_20	124506547	124506951	-	405
evm.TU.HIC_ASM_4.365	496.275	5.72948	6.43333	1.17909e-51	HIC_ASM_4	9970691	9973310	+	2620
evm.TU.HIC_ASM_20.4984	2441.96	548.484	2.15411	1.23932e-51	HIC_ASM_20	141620700	141623118	-	2080
evm.TU.HIC_ASM_3.3841	2033.97	8184.43	-2.0088	1.28578e-51	HIC_ASM_3	127793445	127799581	-	1633
evm.TU.HIC_ASM_20.2335	803.567	129.408	2.63183	1.41404e-51	HIC_ASM_20	75900350	75906977	+	1497
evm.TU.HIC_ASM_14.1734	2716.2	679.264	1.99923	2.00347e-51	HIC_ASM_14	59600290	59605523	-	2293
evm.TU.HIC_ASM_20.4041	754.803	100.55	2.90784	2.08502e-51	HIC_ASM_20	119059802	119061305	-	1251
evm.TU.HIC_ASM_11.4095	1398.64	317.795	2.13771	2.11777e-51	HIC_ASM_11	167490694	167494719	-	1272
evm.TU.HIC_ASM_11.617	2532.36	274.244	3.20741	2.12534e-51	HIC_ASM_11	18158033	18159025	-	993
evm.TU.HIC_ASM_1.3918	68.1958	501.077	-2.87366	2.4515e-51	HIC_ASM_1	133980009	133985764	+	3450
evm.TU.HIC_ASM_12.1309	1764.03	8760.75	-2.31206	3.23507e-51	HIC_ASM_12	36951581	36956506	-	2973
evm.TU.HIC_ASM_19.1602	344.728	5.46218	5.98885	3.48113e-51	HIC_ASM_19	39000804	39014274	+	1638
evm.TU.HIC_ASM_8.2544	498.577	44.3537	3.48578	4.15402e-51	HIC_ASM_8	88314335	88321848	-	1701
evm.TU.CTG6008.16	908.806	139.831	2.70108	4.21935e-51	CTG6008	469295	472246	+	1584
novel.21	479.263	28.5851	4.05597	4.56512e-51	CTG1148	37896	53940	-	3471
evm.TU.CTG1589.17	10.3581	336.789	-4.99977	5.90995e-51	CTG1589	364581	369681	+	1421
evm.TU.HIC_ASM_17.3070	1474.29	8542.59	-2.53507	5.93795e-51	HIC_ASM_17	117791353	117795294	-	1227
novel.4266	544.761	48.3343	3.49392	6.86271e-51	HIC_ASM_5	9517531	9532623	+	11317
evm.TU.HIC_ASM_19.5374	45.9456	427.742	-3.2283	7.28558e-51	HIC_ASM_19	149851773	149882784	-	1023
evm.TU.HIC_ASM_6.447	123.424	675.539	-2.45065	7.84742e-51	HIC_ASM_6	13245370	13247800	-	2108
evm.TU.HIC_ASM_16.2121	6687.86	1173.04	2.51146	8.44327e-51	HIC_ASM_16	61021596	61022308	+	504
evm.TU.HIC_ASM_20.2464	517.3	64.2686	3.0104	9.55053e-51	HIC_ASM_20	78794575	78800885	+	4358
evm.TU.HIC_ASM_1.1978	68.6659	626.123	-3.19208	1.04047e-50	HIC_ASM_1	81961705	81964040	-	1085
evm.TU.HIC_ASM_2.680	6.23049	338.918	-5.78454	1.53927e-50	HIC_ASM_2	15957947	15962526	+	2182
evm.TU.HIC_ASM_22.3024	463.05	33.3193	3.79896	1.93448e-50	HIC_ASM_22	101547091	101548177	+	1087
evm.TU.HIC_ASM_2.3772	3976.48	1272.23	1.64418	1.98287e-50	HIC_ASM_2	124149947	124155405	+	2144
evm.TU.HIC_ASM_20.4297	7994.63	38907.8	-2.28304	2.06004e-50	HIC_ASM_20	125973839	125975148	-	1310
novel.506	435.397	40.358	3.43344	2.1938e-50	CTG465	97083	98802	-	1720
evm.TU.HIC_ASM_9.435	752.093	72.7501	3.37169	2.26065e-50	HIC_ASM_9	9800194	9801647	+	896
evm.TU.HIC_ASM_8.747	460.763	9.58914	5.58767	2.8202e-50	HIC_ASM_8	22902671	22903705	-	507
evm.TU.HIC_ASM_5.3928	1216.48	291.184	2.0635	3.009e-50	HIC_ASM_5	123964300	123969684	-	2186
evm.TU.HIC_ASM_19.2455	969.779	165.803	2.54688	3.24228e-50	HIC_ASM_19	60401430	60405332	+	1758
evm.TU.CTG2027.8	361.049	29.6835	3.59628	3.35686e-50	CTG2027	175349	176556	-	717
evm.TU.HIC_ASM_4.944	104.315	625.875	-2.5861	3.37854e-50	HIC_ASM_4	26256263	26258142	+	1880
evm.TU.HIC_ASM_2.2773_evm.TU.HIC_ASM_2.2774	302.282	19.3538	3.97634	3.67571e-50	HIC_ASM_2	98245563	98248020	+	1741
evm.TU.HIC_ASM_21.3248_evm.TU.HIC_ASM_21.3249	3085.6	755.812	2.02916	4.54788e-50	HIC_ASM_21	111237211	111263887	-	2944
evm.TU.HIC_ASM_19.52	371.701	1367.71	-1.88017	5.22927e-50	HIC_ASM_19	1601451	1604085	+	1658
evm.TU.HIC_ASM_17.3459	1969.12	528.785	1.89725	5.97644e-50	HIC_ASM_17	127878512	127880438	-	1927
evm.TU.HIC_ASM_9.2317	12.0235	567.143	-5.56522	7.14037e-50	HIC_ASM_9	85726318	85726886	+	468
evm.TU.HIC_ASM_3.2473	321.315	23.4946	3.76894	8.09638e-50	HIC_ASM_3	89191831	89194288	-	1041
evm.TU.CTG6757.17	127.968	680.683	-2.40882	8.50331e-50	CTG6757	206013	219172	-	2201
evm.TU.HIC_ASM_16.163	530.028	90.8259	2.54498	8.67718e-50	HIC_ASM_16	2814372	2819136	-	2665
evm.TU.CTG3052.4	1273.16	302.983	2.0716	9.703e-50	CTG3052	140156	145122	-	3547
evm.TU.CTG7092.4	277.985	17.5614	3.98615	1.03865e-49	CTG7092	289479	295059	+	2595
evm.TU.HIC_ASM_0.5350	373.485	1474.94	-1.98248	1.37741e-49	HIC_ASM_0	181195275	181198712	-	2054
evm.TU.HIC_ASM_1.2627	137.055	684.57	-2.32012	1.5003e-49	HIC_ASM_1	101340922	101344235	+	1840
evm.TU.HIC_ASM_18.2234	1237	297.521	2.05618	1.60688e-49	HIC_ASM_18	78818227	78820740	-	1866
evm.TU.HIC_ASM_4.871	1840.01	6406.41	-1.79995	1.62231e-49	HIC_ASM_4	24592642	24597000	+	2954
evm.TU.HIC_ASM_18.1160	3687.62	486.565	2.92224	2.42659e-49	HIC_ASM_18	37501475	37503497	-	429
evm.TU.CTG5988.4	611.432	2152.12	-1.81509	2.45873e-49	CTG5988	314947	317157	+	2211
evm.TU.HIC_ASM_5.1133	1491.14	5738.61	-1.944	2.59406e-49	HIC_ASM_5	35669821	35674714	+	2881
evm.TU.HIC_ASM_8.3651	1992.54	327.01	2.60785	3.01924e-49	HIC_ASM_8	122131230	122140180	-	3702
evm.TU.HIC_ASM_3.582	1448.18	205.976	2.81479	3.16787e-49	HIC_ASM_3	14330011	14332623	+	1243
novel.4010	520.416	42.4432	3.61676	4.04691e-49	HIC_ASM_23	79869133	79871117	-	861
evm.TU.HIC_ASM_4.2158	1113.58	273.103	2.02776	4.60023e-49	HIC_ASM_4	59100588	59105791	-	2729
evm.TU.HIC_ASM_9.549	105.184	804.766	-2.94161	4.77476e-49	HIC_ASM_9	13746828	13748366	+	1027
evm.TU.HIC_ASM_19.5371	3201.85	635.491	2.33294	4.98372e-49	HIC_ASM_19	149809288	149812770	+	963
evm.TU.HIC_ASM_12.1512	16.8847	323.39	-4.24925	5.6924e-49	HIC_ASM_12	41905304	41907700	+	793
evm.TU.HIC_ASM_19.3901	283.901	17.7813	3.99173	5.96979e-49	HIC_ASM_19	97673960	97675833	+	1339
evm.TU.HIC_ASM_11.264	2865.51	12476.1	-2.12255	6.68748e-49	HIC_ASM_11	4822396	4822839	-	444
evm.TU.HIC_ASM_23.784	486.858	58.3004	3.05753	6.76174e-49	HIC_ASM_23	17705226	17707929	-	2704
evm.TU.HIC_ASM_20.4300	9626.74	39176.9	-2.02496	8.50113e-49	HIC_ASM_20	125991621	125993694	-	2074
evm.TU.HIC_ASM_22.3491	828.059	2746.93	-1.73044	9.95926e-49	HIC_ASM_22	112849062	112851465	-	1906
evm.TU.HIC_ASM_6.2630	792.237	104.524	2.92169	1.02225e-48	HIC_ASM_6	94289241	94290634	-	1114
novel.299	318.229	29.5111	3.42586	1.04487e-48	CTG3084	35682	39528	+	2252
novel.4552	719.108	160.489	2.1631	1.09084e-48	HIC_ASM_6	102770724	102775901	+	1815
novel.3683	478.169	3.48398	7.09096	1.11391e-48	HIC_ASM_21	141297377	141298930	-	1198
evm.TU.HIC_ASM_9.3083	262.031	1114.16	-2.08793	1.24304e-48	HIC_ASM_9	106229286	106235104	+	2214
evm.TU.CTG2378.29	569.881	75.1338	2.92042	1.3008e-48	CTG2378	468792	474887	-	2303
novel.2098	319.11	12.2641	4.71313	1.42179e-48	HIC_ASM_13	91108297	91110255	-	1959
evm.TU.HIC_ASM_7.388	108.325	636.341	-2.55709	1.42645e-48	HIC_ASM_7	9864205	9865132	-	645
evm.TU.HIC_ASM_21.3297	882.605	134.433	2.71786	1.51719e-48	HIC_ASM_21	112510909	112514444	+	2642
evm.TU.HIC_ASM_3.2590	6485.44	888.267	2.86775	1.55116e-48	HIC_ASM_3	93091447	93106328	-	7567
evm.TU.HIC_ASM_17.3135	5747.5	1582.37	1.86091	1.79029e-48	HIC_ASM_17	119533579	119536198	+	1931
evm.TU.HIC_ASM_7.393	802.445	103.41	2.95652	1.79609e-48	HIC_ASM_7	9951611	9955921	+	1918
evm.TU.HIC_ASM_23.3946	20.0038	320.454	-3.99612	2.02381e-48	HIC_ASM_23	133783392	133788837	+	2573
evm.TU.HIC_ASM_1.1439	9872.79	1856.31	2.41106	2.63221e-48	HIC_ASM_1	54256675	54259295	+	1212
evm.TU.HIC_ASM_12.2889	81.5239	523.998	-2.67905	2.65931e-48	HIC_ASM_12	102427739	102434384	+	1776
evm.TU.CTG2104.24	634.436	62.3338	3.34514	2.87196e-48	CTG2104	411716	414520	-	928
evm.TU.HIC_ASM_21.1468	424.467	40.6168	3.38139	3.50646e-48	HIC_ASM_21	43051603	43057633	-	510
novel.1752	307.782	22.527	3.76783	3.52134e-48	HIC_ASM_11	165994866	165999726	+	4861
evm.TU.HIC_ASM_19.1005	339.276	10.8281	4.9981	3.72997e-48	HIC_ASM_19	25127295	25129773	-	1964
evm.TU.HIC_ASM_18.2172	2304.68	726.296	1.66567	3.98368e-48	HIC_ASM_18	75811648	75816991	-	2313
evm.TU.HIC_ASM_20.1965	1216.99	179.455	2.7643	4.03992e-48	HIC_ASM_20	65178988	65181429	-	1156
evm.TU.HIC_ASM_1.729	568.28	84.6665	2.74366	5.02629e-48	HIC_ASM_1	22560662	22561564	+	903
evm.TU.HIC_ASM_4.1384	23900.9	6798.16	1.81383	5.84454e-48	HIC_ASM_4	37362006	37367182	+	2223
novel.1103	1106.63	273.834	2.01569	7.64829e-48	HIC_ASM_0	85909914	85915513	+	1342
evm.TU.CTG5501.3	282.145	1242.55	-2.1407	8.27759e-48	CTG5501	82636	84300	+	1482
evm.TU.HIC_ASM_20.3303	20456.4	6984.23	1.55036	8.7326e-48	HIC_ASM_20	100414575	100415729	-	1155
evm.TU.CTG5296.4	646.89	2740.9	-2.08388	8.9007e-48	CTG5296	153050	154532	+	1483
evm.TU.HIC_ASM_18.4262	2176.87	537.135	2.0184	9.09141e-48	HIC_ASM_18	147527887	147532154	+	1769
evm.TU.HIC_ASM_16.4973	19.2877	364.937	-4.21903	9.94329e-48	HIC_ASM_16	160301510	160302945	+	1436
evm.TU.HIC_ASM_19.4211	326.834	7.86391	5.36127	1.08176e-47	HIC_ASM_19	106861848	106864610	+	1795
evm.TU.HIC_ASM_10.750_evm.TU.HIC_ASM_10.751	630.732	2239.88	-1.82786	1.34025e-47	HIC_ASM_10	24099340	24161863	+	2208
evm.TU.HIC_ASM_19.1098	421.305	51.2255	3.03774	1.45483e-47	HIC_ASM_19	27272816	27274999	-	2184
novel.2636	616.298	73.9675	3.06228	1.62156e-47	HIC_ASM_16	147988282	147991057	-	804
evm.TU.HIC_ASM_6.107	1234.46	264.191	2.22355	2.87941e-47	HIC_ASM_6	2542169	2547093	-	3097
evm.TU.HIC_ASM_16.1749	314.921	14.2597	4.45957	3.06448e-47	HIC_ASM_16	48129229	48135287	+	2002
evm.TU.HIC_ASM_0.5111	28.613	305.081	-3.41321	3.33377e-47	HIC_ASM_0	175454933	175457151	+	1392
evm.TU.CTG1413.5	2007.08	554.885	1.85422	3.94211e-47	CTG1413	189647	194210	+	2773
evm.TU.HIC_ASM_6.984	303.428	6.73918	5.49889	4.21018e-47	HIC_ASM_6	32582021	32583437	+	667
evm.TU.CTG5066.7	10158.1	2874.13	1.82137	5.29486e-47	CTG5066	200115	205075	-	2310
evm.TU.HIC_ASM_5.1783	1420.47	319.99	2.14967	7.45052e-47	HIC_ASM_5	65242210	65246934	-	1885
evm.TU.HIC_ASM_21.4386	494.599	83.7845	2.56171	7.50154e-47	HIC_ASM_21	143879680	143882291	+	2612
evm.TU.HIC_ASM_12.1111	815.782	173.517	2.23345	8.42263e-47	HIC_ASM_12	31971125	31979151	-	2161
evm.TU.HIC_ASM_19.2410	82.9513	481.196	-2.53436	8.90238e-47	HIC_ASM_19	58162369	58165377	-	1170
evm.TU.HIC_ASM_3.3572	122.663	642.974	-2.38831	8.90423e-47	HIC_ASM_3	119532986	119539837	-	2466
evm.TU.HIC_ASM_6.2742	225.843	960.432	-2.08614	9.08687e-47	HIC_ASM_6	97730259	97734326	-	2799
evm.TU.HIC_ASM_19.1202	560.089	78.7696	2.83092	1.08152e-46	HIC_ASM_19	29354552	29358669	-	2097
evm.TU.HIC_ASM_0.4928	123.067	1324.48	-3.43285	1.11927e-46	HIC_ASM_0	171125067	171126126	-	1060
evm.TU.HIC_ASM_20.2250	53.2997	409.662	-2.94817	1.15745e-46	HIC_ASM_20	73000065	73007023	+	1981
evm.TU.HIC_ASM_18.2620	549.595	2.53519	7.75263	1.37649e-46	HIC_ASM_18	94126043	94133295	+	1515
evm.TU.HIC_ASM_22.4157	58.395	451.876	-2.95621	1.47261e-46	HIC_ASM_22	129899667	129902533	-	851
novel.3528	571.328	78.4024	2.86363	1.86892e-46	HIC_ASM_20	51387697	51395185	-	5377
evm.TU.CTG2428.6	1390.31	312.547	2.15162	1.9516e-46	CTG2428	182391	209154	+	1948
evm.TU.HIC_ASM_12.1635	2154.58	550.284	1.96861	2.05429e-46	HIC_ASM_12	46972049	46977115	+	2226
evm.TU.HIC_ASM_15.1814	449.029	1819.41	-2.01934	2.14436e-46	HIC_ASM_15	65303731	65305289	-	946
evm.TU.HIC_ASM_12.584	768.46	54.9029	3.80668	2.7845e-46	HIC_ASM_12	16054803	16056971	+	527
evm.TU.HIC_ASM_16.2500	2497.46	839.811	1.57234	2.98884e-46	HIC_ASM_16	72650537	72652830	+	2294
evm.TU.HIC_ASM_21.3634	121.788	609.864	-2.32579	3.08014e-46	HIC_ASM_21	123159349	123160578	+	1230
evm.TU.HIC_ASM_16.4018	1276.57	335.79	1.92706	3.1568e-46	HIC_ASM_16	122945952	122948146	-	2195
evm.TU.CTG7985.1	62.0736	425.035	-2.77227	3.42434e-46	CTG7985	53657	68500	+	2291
evm.TU.HIC_ASM_4.3887	801.995	131.698	2.60776	3.57883e-46	HIC_ASM_4	124356592	124357519	+	816
evm.TU.CTG5028.6	864.928	113.411	2.93323	3.72466e-46	CTG5028	144413	147999	-	1511
novel.1346	53.9638	415.067	-2.93982	4.21411e-46	HIC_ASM_1	91308126	91359106	+	4472
evm.TU.HIC_ASM_9.490	1427.3	259.01	2.46209	4.67676e-46	HIC_ASM_9	11455702	11465551	-	4270
evm.TU.HIC_ASM_23.3238	104.746	770.054	-2.88357	5.12977e-46	HIC_ASM_23	113669829	113672614	+	1219
novel.446	643.433	69.6673	3.21204	5.47839e-46	CTG4189	207272	218725	-	1142
evm.TU.HIC_ASM_16.4855	1954.33	6204.3	-1.66663	6.08918e-46	HIC_ASM_16	157204262	157208908	-	1926
evm.TU.HIC_ASM_4.3231	49.5798	397.761	-3.00166	6.17807e-46	HIC_ASM_4	105953341	105958543	-	3374
evm.TU.CTG6015.2	953.248	213.868	2.15504	6.90763e-46	CTG6015	16403	20230	-	2472
evm.TU.HIC_ASM_20.2954	610.534	2092.23	-1.77752	8.82294e-46	HIC_ASM_20	93117220	93120411	-	1350
novel.96	383.02	55.2772	2.79067	1.00313e-45	CTG1667	56460	69421	+	3055
evm.TU.HIC_ASM_7.3625	7.8631	271.805	-5.11481	1.03497e-45	HIC_ASM_7	121273242	121275035	-	1794
evm.TU.HIC_ASM_17.3756	1101.5	3249.17	-1.56023	1.05974e-45	HIC_ASM_17	136101060	136108002	+	3362
evm.TU.HIC_ASM_13.3617	491.377	1715.23	-1.80297	1.36603e-45	HIC_ASM_13	108412574	108417924	+	3983
evm.TU.HIC_ASM_4.2957	1057.64	288.625	1.87313	1.38739e-45	HIC_ASM_4	97394058	97400100	+	1759
evm.TU.HIC_ASM_5.1496	886.588	222.771	1.99273	1.40796e-45	HIC_ASM_5	52793831	52796934	+	2204
evm.TU.HIC_ASM_21.3840	313.174	4.52234	6.12953	1.46387e-45	HIC_ASM_21	128275080	128276742	-	1563
evm.TU.HIC_ASM_22.2150	387.981	21.6119	4.17377	1.75577e-45	HIC_ASM_22	78087165	78087840	-	676
evm.TU.HIC_ASM_19.5197	15.0226	339.727	-4.50014	1.81905e-45	HIC_ASM_19	146079574	146082017	+	1455
evm.TU.HIC_ASM_4.449	4490.56	1411.84	1.66923	1.89677e-45	HIC_ASM_4	12306516	12313302	-	2708
evm.TU.HIC_ASM_8.1743	14.2234	310.229	-4.43978	2.18109e-45	HIC_ASM_8	62405576	62411403	+	2647
evm.TU.CTG816.3	2344.64	589.346	1.99171	2.19661e-45	CTG816	41252	45033	-	1062
evm.TU.HIC_ASM_22.580	417.76	45.693	3.19264	2.21877e-45	HIC_ASM_22	18266553	18267817	-	264
evm.TU.HIC_ASM_20.1198	1916.67	547.833	1.80671	2.28784e-45	HIC_ASM_20	44485675	44489942	+	4268
evm.TU.HIC_ASM_8.2420	1509.07	452.679	1.73691	2.99103e-45	HIC_ASM_8	84446472	84448808	+	2337
evm.TU.HIC_ASM_18.204_evm.TU.HIC_ASM_18.206	2024.18	384.907	2.39474	3.34061e-45	HIC_ASM_18	5072087	5118953	-	2286
evm.TU.HIC_ASM_5.2794	20403	2986.43	2.7723	3.5994e-45	HIC_ASM_5	97139284	97140312	+	748
evm.TU.CTG514.9	5660.4	1759.29	1.68582	3.92062e-45	CTG514	216097	221698	+	2578
novel.2726	645.268	140.261	2.20071	4.15001e-45	HIC_ASM_17	85732500	85741071	+	4123
evm.TU.CTG4385.10	484.554	2.87594	7.39821	4.40558e-45	CTG4385	277883	279254	+	1372
evm.TU.HIC_ASM_23.936	71.5276	466.082	-2.70656	4.41064e-45	HIC_ASM_23	22034160	22035963	-	1804
evm.TU.CTG5587_1.9	249.639	978.803	-1.97104	4.41493e-45	CTG5587_1	244113	248609	+	1823
evm.TU.HIC_ASM_0.4108	1346.63	371.089	1.85898	4.51634e-45	HIC_ASM_0	147203827	147209820	-	3235
evm.TU.HIC_ASM_18.2153	401.621	13.9364	4.86143	4.70294e-45	HIC_ASM_18	75216007	75216888	-	882
evm.TU.HIC_ASM_22.3824	306.179	22.1124	3.79501	4.87463e-45	HIC_ASM_22	121968758	121970766	-	1804
evm.TU.HIC_ASM_20.2048	1103.51	273.436	2.01158	4.93693e-45	HIC_ASM_20	67269021	67272196	-	3176
evm.TU.HIC_ASM_4.3692	962.186	191.257	2.33105	5.37637e-45	HIC_ASM_4	118945161	118951172	-	2945
evm.TU.HIC_ASM_11.4276	2817.65	824.799	1.77209	5.99717e-45	HIC_ASM_11	171256718	171262737	-	2609
evm.TU.HIC_ASM_13.3239	10651.8	2705.33	1.97728	7.5198e-45	HIC_ASM_13	97484279	97488922	+	1824
evm.TU.HIC_ASM_4.3247	360.181	27.6225	3.70007	7.68929e-45	HIC_ASM_4	106438207	106440249	-	1388
novel.3244	392.692	3.1307	6.94594	8.19788e-45	HIC_ASM_19	40229763	40248822	+	1264
evm.TU.HIC_ASM_16.1737	889.052	237.624	1.90322	8.40378e-45	HIC_ASM_16	47725556	47729069	+	2762
evm.TU.HIC_ASM_4.2745	909.379	238.947	1.92722	9.36044e-45	HIC_ASM_4	88775691	88779478	-	2736
evm.TU.CTG5606.6	16717.7	4987.31	1.74502	1.04555e-44	CTG5606	137624	142261	+	2170
evm.TU.HIC_ASM_13.289	4098.46	1443.48	1.50551	1.07223e-44	HIC_ASM_13	6915100	6920512	-	2249
evm.TU.HIC_ASM_16.4397	2001.32	418.341	2.2582	1.17674e-44	HIC_ASM_16	135602095	135602970	-	876
evm.TU.CTG45.2	827.61	148.084	2.4843	1.20314e-44	CTG45	131465	132712	-	1248
evm.TU.HIC_ASM_1.3411	332.805	44.3524	2.90755	1.29516e-44	HIC_ASM_1	122500028	122501146	-	1119
evm.TU.HIC_ASM_13.1600	256.067	5.7456	5.47935	1.31142e-44	HIC_ASM_13	48105843	48106877	+	537
evm.TU.HIC_ASM_21.3378	3283.35	777.261	2.07887	1.47531e-44	HIC_ASM_21	115287037	115291265	-	3478
evm.TU.HIC_ASM_1.793	3431.2	512.446	2.74275	1.65125e-44	HIC_ASM_1	24718769	24726383	-	3739
evm.TU.HIC_ASM_21.3730	1743.08	245.323	2.83011	1.8263e-44	HIC_ASM_21	125830709	125831447	+	739
evm.TU.HIC_ASM_11.323	109.108	590.301	-2.43377	2.13546e-44	HIC_ASM_11	6457996	6459735	+	617
evm.TU.HIC_ASM_17.542	1696.93	214.115	2.98779	2.45366e-44	HIC_ASM_17	18278437	18279245	-	592
evm.TU.HIC_ASM_1.2586	1973.71	588.031	1.74679	2.70584e-44	HIC_ASM_1	99938979	99952473	+	2000
evm.TU.HIC_ASM_7.2129	17030	2865.85	2.57113	3.44889e-44	HIC_ASM_7	68619363	68621639	-	1351
evm.TU.HIC_ASM_20.3853	526.899	2408.96	-2.19305	4.38975e-44	HIC_ASM_20	113673763	113676316	-	1755
evm.TU.HIC_ASM_6.2227	83.5156	525.577	-2.65344	4.51814e-44	HIC_ASM_6	80025885	80027829	-	1197
evm.TU.HIC_ASM_0.5742	169.989	805.912	-2.24216	4.89029e-44	HIC_ASM_0	191372829	191377691	-	3768
evm.TU.CTG3193.11	719.474	149.791	2.26237	5.61197e-44	CTG3193	141233	147217	-	2512
evm.TU.HIC_ASM_21.2995	93.9587	535.052	-2.50622	5.68039e-44	HIC_ASM_21	103558004	103562583	+	2069
evm.TU.HIC_ASM_9.284	6129.81	2094.84	1.549	6.16663e-44	HIC_ASM_9	5909775	5912736	+	2838
evm.TU.HIC_ASM_7.502	1198.97	9076.51	-2.92091	7.14313e-44	HIC_ASM_7	13228872	13230023	+	702
evm.TU.HIC_ASM_19.583	296.663	1297.12	-2.12695	7.59121e-44	HIC_ASM_19	14140948	14145833	+	2784
evm.TU.HIC_ASM_2.3723	1290.6	219.506	2.55511	9.759e-44	HIC_ASM_2	122353825	122359779	+	1446
evm.TU.HIC_ASM_20.3014	1182.3	356.177	1.73127	1.01454e-43	HIC_ASM_20	94106296	94109814	-	2136
evm.TU.HIC_ASM_2.1182	693.088	69.1706	3.32393	1.3084e-43	HIC_ASM_2	30260448	30261522	+	835
evm.TU.HIC_ASM_21.598	988.557	243.428	2.02033	1.69115e-43	HIC_ASM_21	14454780	14458920	+	2685
evm.TU.HIC_ASM_13.29	3884.99	926.421	2.06782	1.80451e-43	HIC_ASM_13	618170	624722	+	3040
evm.TU.CTG1815.10	271.403	6.37335	5.41072	1.81036e-43	CTG1815	247659	249784	+	1383
evm.TU.HIC_ASM_11.3883	1757.56	299.398	2.55379	2.15595e-43	HIC_ASM_11	161143665	161144462	+	798
evm.TU.HIC_ASM_21.3878	52.8885	423.058	-2.99586	2.2293e-43	HIC_ASM_21	129113543	129114598	-	848
evm.TU.HIC_ASM_5.2197	323.509	1182.6	-1.86936	2.31134e-43	HIC_ASM_5	78467478	78469251	+	1484
evm.TU.HIC_ASM_3.1960_evm.TU.HIC_ASM_3.1961	646.047	133.789	2.27155	2.496e-43	HIC_ASM_3	72203206	72215883	-	1651
evm.TU.HIC_ASM_8.2074	4972.02	19801.6	-1.99385	2.49947e-43	HIC_ASM_8	73352888	73354373	+	1238
evm.TU.HIC_ASM_21.1431	53.9049	481.735	-3.14865	2.57631e-43	HIC_ASM_21	40797038	40806421	-	2416
evm.TU.HIC_ASM_17.3202	393.784	59.2712	2.73259	2.79066e-43	HIC_ASM_17	121179563	121181003	-	888
evm.TU.HIC_ASM_4.468	411.287	1417.48	-1.785	3.0331e-43	HIC_ASM_4	12766964	12774520	+	2157
evm.TU.HIC_ASM_0.5164	606.228	70.291	3.111	3.25325e-43	HIC_ASM_0	176879336	176881473	+	1073
evm.TU.HIC_ASM_20.4668	236.815	8.66901	4.78067	3.33339e-43	HIC_ASM_20	134007202	134013060	+	1880
evm.TU.HIC_ASM_5.672	315.366	1127.02	-1.83717	3.50716e-43	HIC_ASM_5	20794767	20799994	-	2203
evm.TU.CTG3642_1.1	482.555	91.378	2.40201	4.06688e-43	CTG3642_1	13619	20665	+	1971
evm.TU.HIC_ASM_16.5106	253.802	13.4175	4.24472	4.46031e-43	HIC_ASM_16	163108680	163109815	-	1136
evm.TU.HIC_ASM_12.988	166.731	700.191	-2.07127	4.55897e-43	HIC_ASM_12	28583838	28588679	-	2191
evm.TU.HIC_ASM_18.2264	7142.31	1398.6	2.35234	4.77219e-43	HIC_ASM_18	79763942	79825221	+	1008
evm.TU.HIC_ASM_8.547	484.312	1925.04	-1.99204	4.85344e-43	HIC_ASM_8	15992367	15996740	-	1375
evm.TU.HIC_ASM_10.1696	682.092	2129.79	-1.64238	5.01296e-43	HIC_ASM_10	63343904	63347908	+	1560
evm.TU.HIC_ASM_5.1675	548.751	85.0208	2.6906	5.63382e-43	HIC_ASM_5	60321443	60322986	-	1016
evm.TU.HIC_ASM_16.396	4005.71	1417.28	1.49872	5.68505e-43	HIC_ASM_16	7814322	7818720	+	2282
evm.TU.CTG1741.10	67.4806	482.861	-2.83871	6.00788e-43	CTG1741	231425	242347	-	3359
evm.TU.HIC_ASM_16.2884	69.9378	451.518	-2.68475	6.6009e-43	HIC_ASM_16	84792907	84798808	+	2045
evm.TU.HIC_ASM_19.456	291.968	1173.27	-2.00731	6.68469e-43	HIC_ASM_19	11704949	11710121	+	2096
novel.444	940.311	203.405	2.20803	6.91294e-43	CTG4185	186668	189595	+	2928
evm.TU.HIC_ASM_11.576	1679.58	264.351	2.66776	7.32206e-43	HIC_ASM_11	15617562	15621131	+	2925
evm.TU.HIC_ASM_5.827	21.649	281.512	-3.69356	8.30761e-43	HIC_ASM_5	25437011	25446453	-	4563
evm.TU.HIC_ASM_20.339	77.253	479.959	-2.63435	8.32789e-43	HIC_ASM_20	9169031	9173531	+	927
evm.TU.HIC_ASM_21.225	100.81	789.844	-2.97173	8.81505e-43	HIC_ASM_21	5858419	5865171	+	1305
evm.TU.HIC_ASM_14.3308	357.449	1553.68	-2.1215	1.05117e-42	HIC_ASM_14	112587501	112593514	+	1405
evm.TU.CTG8983.3	756.541	2366.76	-1.64524	1.08814e-42	CTG8983	175904	180877	-	1925
evm.TU.HIC_ASM_19.1287	982.793	268.531	1.87072	1.10221e-42	HIC_ASM_19	31248645	31256197	-	3054
evm.TU.HIC_ASM_1.1438	6839.2	26647.9	-1.96221	1.14127e-42	HIC_ASM_1	54037750	54040139	+	1973
evm.TU.HIC_ASM_0.546	993.783	228.266	2.12157	1.16153e-42	HIC_ASM_0	17576685	17579350	-	1845
evm.TU.HIC_ASM_8.3237	366.2	40.0052	3.19027	1.33817e-42	HIC_ASM_8	110312422	110316057	+	1842
evm.TU.CTG2209.4	5522.39	1236.68	2.15899	1.81865e-42	CTG2209	94563	104119	+	1471
evm.TU.HIC_ASM_9.488	305.319	28.6774	3.40288	1.83972e-42	HIC_ASM_9	11268229	11269910	-	1682
evm.TU.HIC_ASM_2.567	870.621	224.977	1.95166	1.84554e-42	HIC_ASM_2	12962724	12967638	+	3094
evm.TU.HIC_ASM_5.466	286.838	11.0668	4.71535	2.02567e-42	HIC_ASM_5	14407413	14411467	+	1278
evm.TU.HIC_ASM_23.1268	1144.48	317.191	1.85114	2.16191e-42	HIC_ASM_23	33616058	33623675	+	1272
evm.TU.HIC_ASM_15.479	35616.2	7480.97	2.25126	2.72523e-42	HIC_ASM_15	12333658	12335165	+	933
evm.TU.CTG2078.14	308.438	4.07053	6.21963	3.10161e-42	CTG2078	187144	188415	-	657
evm.TU.HIC_ASM_11.2702	13300.8	3016.04	2.14079	3.32462e-42	HIC_ASM_11	119616313	119618975	+	1428
evm.TU.HIC_ASM_0.4929	41.079	418.607	-3.34109	3.58059e-42	HIC_ASM_0	171202443	171206255	+	2675
evm.TU.HIC_ASM_20.1556	14.0732	261.698	-4.2236	3.96621e-42	HIC_ASM_20	54565595	54567430	-	1292
evm.TU.HIC_ASM_2.3235	49.7995	414.223	-3.0558	4.20961e-42	HIC_ASM_2	110030864	110032738	-	1230
evm.TU.CTG4185.3	1768.59	538.268	1.71549	5.3891e-42	CTG4185	327609	334555	-	1071
evm.TU.HIC_ASM_21.2802	1133.23	3208.33	-1.50139	6.12742e-42	HIC_ASM_21	97442826	97445098	+	2273
evm.TU.HIC_ASM_23.3499	74.8635	579.343	-2.95294	6.85144e-42	HIC_ASM_23	122014292	122015575	+	535
evm.TU.HIC_ASM_2.3706	162.455	742.233	-2.19118	6.99562e-42	HIC_ASM_2	121994021	122004620	-	2526
evm.TU.HIC_ASM_17.671	955.592	162.552	2.55828	7.90207e-42	HIC_ASM_17	25072352	25077309	-	804
evm.TU.HIC_ASM_22.2350	1471.47	320.49	2.19966	8.17741e-42	HIC_ASM_22	83266776	83268096	-	898
evm.TU.HIC_ASM_5.1745	369.523	57.0991	2.69503	8.59641e-42	HIC_ASM_5	62839933	62843086	+	2150
evm.TU.HIC_ASM_12.3222	1.83196	939.365	-9.10104	8.60526e-42	HIC_ASM_12	112791035	112792251	+	1217
evm.TU.HIC_ASM_9.3190	817.929	170.826	2.25965	8.78651e-42	HIC_ASM_9	109222713	109226481	-	1901
evm.TU.HIC_ASM_21.4378	2110.39	6126.91	-1.53775	9.11973e-42	HIC_ASM_21	143619722	143624844	-	3377
evm.TU.CTG3305_1.6	1524.52	434.077	1.81187	9.39999e-42	CTG3305_1	209396	214120	+	1908
evm.TU.HIC_ASM_4.889	408.094	1655.03	-2.02135	9.65689e-42	HIC_ASM_4	25078756	25083040	-	3884
evm.TU.HIC_ASM_17.1484	9390.93	2667.2	1.81595	1.04919e-41	HIC_ASM_17	58734601	58736430	-	1126
evm.TU.HIC_ASM_17.3263	3997.44	1176.55	1.76448	1.07749e-41	HIC_ASM_17	123096892	123103690	+	2005
evm.TU.HIC_ASM_0.5219	312.409	3.91071	6.34644	1.18463e-41	HIC_ASM_0	178068746	178070674	+	1372
evm.TU.HIC_ASM_0.4694	378.218	33.8239	3.476	1.23784e-41	HIC_ASM_0	164898279	164899816	+	791
evm.TU.HIC_ASM_22.2414	83.8829	573.491	-2.7814	1.26917e-41	HIC_ASM_22	84755686	84757273	-	1126
evm.TU.HIC_ASM_1.456	312.204	1202.53	-1.94418	1.38958e-41	HIC_ASM_1	13043418	13049830	-	2865
evm.TU.HIC_ASM_23.1196	288.544	3.73606	6.23908	1.42886e-41	HIC_ASM_23	31652815	31659715	+	2275
evm.TU.HIC_ASM_0.5000	1324.66	297.623	2.15326	1.43262e-41	HIC_ASM_0	172912736	172915530	+	1109
evm.TU.HIC_ASM_21.2961	317.075	4.7995	6.04839	1.50103e-41	HIC_ASM_21	102589713	102590195	-	483
evm.TU.HIC_ASM_23.3196	587.444	115.729	2.34159	1.92932e-41	HIC_ASM_23	111850589	111855481	+	1520
evm.TU.HIC_ASM_8.3640	2494.16	7720.03	-1.63026	2.43465e-41	HIC_ASM_8	121989577	121992688	+	1860
evm.TU.HIC_ASM_1.3652	650.844	125.279	2.37631	2.51582e-41	HIC_ASM_1	128437915	128440186	+	2272
evm.TU.HIC_ASM_22.4362	172.917	788.157	-2.19059	2.64267e-41	HIC_ASM_22	135486768	135488351	+	1325
evm.TU.HIC_ASM_20.1867	24994.2	3487.12	2.84149	2.76645e-41	HIC_ASM_20	62622629	62626431	-	1280
evm.TU.CTG921.13	48.0378	417.09	-3.12703	3.29567e-41	CTG921	187523	187840	-	318
evm.TU.HIC_ASM_10.1478	153.646	649.423	-2.08003	3.44543e-41	HIC_ASM_10	55575346	55578830	+	1628
evm.TU.HIC_ASM_18.659	8974.01	29769	-1.73005	3.49712e-41	HIC_ASM_18	18811813	18813933	+	1059
evm.TU.HIC_ASM_16.774	3310.97	1074.38	1.624	3.5083e-41	HIC_ASM_16	18704693	18710495	+	1512
evm.TU.CTG5143.5	1071.7	226.073	2.24549	3.6069e-41	CTG5143	172377	175549	-	1335
evm.TU.HIC_ASM_3.2649	302.476	22.4917	3.75668	3.99266e-41	HIC_ASM_3	94503327	94508398	-	3827
evm.TU.HIC_ASM_20.4775	100.341	500.045	-2.31942	4.06349e-41	HIC_ASM_20	136675827	136677349	-	1286
evm.TU.HIC_ASM_4.2573	702.015	181.659	1.95072	4.43089e-41	HIC_ASM_4	77639754	77641665	-	1912
evm.TU.HIC_ASM_22.4249	221.568	911.221	-2.04274	5.69333e-41	HIC_ASM_22	132621462	132624767	+	1822
evm.TU.HIC_ASM_20.1095	116.232	576.775	-2.31425	5.89396e-41	HIC_ASM_20	40844807	40867859	+	2253
evm.TU.HIC_ASM_20.1978	216.193	12.5385	4.11709	6.23529e-41	HIC_ASM_20	65654607	65672084	+	1572
novel.2812	593.278	101.416	2.54625	6.66093e-41	HIC_ASM_17	7043276	7108997	-	20811
evm.TU.HIC_ASM_1.917	317.609	3.18175	6.63863	6.84242e-41	HIC_ASM_1	29747688	29748232	+	369
evm.TU.HIC_ASM_6.1535	4259.81	1303.82	1.70804	7.0552e-41	HIC_ASM_6	53160742	53177218	+	1674
evm.TU.HIC_ASM_23.2169	564.766	119.555	2.23943	7.15651e-41	HIC_ASM_23	69202480	69209490	+	2037
evm.TU.HIC_ASM_4.1620	1323.62	385.397	1.78018	7.34658e-41	HIC_ASM_4	44731841	44735895	+	1746
evm.TU.HIC_ASM_13.2383	217.554	866.726	-1.99644	9.79817e-41	HIC_ASM_13	75468845	75471235	+	1175
evm.TU.HIC_ASM_13.1314	2433.81	774.914	1.65145	1.01158e-40	HIC_ASM_13	37328636	37333494	-	2579
evm.TU.HIC_ASM_18.1503	252.46	948.405	-1.90937	1.08383e-40	HIC_ASM_18	50561961	50567741	+	3248
evm.TU.HIC_ASM_0.913	163.684	701.414	-2.09927	1.0965e-40	HIC_ASM_0	34774839	34782699	-	2193
novel.566	363.156	61.7804	2.55411	1.10026e-40	CTG5049	66435	69072	-	2638
evm.TU.HIC_ASM_10.2761	93.2126	557.453	-2.57917	1.26109e-40	HIC_ASM_10	98185341	98191334	+	2405
evm.TU.HIC_ASM_20.1244	392.441	65.4489	2.58502	1.29259e-40	HIC_ASM_20	45856842	45860576	+	2569
evm.TU.HIC_ASM_13.352	170.064	767.22	-2.17216	1.33469e-40	HIC_ASM_13	8373003	8374747	-	1745
evm.TU.HIC_ASM_18.4388	167.673	692.269	-2.04735	1.4516e-40	HIC_ASM_18	151205439	151207033	+	1595
evm.TU.HIC_ASM_8.710	2408.03	7097.36	-1.55938	1.5507e-40	HIC_ASM_8	21463394	21469173	-	2298
evm.TU.HIC_ASM_21.3467	3904.23	802.541	2.28264	1.84537e-40	HIC_ASM_21	118442052	118445521	-	1198
evm.TU.HIC_ASM_3.3886	124.311	757.664	-2.60384	2.00037e-40	HIC_ASM_3	128694574	128700086	+	3194
evm.TU.CTG9141.9	1264.17	402.01	1.65328	2.08644e-40	CTG9141	336510	338098	-	1589
evm.TU.HIC_ASM_20.560	405.143	66.2513	2.61416	2.09122e-40	HIC_ASM_20	15298840	15302994	+	1474
evm.TU.HIC_ASM_16.2118	46916	8423.93	2.47754	2.2396e-40	HIC_ASM_16	60862665	60864739	+	1764
evm.TU.HIC_ASM_18.1787	569.619	2561.02	-2.16957	2.59292e-40	HIC_ASM_18	61821321	61822715	-	785
evm.TU.HIC_ASM_7.882	1303.1	6371.91	-2.29016	2.62731e-40	HIC_ASM_7	24165187	24166925	+	1056
evm.TU.HIC_ASM_17.4315	143.529	624.27	-2.12296	2.86531e-40	HIC_ASM_17	150703319	150705867	+	1287
evm.TU.HIC_ASM_3.417	59.3009	360.435	-2.6074	2.88149e-40	HIC_ASM_3	9787656	9791800	+	1242
evm.TU.HIC_ASM_15.605	1356.59	305.34	2.1514	3.16768e-40	HIC_ASM_15	16052083	16056757	-	1271
evm.TU.HIC_ASM_21.3325	921.231	250.479	1.87933	3.20735e-40	HIC_ASM_21	113503105	113505355	+	2099
evm.TU.HIC_ASM_18.2286	567.508	131.055	2.11375	3.27466e-40	HIC_ASM_18	80347982	80351805	-	3015
evm.TU.HIC_ASM_23.265	1054.18	119.16	3.14568	3.88665e-40	HIC_ASM_23	4893314	4896395	+	811
evm.TU.HIC_ASM_9.472	1127.82	257.958	2.12797	4.1978e-40	HIC_ASM_9	10813953	10818939	-	1355
evm.TU.HIC_ASM_16.1535	1290.21	115.924	3.47387	4.7033e-40	HIC_ASM_16	40698678	40704165	-	4671
evm.TU.HIC_ASM_19.1970	1364	263.822	2.36907	5.0401e-40	HIC_ASM_19	47266574	47271803	+	2648
evm.TU.HIC_ASM_13.72	208.55	8.609	4.59864	5.81166e-40	HIC_ASM_13	1329072	1331652	-	1657
evm.TU.CTG4014.5	957.002	139.19	2.78044	6.03352e-40	CTG4014	115870	127374	-	5097
evm.TU.HIC_ASM_6.1002	3326.69	646.459	2.36395	6.28756e-40	HIC_ASM_6	32870536	32874506	+	1421
evm.TU.HIC_ASM_19.517	1199.86	3363.11	-1.48729	6.56275e-40	HIC_ASM_19	12954009	12959587	-	1850
evm.TU.CTG6957.2	782.411	3064.38	-1.97036	6.62914e-40	CTG6957	46675	53183	-	609
evm.TU.HIC_ASM_11.28	2424.02	858.087	1.49824	7.00898e-40	HIC_ASM_11	333205	339567	-	2169
evm.TU.HIC_ASM_3.1393	1595.41	450.575	1.82393	7.34006e-40	HIC_ASM_3	43555040	43559866	-	1768
evm.TU.CTG4187.11	1859.36	481.771	1.94746	7.99755e-40	CTG4187	256421	261902	-	2087
evm.TU.HIC_ASM_14.133	3826.44	786.353	2.2828	9.62282e-40	HIC_ASM_14	3474918	3477748	+	803
evm.TU.HIC_ASM_7.1868	1135.82	270.373	2.07233	1.00112e-39	HIC_ASM_7	58651368	58658287	+	2106
evm.TU.CTG4380.1	538.561	53.3621	3.33112	1.06124e-39	CTG4380	28451	36696	-	3040
novel.1390	116.33	516.883	-2.15003	1.0732e-39	HIC_ASM_1	46721525	46723572	-	2048
evm.TU.HIC_ASM_5.3436	63379.9	20537.1	1.62579	1.10031e-39	HIC_ASM_5	113004950	113010699	+	4355
novel.1395	289.685	24.7953	3.53385	1.1352e-39	HIC_ASM_1	59531618	59533403	-	1705
evm.TU.CTG272.15	423.427	2.52265	7.37698	1.17204e-39	CTG272	272978	280858	+	1326
evm.TU.HIC_ASM_15.589	1690.78	473.899	1.83582	1.21925e-39	HIC_ASM_15	15652604	15665904	-	2226
evm.TU.HIC_ASM_13.3021	104.49	502.78	-2.26685	1.23062e-39	HIC_ASM_13	92069119	92076200	+	1906
evm.TU.CTG1907.23	388.107	71.7425	2.43626	1.25224e-39	CTG1907	322710	330249	+	1710
evm.TU.CTG5894.2	1411.1	445.071	1.6644	1.36077e-39	CTG5894	51453	58299	-	1930
evm.TU.HIC_ASM_3.3805	716.144	164.012	2.1276	1.52457e-39	HIC_ASM_3	127105238	127110109	+	3206
evm.TU.HIC_ASM_13.2838	41.7747	302.933	-2.85553	1.57409e-39	HIC_ASM_13	87353707	87354919	-	1213
evm.TU.HIC_ASM_5.3557	351.975	44.2911	2.99374	1.61092e-39	HIC_ASM_5	115660384	115662375	-	786
evm.TU.HIC_ASM_15.210_evm.TU.HIC_ASM_15.211	318.668	27.8383	3.51856	1.96842e-39	HIC_ASM_15	5719391	5777767	+	2486
novel.3860	820.309	145.433	2.49774	2.06533e-39	HIC_ASM_23	45988000	45990439	+	2213
evm.TU.HIC_ASM_4.335	510.085	1735.47	-1.76591	2.08245e-39	HIC_ASM_4	9378452	9383537	+	2708
evm.TU.HIC_ASM_1.3776	12935.6	3937.34	1.71601	2.11216e-39	HIC_ASM_1	130839530	130842340	-	2811
evm.TU.HIC_ASM_17.3047	685.602	67.2059	3.34948	2.23045e-39	HIC_ASM_17	117241917	117242947	-	1031
novel.1708	243.06	17.9787	3.74687	2.60807e-39	HIC_ASM_11	114948627	115029921	+	1502
evm.TU.HIC_ASM_4.1512	947.105	227.579	2.05687	2.67082e-39	HIC_ASM_4	41380626	41385077	+	1227
evm.TU.CTG3953.1	86.3878	475.275	-2.46268	2.75021e-39	CTG3953	42789	45987	-	1936
evm.TU.HIC_ASM_9.907	3472.3	1010.14	1.78123	2.89661e-39	HIC_ASM_9	27478601	27491961	+	4536
evm.TU.HIC_ASM_12.3328	226.975	12.4785	4.18709	2.97727e-39	HIC_ASM_12	115876004	115879052	+	1923
evm.TU.CTG8926.4	460.04	89.7817	2.35791	3.26859e-39	CTG8926	54644	59643	+	2207
evm.TU.HIC_ASM_2.324	2222.65	6119.89	-1.46137	3.27062e-39	HIC_ASM_2	6988460	6992387	+	2917
evm.TU.HIC_ASM_13.351	198.373	738.73	-1.89631	3.54418e-39	HIC_ASM_13	8360910	8366704	-	1566
evm.TU.HIC_ASM_8.2718	1543.66	4784.48	-1.6322	3.66005e-39	HIC_ASM_8	93186479	93189565	-	1708
evm.TU.HIC_ASM_9.2255	233.434	805.516	-1.78654	4.11019e-39	HIC_ASM_9	82929943	82932793	-	1792
evm.TU.HIC_ASM_14.3119	277.009	1076.77	-1.95798	4.64563e-39	HIC_ASM_14	108957195	108961657	+	1922
evm.TU.HIC_ASM_16.3178	858.571	184.736	2.21663	4.92519e-39	HIC_ASM_16	93904172	93908259	-	1367
evm.TU.HIC_ASM_22.1737	615.65	118.775	2.37358	5.24023e-39	HIC_ASM_22	65554573	65555794	+	1222
evm.TU.HIC_ASM_21.273	490.809	77.5025	2.6623	5.77628e-39	HIC_ASM_21	6968571	6970286	-	862
evm.TU.HIC_ASM_4.34_evm.TU.HIC_ASM_4.35	558.921	1924.33	-1.78271	5.85496e-39	HIC_ASM_4	2295188	2300154	-	2959
evm.TU.HIC_ASM_1.2567	258.355	6.548	5.33046	6.74872e-39	HIC_ASM_1	99331218	99332245	-	1028
evm.TU.HIC_ASM_21.4042	670.797	124.142	2.43446	7.20919e-39	HIC_ASM_21	134156054	134158464	+	2016
evm.TU.HIC_ASM_15.1849	247.529	913.31	-1.88381	7.37187e-39	HIC_ASM_15	66503283	66507452	-	2265
evm.TU.CTG3354.8	179.223	686.401	-1.93799	7.45253e-39	CTG3354	133014	136889	-	2386
evm.TU.HIC_ASM_23.221	920.711	2632.64	-1.5154	7.47563e-39	HIC_ASM_23	4227845	4237017	-	1884
evm.TU.HIC_ASM_4.3984	42.8032	378.697	-3.15861	8.90251e-39	HIC_ASM_4	126951213	126952091	-	879
evm.TU.HIC_ASM_6.290	2246.61	519.952	2.11157	9.17158e-39	HIC_ASM_6	7048671	7052715	+	1254
evm.TU.HIC_ASM_7.457	100.779	514.987	-2.35412	1.01971e-38	HIC_ASM_7	11901175	11903794	+	1619
evm.TU.HIC_ASM_15.2050	436.985	76.7615	2.51008	1.04424e-38	HIC_ASM_15	73600012	73602508	-	1264
evm.TU.HIC_ASM_4.1653	657.198	166.09	1.98583	1.15602e-38	HIC_ASM_4	45756461	45760221	-	2984
evm.TU.HIC_ASM_2.791	259.635	12.5484	4.37822	1.26721e-38	HIC_ASM_2	18600602	18602878	-	678
evm.TU.HIC_ASM_20.3609	713.125	190.314	1.90545	1.29761e-38	HIC_ASM_20	108005362	108009154	-	2895
evm.TU.HIC_ASM_10.354	6559.73	1354.12	2.27653	1.37914e-38	HIC_ASM_10	10365832	10367561	+	1028
evm.TU.HIC_ASM_20.355	7.48184	219.506	-4.87067	1.48702e-38	HIC_ASM_20	9462899	9466158	+	1888
evm.TU.HIC_ASM_1.1846	215.256	9.77493	4.44846	1.56441e-38	HIC_ASM_1	77354385	77362285	-	1325
evm.TU.HIC_ASM_0.4437	3034.53	870.137	1.80208	1.66792e-38	HIC_ASM_0	158569253	158575098	-	3259
evm.TU.HIC_ASM_13.679	9.03312	220.872	-4.63308	1.82735e-38	HIC_ASM_13	18446042	18454371	-	3559
evm.TU.HIC_ASM_1.3441	274.313	21.4497	3.67892	1.83748e-38	HIC_ASM_1	123177501	123178945	+	1445
evm.TU.HIC_ASM_22.2047	638.386	162.739	1.97231	1.85146e-38	HIC_ASM_22	74160129	74165131	-	2354
evm.TU.HIC_ASM_11.3996	182.29	776.869	-2.08813	1.88521e-38	HIC_ASM_11	164313048	164317844	+	2635
evm.TU.HIC_ASM_17.2386	799.991	187.805	2.09192	2.06058e-38	HIC_ASM_17	94531719	94536064	+	2448
evm.TU.HIC_ASM_7.400	299.904	38.3883	2.96254	2.14404e-38	HIC_ASM_7	10039100	10042199	-	2183
evm.TU.HIC_ASM_0.504	19332.2	6158.61	1.6503	2.3408e-38	HIC_ASM_0	15784853	15790488	-	2770
evm.TU.HIC_ASM_8.3370_evm.TU.HIC_ASM_8.3371	6783.63	2133.48	1.6687	2.37368e-38	HIC_ASM_8	114112219	114118425	+	3009
evm.TU.CTG6997.3	2925.84	930.185	1.65341	2.40762e-38	CTG6997	30822	33451	-	1824
novel.452	206.32	7.34454	4.81414	2.68815e-38	CTG4229_2_2	1	3051	-	1071
evm.TU.HIC_ASM_22.1969	520.834	1545.36	-1.56892	2.75966e-38	HIC_ASM_22	72188107	72191193	+	1831
evm.TU.HIC_ASM_22.1611	3353.14	10236.2	-1.61027	2.90473e-38	HIC_ASM_22	61806260	61808750	-	1251
evm.TU.HIC_ASM_19.157	2357.06	850.148	1.47106	2.9411e-38	HIC_ASM_19	3519219	3527542	+	1728
evm.TU.HIC_ASM_5.3697	389.789	70.6092	2.46417	3.12108e-38	HIC_ASM_5	119262682	119266433	-	3651
evm.TU.HIC_ASM_18.3596	347.766	45.8525	2.92694	3.24313e-38	HIC_ASM_18	125587094	125594041	-	2739
evm.TU.CTG1972.16	1250.59	345.873	1.85453	3.28828e-38	CTG1972	181233	182413	-	1181
evm.TU.HIC_ASM_19.3103	8.85305	241.77	-4.81236	3.42106e-38	HIC_ASM_19	76092089	76094270	+	1058
evm.TU.HIC_ASM_22.1294_evm.TU.HIC_ASM_22.1295	40.0596	309.151	-2.95753	3.61664e-38	HIC_ASM_22	50277791	50281531	-	1182
novel.350	203.438	7.30603	4.79373	3.71782e-38	CTG3540	17860	21676	+	1417
evm.TU.HIC_ASM_16.1212	3664.13	1261.99	1.5377	3.85522e-38	HIC_ASM_16	30684737	30689160	-	1720
evm.TU.HIC_ASM_16.217	466.926	1659.41	-1.83052	4.52285e-38	HIC_ASM_16	3989534	3993153	-	1591
evm.TU.HIC_ASM_11.4171	1140.36	309.597	1.88065	5.55863e-38	HIC_ASM_11	169613719	169618957	+	1824
evm.TU.HIC_ASM_1.3464	2517.47	829.18	1.60184	5.88719e-38	HIC_ASM_1	123613121	123621861	+	2616
evm.TU.HIC_ASM_22.116	10.8467	208.688	-4.25975	6.02977e-38	HIC_ASM_22	3442501	3445401	+	1300
evm.TU.CTG6081.12	4303.91	739.568	2.54108	6.09403e-38	CTG6081	210289	212348	-	1008
evm.TU.CTG8475.3	22.0128	261.647	-3.57915	6.87043e-38	CTG8475	35024	37478	-	1251
evm.TU.HIC_ASM_13.820	2787.58	694.515	2.00477	6.97619e-38	HIC_ASM_13	21228452	21232848	-	2149
evm.TU.HIC_ASM_4.2731	717.712	156.727	2.19507	7.26582e-38	HIC_ASM_4	88242613	88244008	+	1326
evm.TU.HIC_ASM_21.2143	2123.75	765.085	1.47312	7.5179e-38	HIC_ASM_21	73207345	73210271	-	762
evm.TU.HIC_ASM_11.88	844.638	180.683	2.22576	7.58283e-38	HIC_ASM_11	1678268	1680073	+	1355
evm.TU.HIC_ASM_18.2503	1186.98	4140.99	-1.80322	7.67071e-38	HIC_ASM_18	89468860	89473473	-	1283
evm.TU.CTG6158.1	2377.71	622.39	1.93377	7.93422e-38	CTG6158	139671	143267	+	1354
evm.TU.HIC_ASM_18.1834	202.05	5.68828	5.1401	8.61813e-38	HIC_ASM_18	63703327	63705326	-	1713
evm.TU.HIC_ASM_2.311	4743.23	1608.15	1.56034	8.89253e-38	HIC_ASM_2	6498339	6504867	+	1886
evm.TU.HIC_ASM_11.3779	359.001	1444.41	-2.00984	9.03011e-38	HIC_ASM_11	157990458	157995196	+	2184
evm.TU.CTG5696.3	40.8638	323.03	-2.99441	9.29543e-38	CTG5696	74319	75720	+	1402
novel.4672	29.2217	269.079	-3.20897	1.14856e-37	HIC_ASM_7	49221262	49222577	+	801
evm.TU.HIC_ASM_17.682	3583.29	555.923	2.68887	1.26913e-37	HIC_ASM_17	25794814	25796465	+	1439
evm.TU.HIC_ASM_15.412	1785.42	4958.54	-1.47328	1.31642e-37	HIC_ASM_15	10902342	10909935	+	3032
evm.TU.HIC_ASM_9.1710	453.379	1447.29	-1.67514	1.46245e-37	HIC_ASM_9	64953159	64957377	+	1914
evm.TU.HIC_ASM_17.3054	966.248	146.993	2.71655	1.46384e-37	HIC_ASM_17	117384601	117384954	-	354
evm.TU.HIC_ASM_8.583	691.747	184.227	1.90825	1.9547e-37	HIC_ASM_8	17302041	17307943	+	1422
evm.TU.HIC_ASM_17.3484	2150.22	413.037	2.38034	2.21415e-37	HIC_ASM_17	128586561	128589271	-	1507
evm.TU.HIC_ASM_8.739	341.95	2.5128	7.067	2.24946e-37	HIC_ASM_8	22620012	22623133	-	1158
evm.TU.HIC_ASM_13.3229	329.894	34.1611	3.27836	2.39623e-37	HIC_ASM_13	97153309	97158817	-	1284
evm.TU.CTG6530.7	5448.23	1506.03	1.85497	2.5654e-37	CTG6530	125820	133131	+	3438
evm.TU.HIC_ASM_14.848	290.296	24.9194	3.54331	2.56841e-37	HIC_ASM_14	24741461	24745027	+	1584
evm.TU.HIC_ASM_1.786	4005.89	10673.2	-1.41391	2.5952e-37	HIC_ASM_1	24588600	24591409	+	1771
evm.TU.HIC_ASM_23.1992_evm.TU.HIC_ASM_23.1993	1225.41	3593.29	-1.55176	2.92425e-37	HIC_ASM_23	61906755	61922659	+	2842
evm.TU.CTG2707.1	1380.36	476.923	1.53359	3.01309e-37	CTG2707	51558	58528	+	1839
evm.TU.CTG4320.7	1656.4	534.225	1.63221	3.51479e-37	CTG4320	199307	203679	-	2075
evm.TU.HIC_ASM_5.3613	248.549	5.80561	5.43238	3.9199e-37	HIC_ASM_5	117004611	117005651	+	704
evm.TU.HIC_ASM_6.1544	1880.14	551.142	1.77044	3.95283e-37	HIC_ASM_6	53486971	53491056	+	2014
evm.TU.HIC_ASM_23.3019	4506.76	1291.51	1.80289	3.98161e-37	HIC_ASM_23	104089180	104094706	-	2177
evm.TU.HIC_ASM_2.2038	290.409	42.2094	2.77928	4.18372e-37	HIC_ASM_2	62253867	62256194	+	1840
evm.TU.HIC_ASM_4.564	64.7544	355.853	-2.45442	4.27663e-37	HIC_ASM_4	15393787	15396829	-	1848
evm.TU.HIC_ASM_4.2587	1298.41	3389.93	-1.38465	4.58542e-37	HIC_ASM_4	78324632	78327198	+	2220
evm.TU.CTG7728.3	627.882	2090.24	-1.73422	4.67838e-37	CTG7728	19125	23804	-	1938
evm.TU.HIC_ASM_2.130	3829.74	1346.26	1.50802	4.93826e-37	HIC_ASM_2	2208462	2210324	-	1863
evm.TU.HIC_ASM_12.1235	1118.15	3340.17	-1.57849	5.39252e-37	HIC_ASM_12	34825063	34825965	+	903
evm.TU.HIC_ASM_7.1872	246.551	5.46487	5.50316	5.41592e-37	HIC_ASM_7	58762526	58763025	-	307
novel.4176	254.755	3.22295	6.31907	5.92133e-37	HIC_ASM_4	31254976	31258540	+	2378
evm.TU.HIC_ASM_2.8	2172.23	703.241	1.62696	6.32107e-37	HIC_ASM_2	53366	59352	-	1617
evm.TU.HIC_ASM_2.3611	28.29	388.919	-3.77238	6.5012e-37	HIC_ASM_2	119806646	119810825	+	1712
evm.TU.HIC_ASM_7.262	102.8	519.389	-2.33908	8.5619e-37	HIC_ASM_7	6253323	6256138	+	2466
evm.TU.HIC_ASM_2.2658	378.438	47.3909	2.99526	9.27783e-37	HIC_ASM_2	93416194	93419514	-	2654
evm.TU.HIC_ASM_9.30	383.381	1181.63	-1.62407	9.39025e-37	HIC_ASM_9	510001	512280	+	1748
novel.5135	222.99	14.5959	3.92755	9.91961e-37	HIC_ASM_9	103062423	103070570	-	1287
evm.TU.HIC_ASM_22.4105	1515.97	402.382	1.91321	1.04961e-36	HIC_ASM_22	128674481	128678898	+	2440
novel.3416	512.459	67.719	2.919	1.39931e-36	HIC_ASM_2	54587723	54590448	-	2726
evm.TU.HIC_ASM_14.185	392.303	29.8953	3.71757	1.50013e-36	HIC_ASM_14	4745039	4745781	+	743
evm.TU.HIC_ASM_13.1920	96.0103	506.029	-2.39356	1.69208e-36	HIC_ASM_13	62892626	62898075	-	1452
evm.TU.HIC_ASM_3.30	979.553	312.271	1.64992	1.77905e-36	HIC_ASM_3	733574	738480	+	2083
evm.TU.CTG3619.13	147.661	629.051	-2.08889	1.87937e-36	CTG3619	111685	117896	+	2119
evm.TU.HIC_ASM_16.1700	596.735	126.194	2.24202	1.94336e-36	HIC_ASM_16	46199303	46204505	+	4374
evm.TU.HIC_ASM_11.2136	1862.32	572.341	1.70157	2.59367e-36	HIC_ASM_11	89387475	89393807	+	2262
evm.TU.CTG3784.10	640.816	2162.36	-1.7541	2.76868e-36	CTG3784	218435	226032	-	2819
evm.TU.HIC_ASM_7.3511	221.301	19.7209	3.48473	2.7766e-36	HIC_ASM_7	119271655	119272877	+	1138
evm.TU.HIC_ASM_17.249	12.1096	198.196	-4.04882	2.80407e-36	HIC_ASM_17	7901930	7905255	-	1304
evm.TU.HIC_ASM_18.2292	164.01	646.888	-1.97676	2.99098e-36	HIC_ASM_18	80588096	80592756	-	1478
evm.TU.HIC_ASM_1.2749	784.045	220.544	1.82968	3.16609e-36	HIC_ASM_1	105531230	105548568	-	5433
evm.TU.HIC_ASM_21.2142	633.286	159.38	1.98966	3.45491e-36	HIC_ASM_21	73204433	73205675	-	546
evm.TU.CTG5539.13	1235.77	360.146	1.77871	3.61001e-36	CTG5539	119955	123200	-	1190
evm.TU.HIC_ASM_4.3345	1578.41	444.243	1.82969	3.90936e-36	HIC_ASM_4	108749069	108762197	-	1961
novel.4948	1821.84	267.156	2.76867	3.96658e-36	HIC_ASM_8	49941627	49954602	-	12976
evm.TU.HIC_ASM_0.4415	950.274	257.08	1.88592	4.03742e-36	HIC_ASM_0	157787323	157794649	-	3963
evm.TU.HIC_ASM_17.4664	13154.9	45975.9	-1.80533	4.13644e-36	HIC_ASM_17	159122185	159123814	-	1172
evm.TU.HIC_ASM_5.1681	407.297	1313.94	-1.69028	4.78479e-36	HIC_ASM_5	60493035	60497116	+	1749
evm.TU.HIC_ASM_0.4974	350.632	41.9359	3.05996	5.18733e-36	HIC_ASM_0	172155611	172156259	-	396
evm.TU.HIC_ASM_12.503	547.576	1737.38	-1.6655	5.28646e-36	HIC_ASM_12	14036124	14039833	-	1739
novel.328	430.586	93.4698	2.2018	5.62231e-36	CTG3314	78821	83003	+	2366
evm.TU.HIC_ASM_20.3409	4137.47	1183.13	1.80609	6.11814e-36	HIC_ASM_20	102976103	102978638	+	1261
evm.TU.HIC_ASM_19.4815	1457.96	459.517	1.66604	6.12895e-36	HIC_ASM_19	132813799	132816692	+	2029
evm.TU.HIC_ASM_16.2942	296.882	38.0561	2.96432	6.40146e-36	HIC_ASM_16	86744784	86745884	+	1101
evm.TU.HIC_ASM_9.3075	220.873	6.05142	5.18702	6.42188e-36	HIC_ASM_9	105979660	105982009	-	1134
novel.1543	712.979	99.8776	2.83446	6.60402e-36	HIC_ASM_10	12929195	12934692	-	5498
evm.TU.HIC_ASM_20.2029	217.281	893.116	-2.03703	6.79756e-36	HIC_ASM_20	66783717	66788976	-	2317
evm.TU.HIC_ASM_23.1431	255.292	1061.01	-2.05234	7.25594e-36	HIC_ASM_23	39696801	39702090	+	2525
evm.TU.HIC_ASM_14.1359	228.683	3.84443	5.90022	8.43233e-36	HIC_ASM_14	44848992	44851016	-	2025
evm.TU.CTG763.8	7.1305	195.599	-4.7724	8.52395e-36	CTG763	301245	302281	+	933
evm.TU.HIC_ASM_15.928	2256.9	768.68	1.55382	9.35301e-36	HIC_ASM_15	24164979	24167717	-	2032
evm.TU.HIC_ASM_19.4219	232.105	10.7583	4.45256	9.48954e-36	HIC_ASM_19	107194717	107208620	+	1277
evm.TU.CTG1518.4	739.324	78.8552	3.22992	9.86773e-36	CTG1518	109968	110593	-	626
evm.TU.CTG4218.8	1125.45	154.161	2.86907	1.08125e-35	CTG4218	132207	135307	+	646
evm.TU.HIC_ASM_22.1558	459.351	74.4573	2.62349	1.09357e-35	HIC_ASM_22	60118935	60122484	+	1703
evm.TU.HIC_ASM_12.1492	84.523	446.072	-2.39882	1.10547e-35	HIC_ASM_12	41548335	41550151	-	1817
evm.TU.CTG2408.1	89.0026	428.56	-2.26739	1.18412e-35	CTG2408	28465	29713	+	1040
evm.TU.HIC_ASM_21.2859	40.9677	412.911	-3.32882	1.20452e-35	HIC_ASM_21	98828126	98832409	-	2349
evm.TU.HIC_ASM_20.2571	1203.08	6287.9	-2.3865	1.21167e-35	HIC_ASM_20	81585474	81596802	-	768
evm.TU.HIC_ASM_9.2804	1442.68	383.678	1.91134	1.39613e-35	HIC_ASM_9	98685496	98692437	-	3987
evm.TU.HIC_ASM_6.487	971.536	2993.83	-1.62335	1.65083e-35	HIC_ASM_6	14553269	14556806	+	2303
evm.TU.HIC_ASM_14.1176	386.522	41.2679	3.23295	1.6582e-35	HIC_ASM_14	37426582	37428788	+	914
evm.TU.HIC_ASM_9.3021	20760.7	7159.08	1.53597	1.72566e-35	HIC_ASM_9	104666165	104670821	+	2238
evm.TU.HIC_ASM_3.2744	464.55	73.363	2.66212	1.73004e-35	HIC_ASM_3	96926551	96928796	-	1461
evm.TU.HIC_ASM_4.118	288.802	40.6836	2.83029	2.00656e-35	HIC_ASM_4	3522597	3540429	-	1026
evm.TU.HIC_ASM_15.1302	24494.8	4127.88	2.56906	2.01967e-35	HIC_ASM_15	37361650	37363562	+	596
evm.TU.HIC_ASM_14.1897	59.7752	384.228	-2.68562	2.05905e-35	HIC_ASM_14	64621490	64625513	-	2255
evm.TU.HIC_ASM_16.1190	274.656	24.3006	3.49939	2.16927e-35	HIC_ASM_16	30106908	30107513	+	606
evm.TU.HIC_ASM_22.4749	149.507	600.92	-2.00813	2.26936e-35	HIC_ASM_22	143274191	143276784	+	1686
evm.TU.HIC_ASM_13.2325	14.9123	211.069	-3.83936	2.51397e-35	HIC_ASM_13	74252533	74253608	-	1076
evm.TU.HIC_ASM_1.1309	684.775	195.703	1.80627	2.79812e-35	HIC_ASM_1	45599830	45607711	+	1660
evm.TU.HIC_ASM_8.3146	205.433	713.134	-1.79542	2.87164e-35	HIC_ASM_8	107821644	107825864	-	2330
novel.210	211.947	9.00975	4.56466	3.03239e-35	CTG2471_1	406864	409480	-	1379
evm.TU.HIC_ASM_22.2477	267.691	1084.35	-2.02096	3.06829e-35	HIC_ASM_22	86854122	86858530	+	1649
evm.TU.HIC_ASM_0.1870	1227.91	304.53	2.01077	3.11502e-35	HIC_ASM_0	69723780	69732423	+	4526
evm.TU.HIC_ASM_16.4824	15.9285	259.493	-4.02039	3.13278e-35	HIC_ASM_16	156203274	156207561	-	843
evm.TU.HIC_ASM_4.585	512.574	94.8943	2.43718	3.59596e-35	HIC_ASM_4	15909226	15913264	+	1557
evm.TU.HIC_ASM_9.1576	137.792	601.649	-2.12693	3.97467e-35	HIC_ASM_9	60288538	60291887	+	1662
evm.TU.HIC_ASM_5.2893	390.778	49.2208	2.98215	4.15536e-35	HIC_ASM_5	99638673	99639822	-	1150
evm.TU.HIC_ASM_16.150	562.873	2941.89	-2.38485	4.47933e-35	HIC_ASM_16	2509641	2530043	+	12579
evm.TU.CTG3911.13	50.3928	348.779	-2.78591	4.60992e-35	CTG3911	154077	158531	+	4172
evm.TU.HIC_ASM_20.3472	2956.85	921.139	1.68242	4.62039e-35	HIC_ASM_20	104377262	104380618	-	2068
evm.TU.HIC_ASM_14.1761	17279.5	45937.9	-1.41066	5.02745e-35	HIC_ASM_14	60355813	60360357	-	2005
evm.TU.HIC_ASM_18.4642	21.0655	268.989	-3.67122	5.37881e-35	HIC_ASM_18	158104403	158108795	+	2983
evm.TU.HIC_ASM_3.2198	29.7588	293.333	-3.31148	5.40232e-35	HIC_ASM_3	80032346	80034968	-	1320
evm.TU.HIC_ASM_16.3775	388.945	60.0163	2.69564	5.47504e-35	HIC_ASM_16	114843053	114846151	+	2075
evm.TU.HIC_ASM_19.2491	13314.2	4413.83	1.59283	5.83115e-35	HIC_ASM_19	62063697	62069041	+	2640
novel.3793	207.237	10.1784	4.34387	6.88357e-35	HIC_ASM_22	92671381	92674195	-	2815
evm.TU.HIC_ASM_17.1410	658.438	133.249	2.30392	7.16545e-35	HIC_ASM_17	55750575	55752540	+	1742
evm.TU.HIC_ASM_19.5157	291.786	47.0596	2.63436	7.1914e-35	HIC_ASM_19	145191286	145194002	-	2050
evm.TU.HIC_ASM_4.1484	48.4608	338.555	-2.81442	8.0135e-35	HIC_ASM_4	40790001	40792613	+	2613
evm.TU.HIC_ASM_0.2220	65.6252	366.334	-2.48539	8.27142e-35	HIC_ASM_0	81758883	81762108	+	1393
novel.2161	195.038	8.76753	4.49385	8.60264e-35	HIC_ASM_14	68878870	68895698	+	1342
evm.TU.HIC_ASM_15.618	830.335	251.809	1.72193	9.13782e-35	HIC_ASM_15	16478344	16487505	+	1953
evm.TU.HIC_ASM_3.3111	275.469	902.265	-1.71139	1.0099e-34	HIC_ASM_3	108075530	108079521	-	2713
evm.TU.HIC_ASM_8.81	279.647	30.5043	3.20104	1.10965e-34	HIC_ASM_8	2204430	2205797	+	1368
evm.TU.HIC_ASM_10.981	510.338	122.336	2.06281	1.18982e-34	HIC_ASM_10	33419587	33436182	+	1908
evm.TU.HIC_ASM_15.1852	178.477	9.51032	4.22489	1.26073e-34	HIC_ASM_15	66694723	66699611	-	1638
evm.TU.HIC_ASM_11.3816	59.1663	389.689	-2.72051	1.28614e-34	HIC_ASM_11	158699036	158700491	+	1456
evm.TU.CTG5353.12	684.207	2043.92	-1.57786	1.3336e-34	CTG5353	214739	220118	+	3141
evm.TU.HIC_ASM_20.3744	256.49	921.059	-1.84289	1.42975e-34	HIC_ASM_20	111433842	111439849	+	3528
evm.TU.CTG5367.8	119.37	520.427	-2.1223	1.53381e-34	CTG5367	353282	360056	+	2016
evm.TU.HIC_ASM_0.4425	866.126	234.265	1.88661	1.53586e-34	HIC_ASM_0	158354276	158370744	-	1140
evm.TU.HIC_ASM_15.1192	1809.27	537.701	1.75081	1.7144e-34	HIC_ASM_15	33612826	33625819	+	1657
evm.TU.HIC_ASM_5.966	214.406	10.3857	4.3535	1.76094e-34	HIC_ASM_5	29957067	29958345	+	300
evm.TU.HIC_ASM_0.5428	756.161	132.496	2.51064	1.77392e-34	HIC_ASM_0	183128186	183133024	-	2123
evm.TU.HIC_ASM_19.4021	1111.92	276.192	2.00869	2.23058e-34	HIC_ASM_19	100834937	100844700	-	2702
evm.TU.HIC_ASM_2.2721	3642.38	1313.08	1.47178	2.28411e-34	HIC_ASM_2	96395503	96402141	-	2340
evm.TU.HIC_ASM_8.161	535.335	116.314	2.20014	2.35786e-34	HIC_ASM_8	4955222	4960304	+	1897
evm.TU.HIC_ASM_4.1973	280.938	966.407	-1.78206	2.68252e-34	HIC_ASM_4	54054732	54061779	+	1407
evm.TU.HIC_ASM_19.2540	321.79	41.3489	2.96315	2.75735e-34	HIC_ASM_19	63344652	63345775	+	1124
evm.TU.HIC_ASM_3.3273	210.351	16.635	3.66248	2.94437e-34	HIC_ASM_3	112170617	112173525	+	1625
novel.4346	1738.22	453.806	1.93748	2.96039e-34	HIC_ASM_5	95160928	95162037	+	666
evm.TU.HIC_ASM_20.1493	2929.74	793.018	1.88529	3.02952e-34	HIC_ASM_20	52435386	52438258	+	2029
evm.TU.HIC_ASM_4.1906	20.3182	236.206	-3.54724	3.04876e-34	HIC_ASM_4	52502583	52503809	-	1227
evm.TU.HIC_ASM_5.2217	419.38	1182.89	-1.49596	3.07032e-34	HIC_ASM_5	79165218	79170574	-	2053
evm.TU.HIC_ASM_20.572	321.459	1051.41	-1.70867	3.34954e-34	HIC_ASM_20	15835251	15837131	-	1379
evm.TU.HIC_ASM_13.2641	3019.1	16599.4	-2.45917	3.5541e-34	HIC_ASM_13	82203616	82204943	-	728
evm.TU.HIC_ASM_22.3144	2149.33	722.667	1.57315	3.66693e-34	HIC_ASM_22	104018438	104020147	-	1710
evm.TU.CTG2449_1.19	358.425	48.4324	2.89049	3.74794e-34	CTG2449_1	409546	414282	-	1059
evm.TU.HIC_ASM_21.170	107.76	656.295	-2.60176	3.80847e-34	HIC_ASM_21	4135862	4145116	-	2629
evm.TU.HIC_ASM_19.2886	12.4707	204.234	-4.02172	4.30265e-34	HIC_ASM_19	71683122	71684011	+	890
evm.TU.HIC_ASM_2.90	5534.62	2310.44	1.2603	4.58885e-34	HIC_ASM_2	1565870	1571546	+	2265
evm.TU.HIC_ASM_19.3021	2114.6	721.771	1.5507	5.05696e-34	HIC_ASM_19	74400904	74406069	+	1138
evm.TU.CTG266.1	708.247	180.984	1.96645	5.30162e-34	CTG266	21287	29385	-	1579
evm.TU.HIC_ASM_13.1404	1509.69	502.966	1.58508	5.38037e-34	HIC_ASM_13	39968227	39973547	+	2571
novel.1739	174.635	11.1693	3.96667	5.84425e-34	HIC_ASM_11	144090217	144091449	+	1233
novel.5131	265.527	38.2469	2.8018	6.6169e-34	HIC_ASM_9	92135280	92158307	-	2045
evm.TU.HIC_ASM_16.3759	2095.53	653.688	1.68069	6.80058e-34	HIC_ASM_16	114139120	114142959	-	1127
evm.TU.HIC_ASM_16.57	570.979	125.223	2.19071	8.1455e-34	HIC_ASM_16	1000223	1003843	-	2115
evm.TU.HIC_ASM_19.1134	86.5897	592.559	-2.77907	9.45128e-34	HIC_ASM_19	27965503	27967899	+	1530
novel.3129	323.525	45.3322	2.84006	9.60914e-34	HIC_ASM_18	58571631	58574245	-	2615
evm.TU.HIC_ASM_19.1275	241.913	15.5304	3.95532	9.66617e-34	HIC_ASM_19	31113200	31115819	+	1676
evm.TU.HIC_ASM_14.1842	1135.53	3453.59	-1.60494	1.01845e-33	HIC_ASM_14	63109262	63113530	+	1549
evm.TU.CTG3660.3	159.724	655.834	-2.03868	1.12453e-33	CTG3660	177777	182063	+	1882
evm.TU.HIC_ASM_19.3161	1786.59	381.251	2.22867	1.13629e-33	HIC_ASM_19	77261508	77263430	+	1480
evm.TU.HIC_ASM_11.3362	86.6345	423.819	-2.29321	1.19074e-33	HIC_ASM_11	143793375	143797891	+	1924
evm.TU.HIC_ASM_13.1922	748.552	232.952	1.68405	1.4106e-33	HIC_ASM_13	62941861	62948857	+	1735
novel.1453	56.8184	364.293	-2.6902	1.4456e-33	HIC_ASM_10	26359260	26361159	+	1718
evm.TU.HIC_ASM_8.1960	6077.48	18384.9	-1.5971	1.4471e-33	HIC_ASM_8	69019222	69022998	-	1788
evm.TU.HIC_ASM_19.3219	659.059	169.574	1.95863	1.52874e-33	HIC_ASM_19	78728054	78735496	+	2170
evm.TU.CTG2393.2	182.604	737.131	-2.01108	1.5636e-33	CTG2393	82177	86945	+	3024
evm.TU.HIC_ASM_17.3964	3137.98	1125.17	1.47944	1.59184e-33	HIC_ASM_17	142470545	142474937	+	3050
evm.TU.CTG3694.4	614.722	180.599	1.7675	1.5988e-33	CTG3694	68780	73684	-	2916
evm.TU.HIC_ASM_9.323	6456.43	1807.75	1.83654	1.60931e-33	HIC_ASM_9	6878112	6879965	+	972
evm.TU.HIC_ASM_8.2491	501.669	80.1774	2.64558	1.70237e-33	HIC_ASM_8	86425541	86444708	-	583
evm.TU.CTG6019.12	210.702	14.0354	3.90732	1.70589e-33	CTG6019	234698	236665	+	1968
evm.TU.HIC_ASM_8.1068	888.154	183.028	2.28098	1.87023e-33	HIC_ASM_8	37545665	37547578	+	1914
evm.TU.HIC_ASM_1.3252	1334.93	6091.7	-2.19054	1.92954e-33	HIC_ASM_1	118505139	118526405	+	713
evm.TU.CTG96.1	313.559	30.9484	3.33996	2.1008e-33	CTG96	1140	3369	+	1686
evm.TU.HIC_ASM_2.1765	239.427	25.956	3.2083	2.10482e-33	HIC_ASM_2	50588912	50589607	+	696
evm.TU.HIC_ASM_4.1897	212.36	4.60832	5.56265	2.15129e-33	HIC_ASM_4	52409619	52410489	+	871
evm.TU.HIC_ASM_11.4268	796.238	226.49	1.81339	2.16247e-33	HIC_ASM_11	170961688	170963998	+	2311
evm.TU.HIC_ASM_3.1138	1727.29	563.201	1.61704	2.42139e-33	HIC_ASM_3	32886543	32889524	-	678
evm.TU.HIC_ASM_6.530	151.664	671.402	-2.14426	2.50368e-33	HIC_ASM_6	16368491	16375866	+	1796
evm.TU.HIC_ASM_17.466	45.5596	294.481	-2.69469	2.53831e-33	HIC_ASM_17	15125243	15126944	-	1702
novel.250	290.659	54.1811	2.42335	2.70601e-33	CTG2738	27705	34943	+	6038
evm.TU.HIC_ASM_18.1076	5463.5	2249.03	1.28057	2.73252e-33	HIC_ASM_18	34174878	34177659	-	1752
evm.TU.CTG4502.1	1521.02	541.445	1.4896	2.76051e-33	CTG4502	13187	20916	+	1760
evm.TU.HIC_ASM_12.3221	207.919	759.454	-1.86832	2.97519e-33	HIC_ASM_12	112779863	112787937	-	2559
evm.TU.HIC_ASM_1.3433	69.9453	382.36	-2.45411	2.99714e-33	HIC_ASM_1	123118690	123120731	+	1227
evm.TU.HIC_ASM_19.2637	1142.43	317.296	1.84938	3.0768e-33	HIC_ASM_19	65891455	65893233	-	1779
evm.TU.HIC_ASM_14.1777	13.6194	214.94	-3.97767	3.1345e-33	HIC_ASM_14	60975518	60980731	+	1010
evm.TU.CTG178.8	634.883	186.688	1.76577	3.30487e-33	CTG178	302374	306932	-	1540
evm.TU.HIC_ASM_13.928	178.21	6.54213	4.74185	3.31464e-33	HIC_ASM_13	24853344	24855805	+	2081
evm.TU.HIC_ASM_5.2314	500.697	91.7447	2.44851	3.69756e-33	HIC_ASM_5	82545411	82549328	+	1550
novel.534	252.714	16.3171	3.94154	4.05585e-33	CTG4841	86829	90875	+	3905
evm.TU.HIC_ASM_11.3261	913.403	290.534	1.65179	4.31311e-33	HIC_ASM_11	140609509	140611788	-	2280
evm.TU.HIC_ASM_18.4641	77.6519	408.214	-2.38814	4.38913e-33	HIC_ASM_18	158077684	158080759	-	1828
evm.TU.HIC_ASM_13.3484	1307.4	3369.14	-1.36576	4.42783e-33	HIC_ASM_13	104839282	104840788	-	1507
evm.TU.HIC_ASM_2.502	6.85662	173.092	-4.66399	4.67077e-33	HIC_ASM_2	11346026	11352908	-	2309
evm.TU.HIC_ASM_19.2207	107.934	467.501	-2.11887	5.05353e-33	HIC_ASM_19	52718281	52721516	+	1416
evm.TU.HIC_ASM_5.2279	506.489	1407.21	-1.47492	5.0996e-33	HIC_ASM_5	80767226	80773299	-	1855
evm.TU.HIC_ASM_21.37	1182.81	258.054	2.19751	5.22963e-33	HIC_ASM_21	993298	994810	+	1513
evm.TU.HIC_ASM_1.3860	37.1002	274.414	-2.89312	5.30777e-33	HIC_ASM_1	132721777	132726315	+	2132
evm.TU.CTG1301.11	286.933	26.7745	3.42848	5.637e-33	CTG1301	237316	239052	+	671
evm.TU.HIC_ASM_21.2080	1198.13	368.147	1.70376	5.69424e-33	HIC_ASM_21	70570671	70573100	+	1062
evm.TU.HIC_ASM_22.2639	10.028	179.11	-4.13679	6.1717e-33	HIC_ASM_22	91587447	91594056	+	4546
evm.TU.HIC_ASM_12.49	170.548	7.00379	4.60448	6.57921e-33	HIC_ASM_12	1361271	1364043	-	1842
evm.TU.HIC_ASM_17.2933	15.0604	206.617	-3.76087	7.43391e-33	HIC_ASM_17	113009186	113013497	+	3529
evm.TU.HIC_ASM_12.293	130.089	840.649	-2.69506	7.61241e-33	HIC_ASM_12	7796195	7797190	-	754
evm.TU.HIC_ASM_3.3785	1090.52	247.96	2.1351	7.80196e-33	HIC_ASM_3	126543138	126544863	+	318
evm.TU.HIC_ASM_22.2779	2549.53	794.081	1.68313	8.26479e-33	HIC_ASM_22	94537734	94539934	+	1491
evm.TU.HIC_ASM_16.1827	205.967	777.539	-1.91851	8.37766e-33	HIC_ASM_16	50723434	50725331	-	1678
evm.TU.HIC_ASM_7.654	9814.17	3400.16	1.52925	9.10546e-33	HIC_ASM_7	17162992	17166369	-	1821
evm.TU.HIC_ASM_4.3855	205.265	16.7725	3.60573	9.57026e-33	HIC_ASM_4	123388999	123391207	+	1563
evm.TU.HIC_ASM_19.2963	1725.11	597.115	1.53016	1.05598e-32	HIC_ASM_19	73092210	73098557	-	2022
evm.TU.CTG4644_2.1	55.6416	388.674	-2.81155	1.10233e-32	CTG4644_2	63767	64664	-	898
evm.TU.HIC_ASM_17.4658	749.562	182.102	2.0392	1.12712e-32	HIC_ASM_17	158951749	158954113	-	1185
evm.TU.HIC_ASM_15.1428	1904.59	726.712	1.39012	1.17583e-32	HIC_ASM_15	42895867	42899245	+	1596
evm.TU.HIC_ASM_16.3430	12534.8	37722.4	-1.58954	1.19544e-32	HIC_ASM_16	101628038	101633504	-	4501
evm.TU.HIC_ASM_20.3348	1659.97	605.454	1.45537	1.33235e-32	HIC_ASM_20	101288831	101294619	-	2583
evm.TU.HIC_ASM_3.931	455.781	1358.55	-1.57672	1.43408e-32	HIC_ASM_3	24870668	24873057	-	1757
evm.TU.HIC_ASM_6.3234	1472.27	555.659	1.406	1.64641e-32	HIC_ASM_6	112583951	112591222	-	1652
evm.TU.HIC_ASM_7.819	16801.6	6346.89	1.40443	1.65182e-32	HIC_ASM_7	22335613	22338623	+	2209
evm.TU.HIC_ASM_12.1760	263.739	14.0707	4.212	1.67244e-32	HIC_ASM_12	52338307	52339339	-	1033
evm.TU.HIC_ASM_21.4162	619.604	163.066	1.92483	1.67715e-32	HIC_ASM_21	136898121	136904703	+	1690
evm.TU.HIC_ASM_1.3490	531.256	146.655	1.85697	1.70525e-32	HIC_ASM_1	124266532	124270743	+	2212
evm.TU.HIC_ASM_17.3923	151.368	650.936	-2.10592	1.79336e-32	HIC_ASM_17	141325413	141328280	-	1461
evm.TU.HIC_ASM_12.29	38.9768	267.654	-2.78091	1.83782e-32	HIC_ASM_12	650541	653650	-	1737
evm.TU.HIC_ASM_1.2611	505.425	114.789	2.13758	2.01773e-32	HIC_ASM_1	100758595	100764792	+	1789
novel.411	311.919	59.2601	2.39915	2.02877e-32	CTG3979_1	207098	209333	-	976
evm.TU.HIC_ASM_17.2954	1138.28	286.867	1.9899	2.18784e-32	HIC_ASM_17	113614777	113622465	-	2343
evm.TU.HIC_ASM_22.1678	171.327	11.3542	3.90388	2.21601e-32	HIC_ASM_22	64269554	64271868	+	1366
evm.TU.HIC_ASM_4.1185	145.698	614.566	-2.07521	2.25412e-32	HIC_ASM_4	31990659	32000811	+	3424
evm.TU.HIC_ASM_18.700	908.372	146.658	2.63021	2.30954e-32	HIC_ASM_18	20425612	20427943	+	1520
evm.TU.HIC_ASM_10.459	237.295	33.0623	2.84015	2.32151e-32	HIC_ASM_10	13581178	13585958	-	1987
evm.TU.HIC_ASM_22.4081	596.198	2436.54	-2.03125	2.33416e-32	HIC_ASM_22	128304466	128306819	-	1253
evm.TU.HIC_ASM_5.712	283.946	42.2538	2.74972	2.34237e-32	HIC_ASM_5	22285825	22289830	+	1423
evm.TU.CTG3864.12	57.9045	326.678	-2.49209	2.35213e-32	CTG3864	318734	322536	+	1204
novel.2704	415.64	89.702	2.21162	2.47471e-32	HIC_ASM_17	60183070	60184329	+	1260
evm.TU.HIC_ASM_18.1931_evm.TU.HIC_ASM_18.1932	2554.67	976.09	1.38812	2.51209e-32	HIC_ASM_18	67072974	67089155	+	4018
evm.TU.HIC_ASM_22.1228	178.063	7.11127	4.6612	2.56925e-32	HIC_ASM_22	47933110	47934764	+	867
evm.TU.HIC_ASM_21.4338	3021.19	1140.65	1.40515	2.57285e-32	HIC_ASM_21	141956819	141961886	+	1997
evm.TU.HIC_ASM_13.2274	441.2	1367.27	-1.63268	2.58637e-32	HIC_ASM_13	73078693	73079405	+	444
evm.TU.HIC_ASM_20.1870	213.317	19.4335	3.47082	2.6819e-32	HIC_ASM_20	62680083	62683185	-	2103
evm.TU.CTG3712.7	8942.12	2643.5	1.75816	2.78861e-32	CTG3712	272549	274844	-	1021
novel.5003	879.918	271.08	1.69925	2.80576e-32	HIC_ASM_8	102062162	102065448	-	1780
evm.TU.HIC_ASM_19.2542	536.936	1529.15	-1.50995	2.91297e-32	HIC_ASM_19	63429298	63431361	+	1872
evm.TU.HIC_ASM_10.2109	471.462	1358.79	-1.52761	2.95238e-32	HIC_ASM_10	76609722	76615316	-	2004
evm.TU.HIC_ASM_3.187	131.563	499.162	-1.92464	3.20883e-32	HIC_ASM_3	3890534	3894388	-	1829
evm.TU.HIC_ASM_23.600	825.825	263.989	1.64468	3.2768e-32	HIC_ASM_23	13283942	13289022	+	1764
evm.TU.HIC_ASM_16.630	54.6518	292.997	-2.42391	3.97331e-32	HIC_ASM_16	15150279	15154456	+	1490
evm.TU.HIC_ASM_3.196	1218.16	348.709	1.80468	4.11732e-32	HIC_ASM_3	4101467	4115812	+	1681
evm.TU.HIC_ASM_22.3835	13686.1	43831.8	-1.67932	4.12017e-32	HIC_ASM_22	122386398	122388600	+	1760
evm.TU.CTG4294_1.9	9.9893	188.442	-4.24847	4.61967e-32	CTG4294_1	116566	120713	-	1844
evm.TU.HIC_ASM_22.4317	800.433	2163.68	-1.43468	4.71681e-32	HIC_ASM_22	134474771	134477707	+	2377
evm.TU.HIC_ASM_6.1335	176.758	13.5357	3.71826	4.87545e-32	HIC_ASM_6	45499442	45502145	+	2704
evm.TU.HIC_ASM_17.1677	847.762	256.53	1.72469	4.90921e-32	HIC_ASM_17	67925478	67927351	+	1874
evm.TU.HIC_ASM_19.1659	1863.43	642.29	1.53664	5.04113e-32	HIC_ASM_19	40417759	40420180	+	2338
evm.TU.HIC_ASM_19.3083	487.231	121.049	2.00809	5.11837e-32	HIC_ASM_19	75819161	75822038	+	2403
evm.TU.HIC_ASM_13.503	240.341	35.8482	2.7481	5.28871e-32	HIC_ASM_13	13908897	13911354	-	2458
evm.TU.CTG184_1.8	741.711	127.758	2.53784	5.83156e-32	CTG184_1	149695	151532	+	731
evm.TU.HIC_ASM_13.2338	479.642	1424.54	-1.5715	5.9063e-32	HIC_ASM_13	74511142	74517387	-	1418
evm.TU.HIC_ASM_19.3268	189.494	869.915	-2.20268	5.9864e-32	HIC_ASM_19	81145423	81149348	-	1372
evm.TU.CTG3167.3_evm.TU.CTG3167.4	912.069	2283.83	-1.32419	6.26413e-32	CTG3167	37873	47358	-	1444
evm.TU.HIC_ASM_0.1966	49.7239	310.398	-2.64046	6.42866e-32	HIC_ASM_0	73896063	73899561	+	1158
evm.TU.HIC_ASM_22.3660	161.01	568.112	-1.81732	6.66219e-32	HIC_ASM_22	118252146	118264499	+	2561
evm.TU.HIC_ASM_20.2884	549.921	2879.2	-2.3871	6.92536e-32	HIC_ASM_20	91349088	91368505	+	11706
evm.TU.HIC_ASM_6.640	588.962	133.91	2.13688	7.26333e-32	HIC_ASM_6	19928250	19929579	-	1016
evm.TU.HIC_ASM_7.2297	6.2382	173.001	-4.8124	7.47713e-32	HIC_ASM_7	74242623	74244159	-	975
novel.4345	1516.13	231.305	2.71212	7.68372e-32	HIC_ASM_5	92344431	92359276	+	11950
evm.TU.HIC_ASM_20.3495	750.285	245.29	1.61242	8.50588e-32	HIC_ASM_20	104946849	104954848	+	4722
evm.TU.HIC_ASM_19.4386	618.573	159.157	1.9582	9.01786e-32	HIC_ASM_19	112635307	112644964	-	1412
evm.TU.HIC_ASM_6.142	994.618	312.941	1.66742	9.53918e-32	HIC_ASM_6	3166031	3171811	+	1971
evm.TU.HIC_ASM_8.1975	37.585	306.683	-3.04127	9.9159e-32	HIC_ASM_8	69707196	69708163	-	968
evm.TU.HIC_ASM_3.2946	168.868	757.574	-2.16334	1.00574e-31	HIC_ASM_3	103188969	103194306	+	2457
evm.TU.HIC_ASM_7.2956	1061.23	285.934	1.89212	1.0619e-31	HIC_ASM_7	101839306	101842655	-	1127
evm.TU.HIC_ASM_22.1139	1691.5	622.831	1.44134	1.09227e-31	HIC_ASM_22	44676380	44683602	+	2664
evm.TU.CTG6419.4	4270.84	14844.3	-1.79749	1.17473e-31	CTG6419	88088	89841	-	1105
evm.TU.HIC_ASM_19.33	584.851	2316.86	-1.98697	1.19427e-31	HIC_ASM_19	974732	976288	-	1557
novel.337	186.895	9.4942	4.2893	1.24044e-31	CTG3435	54943	66629	+	2277
evm.TU.HIC_ASM_0.2202	170.912	669.892	-1.97181	1.32551e-31	HIC_ASM_0	81327551	81329978	-	1825
evm.TU.HIC_ASM_20.2909	1596.62	593.989	1.42664	1.35252e-31	HIC_ASM_20	91949499	91954258	-	1607
evm.TU.CTG3924.8	858.268	2886.73	-1.7504	1.39238e-31	CTG3924	118276	121573	-	1367
evm.TU.HIC_ASM_13.1351	23.7637	254.674	-3.40662	1.41502e-31	HIC_ASM_13	38243308	38247205	-	1835
novel.4760	195.18	7.29975	4.73386	1.44907e-31	HIC_ASM_7	34660898	34661829	-	608
evm.TU.HIC_ASM_7.3441	532.634	121.677	2.1267	1.52198e-31	HIC_ASM_7	117482272	117485101	-	1419
evm.TU.HIC_ASM_10.3227	55.7521	311.105	-2.48301	1.55357e-31	HIC_ASM_10	112161216	112169046	-	3377
evm.TU.HIC_ASM_1.2419	60.1658	395.49	-2.72738	1.70121e-31	HIC_ASM_1	95152327	95159592	+	2630
evm.TU.HIC_ASM_1.1771	14614.1	5616.24	1.37967	1.71417e-31	HIC_ASM_1	74063886	74066927	-	1460
evm.TU.HIC_ASM_22.2309	3595.81	1105.36	1.70166	1.72137e-31	HIC_ASM_22	81986350	81987742	+	1393
evm.TU.HIC_ASM_2.652	2455.37	961.199	1.35327	1.75457e-31	HIC_ASM_2	15348018	15353805	-	1741
evm.TU.HIC_ASM_8.392	29.4675	245.597	-3.06171	1.79874e-31	HIC_ASM_8	10942080	10949270	+	1436
novel.4244	243.792	30.7353	2.98227	1.86209e-31	HIC_ASM_4	93812433	93814196	-	1079
evm.TU.HIC_ASM_4.634	12.4716	176.398	-3.80989	1.88568e-31	HIC_ASM_4	18299145	18301265	-	2052
evm.TU.HIC_ASM_17.1113	8753.35	3673.33	1.25273	1.92001e-31	HIC_ASM_17	43712877	43721432	-	4697
evm.TU.HIC_ASM_4.576	1496.61	559.571	1.41891	1.95023e-31	HIC_ASM_4	15701848	15708342	-	1903
evm.TU.HIC_ASM_4.3760	51.3816	304.545	-2.57112	1.95538e-31	HIC_ASM_4	120527809	120531309	-	1313
evm.TU.HIC_ASM_14.557	35.8054	244.089	-2.77708	2.02559e-31	HIC_ASM_14	15811196	15813736	-	2325
evm.TU.HIC_ASM_23.3794	332.486	48.715	2.77228	2.02758e-31	HIC_ASM_23	130140250	130142940	+	871
evm.TU.CTG3746.9	180.554	10.953	4.05362	2.05976e-31	CTG3746	306097	321503	+	1896
evm.TU.HIC_ASM_17.2144	3199.69	1226.89	1.38272	2.06207e-31	HIC_ASM_17	86533939	86539993	+	1995
evm.TU.HIC_ASM_12.2486	467.798	1361.16	-1.54127	2.07832e-31	HIC_ASM_12	88515588	88517321	-	1371
evm.TU.CTG3937.6	252.569	1082.66	-2.10203	2.18406e-31	CTG3937	93396	96773	-	2070
evm.TU.CTG7903.1	1228.65	3546.63	-1.52969	2.31925e-31	CTG7903	30628	32051	-	1424
evm.TU.HIC_ASM_12.1389	185.334	17.9496	3.37195	3.05802e-31	HIC_ASM_12	38561879	38564286	-	888
evm.TU.HIC_ASM_2.598	508.021	138.154	1.87758	3.12843e-31	HIC_ASM_2	13704497	13707284	-	1685
evm.TU.HIC_ASM_10.2500	25.428	206.663	-3.02955	3.19623e-31	HIC_ASM_10	89714674	89719205	+	3996
evm.TU.HIC_ASM_17.3848	288.869	945.508	-1.71149	3.42715e-31	HIC_ASM_17	139443815	139447975	-	2258
evm.TU.HIC_ASM_5.2610	868.181	146.765	2.56465	3.60579e-31	HIC_ASM_5	91729182	91734457	+	358
evm.TU.HIC_ASM_18.4743	277.85	903.187	-1.70114	3.81419e-31	HIC_ASM_18	160025348	160028658	+	2021
evm.TU.HIC_ASM_12.538	175.143	11.9717	3.88673	3.92058e-31	HIC_ASM_12	15056392	15061870	-	3571
evm.TU.CTG1915.4	990.279	181.301	2.45119	4.17372e-31	CTG1915	88054	89671	-	1618
evm.TU.HIC_ASM_2.276	667.453	103.401	2.69081	4.1968e-31	HIC_ASM_2	5078789	5079492	+	704
evm.TU.HIC_ASM_20.428	223.043	748.628	-1.7459	4.19978e-31	HIC_ASM_20	11704820	11710423	+	1972
evm.TU.HIC_ASM_22.765	540.026	131.701	2.03396	4.45918e-31	HIC_ASM_22	25545126	25547111	+	1523
evm.TU.HIC_ASM_14.178	55.878	299.859	-2.41977	4.46439e-31	HIC_ASM_14	4637190	4647029	-	3243
evm.TU.CTG3120.6	1022.2	297.238	1.78224	4.5225e-31	CTG3120	298456	301584	-	1668
evm.TU.HIC_ASM_15.31	51.8201	292.426	-2.49635	4.77888e-31	HIC_ASM_15	412016	413883	+	1868
evm.TU.CTG2027.9	211.135	18.2344	3.52286	5.02793e-31	CTG2027	176808	179068	-	747
evm.TU.HIC_ASM_7.2287	154.579	6.04157	4.67384	5.35049e-31	HIC_ASM_7	74089169	74090146	-	978
evm.TU.HIC_ASM_7.334	24.1196	228.128	-3.24936	5.41211e-31	HIC_ASM_7	8239092	8242135	-	1950
evm.TU.CTG3431_2.19	2367.18	876.047	1.43398	5.63259e-31	CTG3431_2	290543	294671	+	1302
evm.TU.CTG7864.8	51.433	281.423	-2.45095	5.82034e-31	CTG7864	293438	296348	+	1912
evm.TU.HIC_ASM_14.2729	103.567	519.397	-2.33028	5.84675e-31	HIC_ASM_14	97386267	97388428	-	983
evm.TU.HIC_ASM_20.5059	349.153	38.4868	3.17842	6.05311e-31	HIC_ASM_20	143415295	143420324	+	951
novel.572	527.963	108.895	2.27669	6.87868e-31	CTG511	51932	65140	-	9174
evm.TU.HIC_ASM_22.4503	27.9045	240.889	-3.12728	6.93688e-31	HIC_ASM_22	138652905	138654665	-	1197
evm.TU.HIC_ASM_22.3331	231.418	10.2133	4.50097	7.13635e-31	HIC_ASM_22	108914581	108915306	+	726
evm.TU.HIC_ASM_16.4971	42.8731	252.537	-2.55632	7.58319e-31	HIC_ASM_16	160275400	160278949	-	1860
evm.TU.HIC_ASM_9.1090	890.137	292.521	1.6051	7.82623e-31	HIC_ASM_9	36738683	36751226	-	2217
evm.TU.HIC_ASM_6.3413	221.21	21.4721	3.36721	7.87689e-31	HIC_ASM_6	117489795	117491869	+	489
evm.TU.HIC_ASM_13.2312	7336.25	2387.24	1.61962	8.00429e-31	HIC_ASM_13	73810269	73813295	+	3027
evm.TU.HIC_ASM_0.912	33.6289	235.339	-2.81231	8.01705e-31	HIC_ASM_0	34773911	34776998	+	1403
evm.TU.HIC_ASM_17.3958	493.316	101.588	2.28275	8.15556e-31	HIC_ASM_17	142245501	142248854	+	2043
evm.TU.HIC_ASM_20.2037	82.0443	404.586	-2.30377	8.40477e-31	HIC_ASM_20	67057929	67061527	-	2459
evm.TU.HIC_ASM_14.933	133.608	588.083	-2.13866	9.02195e-31	HIC_ASM_14	28500854	28504746	-	1802
evm.TU.HIC_ASM_1.333	293.539	35.2137	3.05672	9.03359e-31	HIC_ASM_1	9428266	9434074	+	1992
evm.TU.CTG9579.5	2851.08	1128.07	1.33755	9.45725e-31	CTG9579	117430	124241	+	1939
evm.TU.HIC_ASM_14.1261	1182.32	388.308	1.60644	9.81097e-31	HIC_ASM_14	41320267	41320806	-	540
evm.TU.HIC_ASM_21.1029	1198.58	183.843	2.70652	1.01965e-30	HIC_ASM_21	25973890	25974842	-	953
evm.TU.HIC_ASM_17.3939	6779.83	2925.46	1.2126	1.05267e-30	HIC_ASM_17	141895650	141903670	-	2318
evm.TU.HIC_ASM_22.2454	122.497	544.689	-2.15643	1.06489e-30	HIC_ASM_22	86014750	86017976	-	1685
evm.TU.HIC_ASM_20.4655	656.966	178.436	1.87927	1.07369e-30	HIC_ASM_20	133719496	133723096	+	2875
evm.TU.CTG2628.7	25788	11035.2	1.22457	1.10849e-30	CTG2628	141187	142275	-	1089
evm.TU.HIC_ASM_15.1940	79.1884	412.651	-2.3835	1.14725e-30	HIC_ASM_15	69156440	69158809	-	1472
evm.TU.HIC_ASM_12.1684	348.519	1167.14	-1.74419	1.16363e-30	HIC_ASM_12	48942041	48946465	-	1930
evm.TU.HIC_ASM_8.3280	2543.57	863.782	1.55801	1.22655e-30	HIC_ASM_8	111481831	111487701	-	1476
evm.TU.HIC_ASM_10.321	5148.3	2028.2	1.34402	1.23774e-30	HIC_ASM_10	9415392	9417312	+	1921
evm.TU.HIC_ASM_16.5065_evm.TU.HIC_ASM_16.5066	783.726	222.992	1.8123	1.25543e-30	HIC_ASM_16	161916921	161921333	-	1673
evm.TU.HIC_ASM_22.1578	35.881	240.288	-2.73747	1.31707e-30	HIC_ASM_22	60717176	60719876	+	2170
evm.TU.HIC_ASM_22.301	32436.5	11645.6	1.47783	1.3213e-30	HIC_ASM_22	9572394	9574783	-	1570
evm.TU.HIC_ASM_6.3598	6522.7	23637.5	-1.85751	1.32722e-30	HIC_ASM_6	120953933	120960157	+	4767
evm.TU.HIC_ASM_8.650	357.499	38.2684	3.22684	1.338e-30	HIC_ASM_8	19460942	19461627	-	686
evm.TU.HIC_ASM_15.2459	182.051	17.7459	3.36974	1.36044e-30	HIC_ASM_15	87926778	87931470	+	2638
evm.TU.HIC_ASM_8.3279	446.822	1513.78	-1.75966	1.41473e-30	HIC_ASM_8	111474903	111479633	-	2369
evm.TU.HIC_ASM_17.2163	443.977	1658.98	-1.90357	1.44922e-30	HIC_ASM_17	87398706	87401111	-	1461
evm.TU.HIC_ASM_10.3036	1151.23	339.795	1.76005	1.48321e-30	HIC_ASM_10	106995034	107001372	-	2116
evm.TU.HIC_ASM_14.6	273.449	27.0266	3.34369	1.52892e-30	HIC_ASM_14	111793	115099	-	905
novel.5122	209.65	742.784	-1.82516	1.54458e-30	HIC_ASM_9	65874084	65875494	-	689
evm.TU.HIC_ASM_15.2122	136.764	499.164	-1.87043	1.5787e-30	HIC_ASM_15	76487826	76493133	-	2972
evm.TU.HIC_ASM_23.562	559.061	1520.1	-1.44324	1.67625e-30	HIC_ASM_23	12332100	12337128	-	937
evm.TU.HIC_ASM_23.384	488.133	110.608	2.14053	1.77077e-30	HIC_ASM_23	7701572	7707546	+	1697
evm.TU.HIC_ASM_5.313	179.711	3.17548	5.81686	1.93116e-30	HIC_ASM_5	9158410	9160374	+	1965
evm.TU.HIC_ASM_19.2316	276.302	41.0091	2.75627	1.96503e-30	HIC_ASM_19	55255635	55259633	-	3904
evm.TU.CTG4790.7	5940.77	19141.2	-1.68804	1.99787e-30	CTG4790	479195	481824	-	1128
novel.1780	158.116	4.48741	5.14513	2.10451e-30	HIC_ASM_11	21280983	21282241	-	1259
evm.TU.HIC_ASM_11.475	38.4794	274.616	-2.8393	2.1611e-30	HIC_ASM_11	11891622	11895466	+	1287
evm.TU.CTG229.11	492.477	133.013	1.88919	2.17696e-30	CTG229	287900	292068	+	591
evm.TU.HIC_ASM_18.447	1245.16	424.244	1.55305	2.20352e-30	HIC_ASM_18	12535427	12545698	+	2508
evm.TU.HIC_ASM_17.4790	298.068	51.2501	2.54166	2.38197e-30	HIC_ASM_17	161765760	161768377	-	1261
evm.TU.HIC_ASM_11.4260	2204.22	5605.65	-1.34668	2.72325e-30	HIC_ASM_11	170826548	170830468	-	2163
evm.TU.HIC_ASM_10.547	1362.82	396.546	1.78035	3.16814e-30	HIC_ASM_10	17225808	17249577	-	2178
evm.TU.CTG3487.6	458.776	98.1022	2.22204	3.19714e-30	CTG3487	152996	157665	+	2469
evm.TU.HIC_ASM_21.560	278.108	869.335	-1.64354	3.21702e-30	HIC_ASM_21	13590374	13595272	-	3125
evm.TU.CTG1017.10	7.80601	166.066	-4.40522	3.43908e-30	CTG1017	212563	214844	-	543
evm.TU.HIC_ASM_19.575	7069.68	21868.5	-1.62923	3.57447e-30	HIC_ASM_19	14050258	14052679	-	2181
evm.TU.HIC_ASM_8.1768	115.221	566.64	-2.30217	3.93497e-30	HIC_ASM_8	63094353	63095613	+	1261
evm.TU.HIC_ASM_19.4357	139.995	545.721	-1.9622	4.37343e-30	HIC_ASM_19	111489020	111493359	-	1536
evm.TU.HIC_ASM_19.2989	3.80911	180.176	-5.58435	4.39929e-30	HIC_ASM_19	73708505	73711553	-	1845
evm.TU.CTG3762.14_evm.TU.CTG3762.15	1849.96	647.703	1.51371	4.69658e-30	CTG3762	266619	293904	+	2233
evm.TU.HIC_ASM_8.288	201.371	635.696	-1.65799	4.88722e-30	HIC_ASM_8	8198103	8200678	-	1516
evm.TU.HIC_ASM_22.4264	587.312	2154.09	-1.8759	5.11911e-30	HIC_ASM_22	133030714	133031951	+	795
evm.TU.HIC_ASM_3.3550	102.038	453.456	-2.14728	5.32755e-30	HIC_ASM_3	119309413	119315841	+	2117
evm.TU.HIC_ASM_7.294	212.845	24.387	3.11861	5.3356e-30	HIC_ASM_7	7144243	7145767	-	1525
evm.TU.CTG7254.14	127.587	506.956	-1.98754	5.38402e-30	CTG7254	197604	201569	-	2141
evm.TU.HIC_ASM_8.2172	1596.02	390.458	2.0317	6.02163e-30	HIC_ASM_8	76483186	76488075	-	1611
evm.TU.HIC_ASM_22.4775	11827.7	4852.76	1.28532	6.13138e-30	HIC_ASM_22	143783576	143790594	-	2138
novel.1392	250.246	1103.74	-2.14386	6.15905e-30	HIC_ASM_1	48675876	48676864	-	989
novel.4273	1543.35	490.293	1.65457	6.62671e-30	HIC_ASM_5	16540734	16546021	+	4873
evm.TU.HIC_ASM_3.3021	970.638	288.491	1.75012	6.78825e-30	HIC_ASM_3	105242740	105246030	+	1579
evm.TU.HIC_ASM_15.2006	319.378	1124.88	-1.81767	6.79708e-30	HIC_ASM_15	71303619	71305114	-	789
evm.TU.HIC_ASM_13.770	397.076	77.1371	2.36727	6.96471e-30	HIC_ASM_13	20522017	20523928	+	1912
evm.TU.CTG4582.12	1315.38	420.109	1.64656	7.05564e-30	CTG4582	321371	327107	+	1359
evm.TU.HIC_ASM_20.4006	90.729	385.849	-2.09268	7.10487e-30	HIC_ASM_20	117908088	117911442	-	1538
novel.3506	254.092	13.4877	4.22386	7.43197e-30	HIC_ASM_20	148636562	148648918	+	2886
evm.TU.HIC_ASM_22.2693	948.919	162.376	2.54775	7.54636e-30	HIC_ASM_22	93012403	93013271	-	869
evm.TU.HIC_ASM_5.615	157.863	7.35977	4.42629	7.69615e-30	HIC_ASM_5	18941005	18980897	+	1393
evm.TU.HIC_ASM_10.84	253.667	778.593	-1.61862	7.83146e-30	HIC_ASM_10	1949842	1953719	-	3687
novel.4208	2549.55	1039.15	1.29509	7.88804e-30	HIC_ASM_4	121478676	121497261	+	4007
evm.TU.HIC_ASM_11.2685	75.901	341.307	-2.16734	7.93202e-30	HIC_ASM_11	118627110	118633193	+	1482
evm.TU.CTG2184.3	17.4643	186.366	-3.41985	8.0837e-30	CTG2184	109674	110750	+	1077
evm.TU.HIC_ASM_18.2141	1431.19	5059.26	-1.82142	8.6359e-30	HIC_ASM_18	74898108	74903858	-	3878
evm.TU.CTG6301.6	1785.38	563.669	1.66344	8.74098e-30	CTG6301	78053	85061	+	1014
novel.4844	183.094	647.548	-1.82187	8.78413e-30	HIC_ASM_8	36525412	36535531	+	1570
evm.TU.HIC_ASM_11.3641	2939.88	1258.48	1.22413	9.81851e-30	HIC_ASM_11	152995844	153002811	-	3124
evm.TU.HIC_ASM_22.1414	1583.86	340.228	2.21924	9.83239e-30	HIC_ASM_22	54719680	54720418	+	739
evm.TU.HIC_ASM_11.252	45.3108	261.281	-2.52679	1.02627e-29	HIC_ASM_11	4458059	4468066	+	2689
evm.TU.HIC_ASM_0.5906	1060.17	233.852	2.18052	1.03333e-29	HIC_ASM_0	195084751	195087115	+	951
evm.TU.HIC_ASM_18.4581	20.6367	192.101	-3.21075	1.04316e-29	HIC_ASM_18	156404826	156405808	+	983
evm.TU.HIC_ASM_14.80	209	28.883	2.8601	1.06407e-29	HIC_ASM_14	1988171	1989064	+	894
evm.TU.HIC_ASM_16.4896	169.294	612.997	-1.85581	1.13928e-29	HIC_ASM_16	158237604	158242893	-	1942
evm.TU.HIC_ASM_6.1148	380.583	75.9523	2.32267	1.1543e-29	HIC_ASM_6	37871928	37877508	-	1908
evm.TU.CTG7720.3	1100.1	2802.44	-1.34916	1.178e-29	CTG7720	9092	11006	-	1029
evm.TU.HIC_ASM_21.963	725.985	219.059	1.7294	1.22905e-29	HIC_ASM_21	24069469	24074110	+	2135
evm.TU.HIC_ASM_0.1264	4924.21	1919.1	1.35933	1.35835e-29	HIC_ASM_0	48846612	48851081	+	1434
evm.TU.HIC_ASM_22.498	85.3897	453.928	-2.41489	1.37661e-29	HIC_ASM_22	15477018	15478453	+	1436
evm.TU.HIC_ASM_18.4751	23047.6	71339.3	-1.63011	1.49508e-29	HIC_ASM_18	160121389	160124377	-	1201
evm.TU.HIC_ASM_23.526	3461.2	1297.88	1.41498	1.5415e-29	HIC_ASM_23	11600624	11607454	-	1825
evm.TU.CTG2462.5	275.637	47.463	2.54206	1.54957e-29	CTG2462	95412	100902	+	1408
novel.5062	194.678	16.2468	3.58103	1.75046e-29	HIC_ASM_9	78587749	78597321	+	1110
evm.TU.HIC_ASM_22.2495	1273.04	412.282	1.62627	1.783e-29	HIC_ASM_22	87525643	87535133	+	1286
novel.4776	203.585	24.9212	3.03323	1.79754e-29	HIC_ASM_7	51362343	51372372	-	4759
evm.TU.HIC_ASM_19.3443	227.377	879.704	-1.95427	1.84794e-29	HIC_ASM_19	85747943	85751091	-	894
evm.TU.HIC_ASM_5.2387	2321.34	6388.3	-1.46077	1.87431e-29	HIC_ASM_5	84680570	84681547	-	774
evm.TU.HIC_ASM_9.1035	5524.83	2478.14	1.15673	1.91633e-29	HIC_ASM_9	33558625	33564919	+	2844
evm.TU.HIC_ASM_14.3189	7873.04	2893.02	1.44432	1.93792e-29	HIC_ASM_14	110364920	110367850	-	1734
evm.TU.HIC_ASM_22.1967	248.398	776.097	-1.64344	1.96402e-29	HIC_ASM_22	72131098	72134505	+	1964
evm.TU.HIC_ASM_10.1627	532.764	1550.07	-1.54147	1.98387e-29	HIC_ASM_10	60554775	60558703	-	2016
evm.TU.HIC_ASM_15.134	1139.7	220.068	2.37393	2.00607e-29	HIC_ASM_15	2580472	2581877	+	1406
evm.TU.HIC_ASM_0.30	392.406	100.99	1.95947	2.01159e-29	HIC_ASM_0	935868	938340	+	2473
evm.TU.HIC_ASM_20.4560	26.0678	206.19	-2.98868	2.0202e-29	HIC_ASM_20	131688875	131693876	+	2058
evm.TU.CTG5869.15	1324.6	418.921	1.6606	2.04275e-29	CTG5869	233205	237461	+	1886
evm.TU.HIC_ASM_4.2531	506.677	1941.79	-1.93759	2.07685e-29	HIC_ASM_4	75194558	75207089	+	3866
evm.TU.HIC_ASM_0.4213	83.7662	517.906	-2.62325	2.1147e-29	HIC_ASM_0	150767004	150769724	-	2028
evm.TU.HIC_ASM_3.264	46643.6	15131	1.62417	2.13753e-29	HIC_ASM_3	5622036	5624433	+	1941
evm.TU.HIC_ASM_8.1255	166.633	8.58661	4.27337	2.17132e-29	HIC_ASM_8	44984866	44988212	+	986
evm.TU.HIC_ASM_21.4097	5647.5	2124.93	1.41024	2.31591e-29	HIC_ASM_21	135423109	135428742	-	3027
evm.TU.HIC_ASM_0.4619	38.401	228.678	-2.57836	2.54953e-29	HIC_ASM_0	163275179	163278655	+	1994
novel.3979	421.905	70.9768	2.56744	2.5676e-29	HIC_ASM_23	44762016	44772823	-	10808
evm.TU.HIC_ASM_23.3593	441.297	1299.32	-1.55931	2.57931e-29	HIC_ASM_23	124561894	124563692	+	1799
evm.TU.HIC_ASM_10.2899	72.419	358.888	-2.30969	2.67023e-29	HIC_ASM_10	102583540	102588571	-	882
evm.TU.HIC_ASM_0.362	1302.22	449.097	1.53495	2.69744e-29	HIC_ASM_0	10756056	10758295	+	2071
evm.TU.HIC_ASM_12.517	914.738	2277.61	-1.31565	2.8052e-29	HIC_ASM_12	14333489	14336765	+	3083
evm.TU.HIC_ASM_3.2125	854.904	158.578	2.43109	2.9487e-29	HIC_ASM_3	77234758	77235886	+	1129
evm.TU.HIC_ASM_0.4620	1100.01	5.0668	7.7576	2.94994e-29	HIC_ASM_0	163280655	163281471	+	659
evm.TU.HIC_ASM_13.2789	229.865	36.849	2.64409	3.2593e-29	HIC_ASM_13	85995306	86000657	-	1902
evm.TU.HIC_ASM_0.4843	1702.53	599.281	1.50636	3.33554e-29	HIC_ASM_0	168910233	168913163	-	2710
evm.TU.HIC_ASM_19.5372	651.152	103.828	2.64735	3.36569e-29	HIC_ASM_19	149812865	149813251	+	387
evm.TU.HIC_ASM_20.4721	747.844	212.465	1.8144	3.37612e-29	HIC_ASM_20	135176759	135183179	-	1663
evm.TU.HIC_ASM_18.1091	5017.77	2079.07	1.27115	3.39972e-29	HIC_ASM_18	35223186	35227712	-	2247
evm.TU.HIC_ASM_8.175	14.8862	166.252	-3.4743	3.45218e-29	HIC_ASM_8	5306470	5307540	+	1071
evm.TU.HIC_ASM_19.584	227.909	690.451	-1.59796	3.48613e-29	HIC_ASM_19	14177486	14182917	+	3070
evm.TU.HIC_ASM_6.3240	440.408	75.5575	2.54623	3.60756e-29	HIC_ASM_6	112653728	112655089	+	887
evm.TU.HIC_ASM_20.3696	1369.13	489.037	1.48522	3.95211e-29	HIC_ASM_20	110320569	110324526	-	2112
evm.TU.HIC_ASM_4.694	1209.05	303.239	1.99519	4.19848e-29	HIC_ASM_4	19831307	19832107	-	801
evm.TU.HIC_ASM_18.226	327.16	1240.13	-1.92244	4.22792e-29	HIC_ASM_18	5600188	5604357	+	3653
evm.TU.CTG5429.13	37.5021	280.395	-2.9017	4.26038e-29	CTG5429	255107	261765	+	2251
evm.TU.HIC_ASM_18.4549	220.957	26.2331	3.07514	4.30984e-29	HIC_ASM_18	155672941	155674367	+	1427
novel.5054	150.634	8.2996	4.18375	4.43788e-29	HIC_ASM_9	67059533	67064722	+	1794
evm.TU.HIC_ASM_23.938	130.798	494.961	-1.91827	4.56255e-29	HIC_ASM_23	22130005	22134617	+	3628
evm.TU.HIC_ASM_2.3236	979.828	323.507	1.59762	4.72577e-29	HIC_ASM_2	110086698	110097150	-	2670
evm.TU.HIC_ASM_0.3869	5410.82	21927.5	-2.01893	4.89278e-29	HIC_ASM_0	140518118	140520588	+	1442
evm.TU.CTG5485_2.7	395.499	70.5149	2.49144	5.0285e-29	CTG5485_2	208794	211747	+	1805
evm.TU.HIC_ASM_8.3613	1258.07	301.979	2.05856	5.26451e-29	HIC_ASM_8	121293383	121294485	-	1103
evm.TU.HIC_ASM_15.913	183.419	19.4089	3.23866	5.26727e-29	HIC_ASM_15	23576486	23587815	+	1491
evm.TU.HIC_ASM_3.3636	617.811	99.7936	2.63127	5.39034e-29	HIC_ASM_3	121646108	121646803	-	696
evm.TU.HIC_ASM_21.493	732.676	188.547	1.95711	5.8872e-29	HIC_ASM_21	12019438	12020725	+	1195
evm.TU.CTG754_2.1	186.906	7.33469	4.66897	6.09863e-29	CTG754_2	4823	5954	+	1132
novel.288	156.481	13.6794	3.51427	6.55939e-29	CTG3042	99988	105199	+	999
evm.TU.HIC_ASM_5.2251_evm.TU.HIC_ASM_5.2252	207.312	672.551	-1.69825	6.70257e-29	HIC_ASM_5	80195636	80199028	-	2749
novel.1874	1139.08	296.048	1.94304	6.7614e-29	HIC_ASM_11	135547675	135555783	-	5891
evm.TU.HIC_ASM_6.2942	2022.08	7800.54	-1.94815	6.93575e-29	HIC_ASM_6	104448364	104448681	-	318
evm.TU.CTG3135_2.7	459.469	118.053	1.96106	7.00473e-29	CTG3135_2	184159	216940	-	1713
evm.TU.HIC_ASM_19.3753	19.9825	188.786	-3.23503	7.12817e-29	HIC_ASM_19	93411172	93415476	-	3101
evm.TU.HIC_ASM_18.337	350.748	2546.41	-2.86133	7.26162e-29	HIC_ASM_18	8644718	8645594	-	877
evm.TU.HIC_ASM_19.1927	364.827	53.5557	2.76971	7.26563e-29	HIC_ASM_19	46193359	46194380	-	1022
evm.TU.HIC_ASM_18.4540	1851.37	626.317	1.56357	8.01188e-29	HIC_ASM_18	155549737	155555711	-	3274
evm.TU.HIC_ASM_1.3921	164.071	546.507	-1.734	9.40009e-29	HIC_ASM_1	134015604	134019450	+	2647
evm.TU.HIC_ASM_16.214	4782.47	1942.13	1.30018	9.71282e-29	HIC_ASM_16	3972355	3977033	+	1666
evm.TU.HIC_ASM_20.158	148.633	4.6947	4.96316	1.00427e-28	HIC_ASM_20	4421617	4422748	-	1132
novel.4063	210.884	25.5207	3.03725	1.06603e-28	HIC_ASM_3	4059079	4062124	+	1589
evm.TU.CTG2378.18	149.309	536.375	-1.84317	1.11914e-28	CTG2378	239134	242954	-	2020
novel.3756	75.6842	367.953	-2.28125	1.22376e-28	HIC_ASM_22	132178126	132179793	+	1668
evm.TU.HIC_ASM_2.385	159.413	563.843	-1.82158	1.42811e-28	HIC_ASM_2	8419770	8428983	+	2200
evm.TU.CTG1494.3	2139.36	4929.6	-1.20409	1.44365e-28	CTG1494	42576	45732	-	2330
novel.505	49.4355	286.898	-2.53573	1.48412e-28	CTG4644_2	73436	98829	+	1183
evm.TU.HIC_ASM_20.2766	387.708	105.155	1.88251	1.49826e-28	HIC_ASM_20	88806327	88807492	+	1166
evm.TU.HIC_ASM_23.3549	840.331	292.017	1.52399	1.54572e-28	HIC_ASM_23	123403614	123407387	-	3774
evm.TU.HIC_ASM_23.3827	159.256	678.797	-2.09506	1.55905e-28	HIC_ASM_23	130945549	130947179	+	1631
novel.865	157.37	4.14667	5.24502	1.65578e-28	CTG7923	298972	303490	-	4187
evm.TU.HIC_ASM_22.1756	173.73	17.252	3.33267	1.6673e-28	HIC_ASM_22	66250673	66251008	-	336
evm.TU.HIC_ASM_22.2650	264.884	43.8743	2.59516	1.83821e-28	HIC_ASM_22	91843463	91852252	+	1540
evm.TU.HIC_ASM_16.294	912.52	285.535	1.67552	1.90627e-28	HIC_ASM_16	5787077	5790651	+	2633
evm.TU.HIC_ASM_16.677	1618.66	574.494	1.49367	2.29135e-28	HIC_ASM_16	16061464	16065602	-	2118
evm.TU.HIC_ASM_9.1753	391.901	1139.28	-1.53864	2.33203e-28	HIC_ASM_9	66702149	66706231	-	2431
evm.TU.HIC_ASM_2.998	240.627	2.01581	6.96867	2.34519e-28	HIC_ASM_2	24712007	24717656	+	830
evm.TU.HIC_ASM_5.164	106.382	509.003	-2.25331	2.48948e-28	HIC_ASM_5	4731694	4747358	+	3512
evm.TU.HIC_ASM_21.3981	3709.8	1449.8	1.35559	2.5729e-28	HIC_ASM_21	132927092	132929480	-	2389
evm.TU.HIC_ASM_4.2666	2473.35	999.08	1.30772	2.65975e-28	HIC_ASM_4	84111243	84113249	+	2007
novel.3567	346.403	67.8623	2.35023	3.00768e-28	HIC_ASM_21	4481790	4486301	+	1068
evm.TU.HIC_ASM_22.3918	2542.01	784.199	1.69659	3.27397e-28	HIC_ASM_22	124812191	124814005	-	1743
evm.TU.HIC_ASM_4.3340	154.174	7.30603	4.3939	3.37244e-28	HIC_ASM_4	108620120	108620401	-	282
evm.TU.CTG5873.3	98.2274	401.516	-2.03274	3.42867e-28	CTG5873	55066	57921	-	1654
evm.TU.HIC_ASM_21.3432	218.872	24.7376	3.14321	3.44362e-28	HIC_ASM_21	117392410	117395962	-	3372
evm.TU.HIC_ASM_22.4201	172.618	2.83115	5.91311	3.4447e-28	HIC_ASM_22	131090055	131090933	-	879
novel.4356	279.669	34.2855	3.02679	3.46431e-28	HIC_ASM_5	113809277	113814624	+	2664
evm.TU.HIC_ASM_20.83	73.1566	325.353	-2.1486	3.55659e-28	HIC_ASM_20	2343084	2346026	-	2242
evm.TU.HIC_ASM_21.2566	1419.04	530.328	1.41934	3.61938e-28	HIC_ASM_21	89062158	89065835	-	1501
evm.TU.HIC_ASM_5.3830	443.496	104.907	2.07891	3.6977e-28	HIC_ASM_5	121924983	121926337	-	1355
evm.TU.HIC_ASM_3.2491	638.479	168.258	1.92606	3.80844e-28	HIC_ASM_3	89623530	89626535	+	1785
evm.TU.HIC_ASM_10.3016	2977.06	1060.12	1.48963	3.89633e-28	HIC_ASM_10	106067181	106071516	+	1187
evm.TU.CTG1635.10	582.706	1849.67	-1.66771	4.21162e-28	CTG1635	147289	150357	+	1423
evm.TU.HIC_ASM_1.1930	48.7009	318.805	-2.71297	4.23941e-28	HIC_ASM_1	80671063	80675640	-	1681
evm.TU.HIC_ASM_17.4319	843.763	2246.95	-1.41365	4.3326e-28	HIC_ASM_17	150825542	150828587	+	1822
evm.TU.HIC_ASM_20.877	2155.79	8296.43	-1.94458	4.40404e-28	HIC_ASM_20	29999530	30001957	+	631
evm.TU.HIC_ASM_8.2943	804.221	115.959	2.79361	4.44608e-28	HIC_ASM_8	101163875	101164362	+	488
evm.TU.HIC_ASM_20.347	6.03114	146.153	-4.5781	4.52313e-28	HIC_ASM_20	9379259	9380672	-	1414
evm.TU.HIC_ASM_10.66	315.157	932.945	-1.56688	4.76947e-28	HIC_ASM_10	1424427	1426609	+	1685
evm.TU.CTG2657.3	1025.7	233.811	2.13382	5.13352e-28	CTG2657	36045	40670	+	1059
evm.TU.CTG7026.13	103.075	389.042	-1.91644	5.17366e-28	CTG7026	275483	278046	+	1708
evm.TU.HIC_ASM_16.2254	6362.92	1963.98	1.69583	5.19654e-28	HIC_ASM_16	65046388	65048911	+	2153
evm.TU.HIC_ASM_5.1069	431.214	78.2806	2.45984	5.37631e-28	HIC_ASM_5	33391569	33399032	+	5275
evm.TU.HIC_ASM_1.3263	261.957	40.9544	2.67807	5.92548e-28	HIC_ASM_1	118596849	118599072	-	1767
novel.2403	781.476	258.021	1.59891	5.97128e-28	HIC_ASM_15	92188091	92192769	-	1056
evm.TU.HIC_ASM_0.5797	2398.06	7466.1	-1.63877	6.62866e-28	HIC_ASM_0	192870332	192871771	-	1213
evm.TU.HIC_ASM_17.3472	277.835	869.568	-1.64503	6.73757e-28	HIC_ASM_17	128191897	128205488	+	3518
evm.TU.HIC_ASM_9.2321	779.279	1871.22	-1.26361	6.83652e-28	HIC_ASM_9	85851818	85857347	-	1617
evm.TU.HIC_ASM_13.356	90.4968	401.54	-2.15383	6.85381e-28	HIC_ASM_13	8662007	8664834	+	1686
evm.TU.HIC_ASM_6.1793	13427.4	4248.88	1.66006	6.89254e-28	HIC_ASM_6	61487519	61488980	+	750
evm.TU.HIC_ASM_21.2783	807.952	252.665	1.67771	7.26099e-28	HIC_ASM_21	96993748	96997649	+	3818
evm.TU.HIC_ASM_13.3049	1474.13	450.104	1.71198	7.5455e-28	HIC_ASM_13	92738080	92740635	+	1353
evm.TU.HIC_ASM_8.3340	530.149	105.376	2.33193	7.84321e-28	HIC_ASM_8	113229906	113231770	-	1865
evm.TU.HIC_ASM_1.3893	438.236	117.524	1.89866	7.95362e-28	HIC_ASM_1	133488731	133491115	-	2385
evm.TU.HIC_ASM_2.2737	1250.41	315.43	1.98647	8.22345e-28	HIC_ASM_2	97219731	97223719	+	1519
evm.TU.HIC_ASM_7.854	1896.51	588.12	1.68926	9.2358e-28	HIC_ASM_7	23409138	23411720	+	1722
evm.TU.CTG786.14	134.146	546.614	-2.02853	9.39814e-28	CTG786	379351	384805	-	1443
evm.TU.CTG3784.17	947.099	2218.47	-1.22826	9.50337e-28	CTG3784	386056	388389	+	1497
evm.TU.CTG2628.1	465.925	1270.98	-1.44803	1.03453e-27	CTG2628	23677	26214	-	2090
evm.TU.HIC_ASM_21.2286	20.9124	200.245	-3.27708	1.03911e-27	HIC_ASM_21	78610195	78612439	+	2245
evm.TU.HIC_ASM_4.237	998.469	367.786	1.4404	1.05772e-27	HIC_ASM_4	6459196	6464369	-	2373
evm.TU.HIC_ASM_20.1277	587.041	157.715	1.89594	1.08374e-27	HIC_ASM_20	47054949	47056496	+	1548
evm.TU.HIC_ASM_21.4216	769.429	267.234	1.52518	1.18959e-27	HIC_ASM_21	138642935	138647659	+	1780
evm.TU.HIC_ASM_11.2826	321.595	52.5607	2.61432	1.22597e-27	HIC_ASM_11	124364264	124379245	+	2799
evm.TU.HIC_ASM_19.1142	419.78	115.344	1.86224	1.3084e-27	HIC_ASM_19	28081137	28083693	+	2557
evm.TU.HIC_ASM_6.1627	88.4415	438.442	-2.30878	1.38844e-27	HIC_ASM_6	55896435	55897835	-	1280
evm.TU.HIC_ASM_19.445	376.77	85.5796	2.13861	1.40735e-27	HIC_ASM_19	11366427	11367409	-	396
evm.TU.HIC_ASM_16.132	1164.16	448.916	1.37488	1.52319e-27	HIC_ASM_16	2201379	2206373	+	1996
evm.TU.HIC_ASM_3.3823	44805	12028.2	1.89725	1.60743e-27	HIC_ASM_3	127540090	127542968	-	1974
evm.TU.CTG5635.14	363.506	59.5278	2.60803	1.61643e-27	CTG5635	184711	190373	-	1043
evm.TU.HIC_ASM_10.1144	995.293	318.621	1.6435	1.67243e-27	HIC_ASM_10	40502543	40514139	-	2211
evm.TU.HIC_ASM_11.3772	644.654	205.25	1.64984	1.67369e-27	HIC_ASM_11	157850502	157855652	+	2400
evm.TU.HIC_ASM_20.2972	113.025	419.136	-1.89297	1.67987e-27	HIC_ASM_20	93468601	93478928	+	2640
evm.TU.HIC_ASM_4.3343	1844.74	579.065	1.6716	1.78792e-27	HIC_ASM_4	108710214	108718780	+	3367
evm.TU.HIC_ASM_5.3213	37.2319	279.66	-2.92124	1.80887e-27	HIC_ASM_5	107460271	107466239	+	1449
evm.TU.HIC_ASM_19.3166	191.312	606.343	-1.66564	1.84536e-27	HIC_ASM_19	77356019	77360216	+	2096
evm.TU.HIC_ASM_0.5587	244.084	32.0503	2.91893	2.04969e-27	HIC_ASM_0	187414719	187415477	-	759
evm.TU.HIC_ASM_4.1709	35790	12027.1	1.57326	2.08648e-27	HIC_ASM_4	47751330	47752475	-	1146
evm.TU.CTG7293.10	1399.57	383.739	1.86722	2.14628e-27	CTG7293	184412	187911	+	1216
evm.TU.CTG461_1.9	348.776	997.504	-1.51691	2.26682e-27	CTG461_1	332984	335011	-	1522
evm.TU.HIC_ASM_0.1708	939.035	286.462	1.71317	2.44815e-27	HIC_ASM_0	63614314	63617942	-	1045
evm.TU.HIC_ASM_17.1104	165.752	18.2877	3.18521	2.77932e-27	HIC_ASM_17	42953217	42955170	-	975
novel.2782	24.379	181.954	-2.90573	2.78524e-27	HIC_ASM_17	145719901	145721553	+	1120
evm.TU.HIC_ASM_21.4333	169.125	569.851	-1.75254	2.84807e-27	HIC_ASM_21	141842079	141844411	+	1617
evm.TU.CTG6422.1	351.461	85.5545	2.03819	2.985e-27	CTG6422	11842	12800	+	959
evm.TU.HIC_ASM_22.4330	32.2615	238.288	-2.88839	2.99901e-27	HIC_ASM_22	134831599	134836117	+	2585
evm.TU.HIC_ASM_9.411	3360.81	1456.97	1.20591	3.22149e-27	HIC_ASM_9	8885410	8888962	+	2940
evm.TU.HIC_ASM_14.779	21.0693	186.268	-3.12712	3.34604e-27	HIC_ASM_14	22626285	22630833	+	1717
evm.TU.HIC_ASM_18.411	261.595	864.392	-1.72264	3.5062e-27	HIC_ASM_18	11259764	11267018	-	2499
evm.TU.HIC_ASM_0.334	1195.52	2784.75	-1.21964	3.61215e-27	HIC_ASM_0	9619043	9622063	-	1257
evm.TU.HIC_ASM_22.1755	285.779	33.4528	3.09853	3.65975e-27	HIC_ASM_22	66249001	66250383	-	507
evm.TU.CTG3876_2.15	1898.23	598.356	1.66517	3.70703e-27	CTG3876_2	214583	218961	-	1657
evm.TU.HIC_ASM_13.2260	123.584	453.265	-1.87323	3.71352e-27	HIC_ASM_13	72850447	72855016	-	2169
evm.TU.HIC_ASM_22.4393	70.3238	403.541	-2.51967	3.83049e-27	HIC_ASM_22	136261842	136268271	+	2981
evm.TU.CTG1000.2	1868.45	6125.43	-1.71336	3.94529e-27	CTG1000	149794	152167	+	937
evm.TU.HIC_ASM_9.3711	462.94	1192.05	-1.36368	3.96293e-27	HIC_ASM_9	121355696	121359195	+	2063
evm.TU.HIC_ASM_22.2498	981.723	300.405	1.70874	4.18183e-27	HIC_ASM_22	87664994	87669262	+	1401
evm.TU.CTG3870_1.3	224.071	712.665	-1.67121	4.73693e-27	CTG3870_1	128388	130398	-	2011
evm.TU.HIC_ASM_3.2585	806.253	298.526	1.43366	4.86487e-27	HIC_ASM_3	92945466	92951398	-	2708
evm.TU.HIC_ASM_1.3705	122.114	594.82	-2.28985	4.95724e-27	HIC_ASM_1	129421417	129426948	-	1756
evm.TU.HIC_ASM_2.3922	4.11107	149.162	-5.18623	4.97352e-27	HIC_ASM_2	128785537	128788724	+	1825
evm.TU.CTG7427.1	69.7761	322.604	-2.20876	5.10361e-27	CTG7427	53628	58090	-	2274
evm.TU.HIC_ASM_16.4884	463.84	1478.63	-1.67321	5.17145e-27	HIC_ASM_16	157920324	157927702	+	3641
evm.TU.HIC_ASM_5.3763	697.392	1771.37	-1.34441	5.19848e-27	HIC_ASM_5	120442692	120446753	+	1086
evm.TU.CTG2961.5	148.997	649.618	-2.12747	5.23751e-27	CTG2961	128385	130196	-	1812
evm.TU.HIC_ASM_6.703	3834.84	1698.95	1.17452	5.38376e-27	HIC_ASM_6	21739837	21744252	-	2308
evm.TU.HIC_ASM_20.2484	347.899	85.9243	2.01618	5.42783e-27	HIC_ASM_20	79128135	79132452	-	2121
evm.TU.HIC_ASM_19.3574	6846.82	1959.07	1.8052	6.08333e-27	HIC_ASM_19	88711718	88722317	-	5891
evm.TU.HIC_ASM_16.4532	5554.58	2306.27	1.26819	6.14548e-27	HIC_ASM_16	142858997	142865069	+	2673
evm.TU.HIC_ASM_21.258	101.048	429.033	-2.08119	6.15043e-27	HIC_ASM_21	6688620	6692673	+	1755
evm.TU.HIC_ASM_1.3836	71.9508	320.911	-2.15112	6.68107e-27	HIC_ASM_1	132238331	132239417	-	1087
evm.TU.HIC_ASM_23.242	1167.3	425.285	1.45709	6.97033e-27	HIC_ASM_23	4615814	4619603	+	2365
evm.TU.HIC_ASM_9.2319	239.345	701.734	-1.55046	6.9828e-27	HIC_ASM_9	85729443	85730591	-	1149
evm.TU.HIC_ASM_12.451	67.8881	370.972	-2.44578	7.14317e-27	HIC_ASM_12	12582996	12587708	-	2169
evm.TU.HIC_ASM_10.3297	2222.55	703.785	1.65846	7.17261e-27	HIC_ASM_10	114490007	114492303	-	975
evm.TU.HIC_ASM_6.929	1014.81	357.614	1.50561	7.59816e-27	HIC_ASM_6	30464178	30469426	+	1927
evm.TU.HIC_ASM_8.2593	30.4518	205.298	-2.75503	7.91797e-27	HIC_ASM_8	89685609	89687141	+	1533
evm.TU.HIC_ASM_13.3045	2092.92	894.435	1.22626	8.12677e-27	HIC_ASM_13	92678140	92680772	-	1800
evm.TU.HIC_ASM_4.3075	3670.04	8216.75	-1.16288	8.25152e-27	HIC_ASM_4	101419079	101424471	+	1988
evm.TU.HIC_ASM_0.4465	10.1839	168.35	-4.0418	8.46355e-27	HIC_ASM_0	159515540	159516466	-	927
evm.TU.HIC_ASM_9.170	1144.13	426.233	1.42449	8.78645e-27	HIC_ASM_9	3235738	3242070	+	2126
evm.TU.HIC_ASM_2.3083	1055.59	399.956	1.40038	8.79421e-27	HIC_ASM_2	106840551	106846618	-	2501
evm.TU.HIC_ASM_0.4628	19102.8	56335.3	-1.56029	9.1334e-27	HIC_ASM_0	163408425	163411207	-	1206
evm.TU.HIC_ASM_3.3575	17367.1	3949.11	2.13679	9.21317e-27	HIC_ASM_3	119637296	119639335	-	714
evm.TU.HIC_ASM_19.549	134.3	6.37962	4.39537	1.10828e-26	HIC_ASM_19	13485547	13489641	+	1581
evm.TU.HIC_ASM_16.68	840.209	187.822	2.16361	1.15647e-26	HIC_ASM_16	1201654	1208041	+	6388
evm.TU.HIC_ASM_18.1826	276.145	41.4878	2.73927	1.15769e-26	HIC_ASM_18	63114400	63116667	-	2268
evm.TU.HIC_ASM_20.4626	76.5057	346.376	-2.18489	1.17477e-26	HIC_ASM_20	133158571	133159503	+	525
novel.70	224.844	33.7415	2.72788	1.22114e-26	CTG1413	52169	62022	-	6318
evm.TU.HIC_ASM_5.141	760.136	225.563	1.75329	1.26653e-26	HIC_ASM_5	3748260	3754465	-	3993
evm.TU.CTG2830.1	2779.93	825.712	1.75132	1.31872e-26	CTG2830	23235	25705	-	997
evm.TU.HIC_ASM_3.842	264.217	46.4605	2.5091	1.35504e-26	HIC_ASM_3	21781498	21782249	-	752
evm.TU.HIC_ASM_3.1902	7627.99	23410.7	-1.61773	1.38087e-26	HIC_ASM_3	69916864	69921861	-	3157
evm.TU.HIC_ASM_5.3735	506.963	146.907	1.7877	1.39778e-26	HIC_ASM_5	119874665	119877025	-	2361
evm.TU.HIC_ASM_23.2400	348.658	86.5776	2.0107	1.4757e-26	HIC_ASM_23	78316641	78320188	-	2247
evm.TU.CTG2628.13	632.945	92.0031	2.78179	1.53973e-26	CTG2628	256201	257441	-	1148
evm.TU.HIC_ASM_10.2210	290.781	43.1852	2.75803	1.62223e-26	HIC_ASM_10	80285744	80290635	+	1365
evm.TU.HIC_ASM_3.198	664.706	141.314	2.23545	1.67506e-26	HIC_ASM_3	4121282	4123046	+	1365
evm.TU.HIC_ASM_5.63	258.939	31.3536	3.03555	1.68073e-26	HIC_ASM_5	2020844	2023823	+	2980
evm.TU.HIC_ASM_19.3353	867.685	2087.48	-1.26677	1.73491e-26	HIC_ASM_19	84053150	84058199	+	2573
evm.TU.HIC_ASM_16.188	33.0143	238.57	-2.86579	1.7667e-26	HIC_ASM_16	3208418	3213657	+	1528
evm.TU.HIC_ASM_12.2482	530.951	124.366	2.09623	1.7801e-26	HIC_ASM_12	88381594	88383510	+	1380
evm.TU.HIC_ASM_0.2255	922.267	348.033	1.40673	1.79449e-26	HIC_ASM_0	82508476	82516402	-	1626
evm.TU.HIC_ASM_9.3470	83.6501	345.563	-2.04252	1.8184e-26	HIC_ASM_9	116083747	116090652	-	1850
evm.TU.CTG8935.1	420.974	114.99	1.8742	2.11561e-26	CTG8935	14563	22663	-	1579
evm.TU.HIC_ASM_18.2743	4575.1	17980.3	-1.97466	2.15183e-26	HIC_ASM_18	99373699	99378269	+	701
evm.TU.HIC_ASM_10.621	5334.33	1769.71	1.59175	2.18062e-26	HIC_ASM_10	19372973	19382749	+	4127
evm.TU.CTG1518.2	190.416	2.17832	6.41656	2.19532e-26	CTG1518	18077	19100	-	1024
evm.TU.HIC_ASM_3.3004	2571.92	5803.23	-1.17383	2.21442e-26	HIC_ASM_3	104802954	104811836	+	4318
evm.TU.HIC_ASM_20.4415	316.636	876.398	-1.46769	2.28889e-26	HIC_ASM_20	128258317	128264601	-	3859
evm.TU.HIC_ASM_21.745	2535.64	832.815	1.60628	2.29604e-26	HIC_ASM_21	18250692	18252267	+	1492
evm.TU.CTG1017.5	2388	761.384	1.64882	2.32783e-26	CTG1017	54685	60794	+	1675
evm.TU.HIC_ASM_19.1332	161.718	7.19725	4.51386	2.32921e-26	HIC_ASM_19	32803907	32805395	+	882
evm.TU.HIC_ASM_18.4107	146.186	3.50369	5.38225	2.35336e-26	HIC_ASM_18	143086263	143089367	+	939
evm.TU.CTG7887.4	108.192	382.163	-1.82104	2.38548e-26	CTG7887	91504	94843	+	1405
evm.TU.CTG9139.5	1706.29	712.113	1.26086	2.41333e-26	CTG9139	29144	31681	+	2213
evm.TU.HIC_ASM_2.1514	305.958	1691.87	-2.46885	2.46903e-26	HIC_ASM_2	41247167	41248643	-	1477
evm.TU.HIC_ASM_15.19	200.223	27.3163	2.87861	2.57245e-26	HIC_ASM_15	264476	268989	-	1200
evm.TU.HIC_ASM_0.2243	170.215	24.1922	2.81373	2.69829e-26	HIC_ASM_0	82210616	82222443	-	2472
evm.TU.HIC_ASM_6.777	138.072	4.118	5.05896	2.71319e-26	HIC_ASM_6	23856071	23857306	+	1236
evm.TU.HIC_ASM_9.3321	3011.61	1239.42	1.28058	2.75454e-26	HIC_ASM_9	111745821	111753186	-	2609
evm.TU.CTG4156.7	2836.85	1212.92	1.22559	2.81224e-26	CTG4156	88237	92158	+	1913
evm.TU.HIC_ASM_5.3730	19.7704	172.112	-3.13662	3.09254e-26	HIC_ASM_5	119797389	119799084	-	1282
evm.TU.HIC_ASM_1.2259	2383.97	915.568	1.38028	3.1414e-26	HIC_ASM_1	90239765	90245070	-	2347
evm.TU.HIC_ASM_18.285	159.634	9.40195	4.06761	3.16157e-26	HIC_ASM_18	7195755	7197624	-	1870
evm.TU.HIC_ASM_23.578	12.7784	150.216	-3.56737	3.32975e-26	HIC_ASM_23	12751653	12757878	-	2213
evm.TU.HIC_ASM_9.3562	529.059	1330.96	-1.33162	3.40175e-26	HIC_ASM_9	118031719	118036905	-	1854
evm.TU.HIC_ASM_2.513	989.05	346.219	1.51459	3.4759e-26	HIC_ASM_2	11598746	11599840	-	1095
evm.TU.HIC_ASM_9.2992	145.905	465.906	-1.67495	3.48086e-26	HIC_ASM_9	103777196	103781331	-	2821
evm.TU.HIC_ASM_19.2214	595.937	186.076	1.67983	3.72872e-26	HIC_ASM_19	52902341	52906359	+	1834
evm.TU.HIC_ASM_7.2067	157.447	12.0353	3.72654	3.89018e-26	HIC_ASM_7	65598025	65598729	+	705
novel.1030	196.703	24.961	2.9715	4.02969e-26	HIC_ASM_0	11825469	11836786	+	4657
evm.TU.HIC_ASM_4.3386	2740.85	1053.41	1.37928	4.08102e-26	HIC_ASM_4	110116285	110119830	+	1280
evm.TU.HIC_ASM_18.3801	1085.22	3974.86	-1.87353	4.08742e-26	HIC_ASM_18	132706748	132708046	+	1299
evm.TU.HIC_ASM_21.4295	910.294	350.337	1.37755	4.23161e-26	HIC_ASM_21	140942651	140948465	+	1880
evm.TU.HIC_ASM_19.2181	287.44	1054.47	-1.87312	4.29784e-26	HIC_ASM_19	52234642	52237102	+	2461
evm.TU.HIC_ASM_22.1441	658.212	221.226	1.57174	4.32001e-26	HIC_ASM_22	55782827	55784867	+	1841
evm.TU.HIC_ASM_4.3235	1588.3	405.5	1.96968	4.34851e-26	HIC_ASM_4	106065072	106067274	+	894
evm.TU.HIC_ASM_2.3685	42.9766	263.44	-2.62098	4.73752e-26	HIC_ASM_2	121541830	121545475	-	1600
evm.TU.HIC_ASM_17.3539	576.651	182.802	1.65647	4.84443e-26	HIC_ASM_17	130097393	130234590	+	3320
evm.TU.HIC_ASM_7.229	32261.9	11611.8	1.47424	4.93868e-26	HIC_ASM_7	5290280	5294014	+	1436
evm.TU.HIC_ASM_14.1870	481.459	135.557	1.82713	5.29092e-26	HIC_ASM_14	63943164	63950625	+	3110
evm.TU.CTG2144.7	99.3677	421.525	-2.08259	5.53795e-26	CTG2144	253321	256294	-	2515
evm.TU.HIC_ASM_0.148	2505.06	8103.21	-1.6939	5.66706e-26	HIC_ASM_0	3699026	3703202	-	667
evm.TU.HIC_ASM_8.2240	874.852	2102.27	-1.26541	5.66791e-26	HIC_ASM_8	79027525	79033203	+	2182
evm.TU.HIC_ASM_11.67	541.136	103.102	2.3933	5.67582e-26	HIC_ASM_11	991139	993755	+	615
evm.TU.HIC_ASM_23.555	32.2083	198.92	-2.62215	5.68815e-26	HIC_ASM_23	12210670	12230341	+	3690
evm.TU.HIC_ASM_22.3694	707.761	1729.31	-1.2893	5.84555e-26	HIC_ASM_22	118750143	118754037	-	2798
evm.TU.CTG2325.9	588.005	174.901	1.74782	5.96422e-26	CTG2325	251255	253702	+	1197
evm.TU.HIC_ASM_7.623	14.741	147.71	-3.33047	5.97722e-26	HIC_ASM_7	16142262	16144238	-	1977
novel.4281	224.958	25.322	3.15305	6.17285e-26	HIC_ASM_5	28011911	28018653	+	3574
evm.TU.HIC_ASM_20.4239	241.509	40.9634	2.56116	6.24152e-26	HIC_ASM_20	124776204	124780097	+	1262
evm.TU.HIC_ASM_6.265	236.046	44.4334	2.40587	6.29494e-26	HIC_ASM_6	6083515	6086388	-	1587
novel.3316	357.745	95.6832	1.90495	6.49591e-26	HIC_ASM_19	88706344	88711599	-	2001
evm.TU.HIC_ASM_4.1959	830.773	283.216	1.55316	6.81751e-26	HIC_ASM_4	53768723	53772816	+	1311
evm.TU.HIC_ASM_11.3928	3.75202	160.392	-5.4171	7.22398e-26	HIC_ASM_11	162442127	162443127	-	1001
evm.TU.HIC_ASM_8.174	15.4233	148.655	-3.27396	7.55655e-26	HIC_ASM_8	5305337	5305783	+	447
evm.TU.HIC_ASM_11.3900	166.54	675.561	-2.02292	7.6799e-26	HIC_ASM_11	161796681	161799573	-	1682
evm.TU.HIC_ASM_20.535	1480.1	634.152	1.2228	8.14549e-26	HIC_ASM_20	14557358	14560733	-	1822
evm.TU.CTG3311.4	126.686	456.395	-1.85234	8.21039e-26	CTG3311	138104	141319	-	1727
evm.TU.HIC_ASM_10.22	132.897	11.2552	3.57048	9.50928e-26	HIC_ASM_10	325160	327258	-	2099
evm.TU.CTG3992.12	319.065	80.3578	1.98852	9.70743e-26	CTG3992	159495	160625	-	579
evm.TU.HIC_ASM_1.1887	159.321	19.9345	2.99122	9.7081e-26	HIC_ASM_1	79296005	79298288	+	1591
evm.TU.HIC_ASM_10.327	12319.8	5092.57	1.27449	1.01482e-25	HIC_ASM_10	9572994	9578698	-	1863
evm.TU.HIC_ASM_7.2102	9084.51	21687.7	-1.25541	1.02459e-25	HIC_ASM_7	67357999	67362229	+	1278
evm.TU.HIC_ASM_4.334	2846.49	1119.63	1.34628	1.04146e-25	HIC_ASM_4	9368931	9376427	+	1553
novel.1422	234.189	30.7191	2.92494	1.04829e-25	HIC_ASM_1	123838849	123841072	-	1406
evm.TU.HIC_ASM_0.4412	637.102	2273.51	-1.83468	1.05022e-25	HIC_ASM_0	157763724	157768439	-	1605
evm.TU.CTG2505_1.12	4.29207	139.496	-4.98332	1.09713e-25	CTG2505_1	272663	277640	+	2669
evm.TU.HIC_ASM_13.964	1439.29	475.586	1.5984	1.11551e-25	HIC_ASM_13	25863465	25867465	+	2119
evm.TU.HIC_ASM_17.2507	1016.89	363.422	1.48453	1.1477e-25	HIC_ASM_17	97984843	97989762	-	1372
evm.TU.HIC_ASM_14.2036	234.333	26.9504	3.12227	1.17386e-25	HIC_ASM_14	70937843	70942363	+	1605
evm.TU.HIC_ASM_20.1390	10.8293	148.809	-3.80355	1.18987e-25	HIC_ASM_20	49795702	49798285	+	1589
evm.TU.CTG5327_1.17	49.2031	265.539	-2.43761	1.20175e-25	CTG5327_1	363422	365307	+	1090
evm.TU.CTG5877.4	1211.35	409.223	1.56638	1.2034e-25	CTG5877	194601	199792	-	1309
evm.TU.HIC_ASM_11.3149	105.545	382.982	-1.85672	1.23171e-25	HIC_ASM_11	136247014	136249636	+	2344
evm.TU.HIC_ASM_9.2752	4066.56	1290.28	1.65626	1.24792e-25	HIC_ASM_9	97019038	97020494	+	1344
evm.TU.HIC_ASM_3.505	1565.67	566.144	1.46736	1.30596e-25	HIC_ASM_3	12411260	12416246	+	1792
evm.TU.HIC_ASM_11.3858	430.751	104.144	2.04883	1.36921e-25	HIC_ASM_11	160309518	160322950	-	2451
evm.TU.HIC_ASM_9.517	308.097	932.132	-1.59782	1.38757e-25	HIC_ASM_9	12420290	12425388	+	1712
evm.TU.HIC_ASM_0.2761_evm.TU.HIC_ASM_0.2762	701.363	208.091	1.75469	1.39692e-25	HIC_ASM_0	104338585	104342539	-	3292
evm.TU.HIC_ASM_6.1331	710.524	228.909	1.63301	1.45496e-25	HIC_ASM_6	45466797	45470904	-	3549
novel.1820	262.49	1.64641	7.35766	1.46365e-25	HIC_ASM_11	71184715	71197490	-	1661
evm.TU.HIC_ASM_17.1814	412.521	91.2225	2.17452	1.47083e-25	HIC_ASM_17	73795487	73797233	+	1305
evm.TU.HIC_ASM_16.3541	101.732	371.88	-1.86824	1.47947e-25	HIC_ASM_16	106688278	106691202	+	2025
evm.TU.CTG4671.1	1073.43	388.163	1.46672	1.51908e-25	CTG4671	24417	28366	-	2139
evm.TU.HIC_ASM_21.4240	594.739	1544.34	-1.3759	1.56078e-25	HIC_ASM_21	139382714	139387142	+	2589
evm.TU.HIC_ASM_21.670	236.598	34.7884	2.76791	1.56567e-25	HIC_ASM_21	16334300	16337784	-	1803
evm.TU.HIC_ASM_0.4499_evm.TU.HIC_ASM_0.4500	36.6524	242.073	-2.71509	1.59108e-25	HIC_ASM_0	160305196	160309623	+	3186
evm.TU.HIC_ASM_20.2781	536.314	176.622	1.60126	1.59214e-25	HIC_ASM_20	89070011	89074436	+	2213
evm.TU.HIC_ASM_11.3192	2475	1062.42	1.22015	1.6488e-25	HIC_ASM_11	138221108	138224587	+	2168
evm.TU.CTG6361.1	401.246	116.725	1.78345	1.80562e-25	CTG6361	35474	39906	-	2477
evm.TU.HIC_ASM_20.1306	137.823	12.6858	3.43565	1.85906e-25	HIC_ASM_20	47814836	47816806	+	1261
evm.TU.HIC_ASM_7.2025	241.471	39.4159	2.6119	1.87157e-25	HIC_ASM_7	64044861	64051510	+	1419
evm.TU.HIC_ASM_11.1810	29.2294	187.941	-2.69142	1.90546e-25	HIC_ASM_11	75693335	75694136	+	802
evm.TU.HIC_ASM_8.1559	8.44573	137.233	-4.01302	1.94366e-25	HIC_ASM_8	56603950	56607707	-	1906
evm.TU.HIC_ASM_20.4429	1313.09	440.19	1.57717	2.13338e-25	HIC_ASM_20	128755164	128756715	+	1552
evm.TU.CTG247.5	251.094	768.683	-1.6123	2.1571e-25	CTG247	165100	175704	-	4018
evm.TU.HIC_ASM_21.2867	626.211	203.88	1.61764	2.1917e-25	HIC_ASM_21	99073289	99083570	-	1796
evm.TU.HIC_ASM_4.1597	709.344	262.513	1.43421	2.40402e-25	HIC_ASM_4	44240648	44242386	+	1561
evm.TU.HIC_ASM_11.4211	61.6865	284.26	-2.20769	2.44406e-25	HIC_ASM_11	170124882	170131239	+	2160
evm.TU.HIC_ASM_3.319	312.866	851.315	-1.44464	2.44671e-25	HIC_ASM_3	7157697	7159761	+	2065
evm.TU.HIC_ASM_3.1184	1110.88	372.55	1.57685	2.4564e-25	HIC_ASM_3	34443286	34447197	-	1350
evm.TU.HIC_ASM_1.2845	192.122	25.189	2.94136	2.46379e-25	HIC_ASM_1	108198108	108200863	-	2272
evm.TU.HIC_ASM_16.1849	465.328	91.1426	2.3534	2.47675e-25	HIC_ASM_16	51497633	51500324	+	1820
novel.3984	951.361	348.747	1.44881	2.56063e-25	HIC_ASM_23	48708283	48712283	-	4001
evm.TU.HIC_ASM_18.4332	461.265	137.9	1.74097	2.67607e-25	HIC_ASM_18	149385444	149389239	-	1659
evm.TU.HIC_ASM_3.3926	749.381	1703.3	-1.18454	2.72893e-25	HIC_ASM_3	129378145	129381957	+	2477
evm.TU.HIC_ASM_3.2389	1694.69	4359.22	-1.36294	2.96406e-25	HIC_ASM_3	86683334	86691089	+	4590
evm.TU.CTG3906.2	2267.87	980.545	1.20996	2.96711e-25	CTG3906	2816	8773	+	1089
evm.TU.HIC_ASM_19.4952	978.697	333.131	1.55427	3.15991e-25	HIC_ASM_19	138441534	138443761	-	1976
evm.TU.HIC_ASM_22.1484	139.879	537.772	-1.94615	3.47483e-25	HIC_ASM_22	57246964	57261887	+	2216
evm.TU.HIC_ASM_1.272	385.698	72.9227	2.39796	3.47806e-25	HIC_ASM_1	7783395	7786114	+	1549
evm.TU.CTG7858.13	1203.22	431.546	1.4795	3.57956e-25	CTG7858	175310	181405	-	1846
evm.TU.HIC_ASM_5.572	961.087	288.754	1.73524	3.6552e-25	HIC_ASM_5	17468063	17478354	-	2939
evm.TU.HIC_ASM_2.2897	6.48307	129.457	-4.31932	3.90509e-25	HIC_ASM_2	101822518	101824146	+	1191
evm.TU.HIC_ASM_5.532	356.377	95.0885	1.90566	4.13266e-25	HIC_ASM_5	16442432	16446065	-	2770
evm.TU.HIC_ASM_19.3964	542.587	1397.89	-1.36536	4.33075e-25	HIC_ASM_19	99442497	99443925	+	1315
evm.TU.HIC_ASM_2.535	308.015	68.765	2.16388	4.48513e-25	HIC_ASM_2	12393531	12398556	+	1134
evm.TU.HIC_ASM_12.1853	2663.87	9037.72	-1.76266	4.54591e-25	HIC_ASM_12	56087704	56088727	-	1024
evm.TU.HIC_ASM_0.4103	1681.09	542.139	1.63287	4.56018e-25	HIC_ASM_0	147084577	147094333	-	3207
evm.TU.HIC_ASM_13.248	18.2337	194.412	-3.41998	4.67062e-25	HIC_ASM_13	5725271	5727374	+	938
evm.TU.HIC_ASM_0.1722	338.811	904.674	-1.41768	4.78454e-25	HIC_ASM_0	64370378	64373411	+	2106
evm.TU.HIC_ASM_16.1257	104.338	542.44	-2.38233	4.96977e-25	HIC_ASM_16	31929834	31931495	-	1539
evm.TU.HIC_ASM_21.899	44.1204	230.351	-2.39179	5.03045e-25	HIC_ASM_21	22100346	22105627	+	1396
evm.TU.HIC_ASM_14.507	366.664	107.652	1.76882	5.09147e-25	HIC_ASM_14	14305485	14311251	+	2377
novel.4319	345.48	86.2297	2.00376	5.09663e-25	HIC_ASM_5	62370933	62374741	+	3345
evm.TU.HIC_ASM_20.4242	2173.32	858.625	1.33969	5.5445e-25	HIC_ASM_20	124807536	124812744	+	1806
evm.TU.CTG5984.1	1832.36	786.583	1.22015	5.56263e-25	CTG5984	24924	27349	+	2426
novel.378	145.072	15.131	3.26873	5.59101e-25	CTG3718	53776	54892	-	1117
evm.TU.HIC_ASM_6.469	406.088	111.84	1.86309	6.01838e-25	HIC_ASM_6	13920358	13923164	-	2807
evm.TU.HIC_ASM_21.4199	170.757	14.0967	3.58215	6.45918e-25	HIC_ASM_21	137886726	137887627	+	902
evm.TU.HIC_ASM_21.2852	1296.77	495.222	1.38893	6.56304e-25	HIC_ASM_21	98638543	98645638	+	2030
evm.TU.HIC_ASM_4.3902	15.3807	142.529	-3.21371	6.64111e-25	HIC_ASM_4	124871689	124873893	+	1386
evm.TU.HIC_ASM_16.5072	22.188	166.319	-2.90691	7.22392e-25	HIC_ASM_16	162007538	162009544	+	1111
novel.2879	160.998	14.5445	3.47894	7.56776e-25	HIC_ASM_17	84918482	84921936	-	787
evm.TU.HIC_ASM_1.157	209.815	35.1009	2.57458	7.75509e-25	HIC_ASM_1	4047604	4051379	+	3537
evm.TU.HIC_ASM_10.2126	3351.46	1561.03	1.1024	7.81734e-25	HIC_ASM_10	77240651	77242388	-	1738
evm.TU.HIC_ASM_16.3593	229.804	729.861	-1.66977	7.84842e-25	HIC_ASM_16	108247030	108247834	+	432
evm.TU.HIC_ASM_13.3080	9803.05	4423.43	1.14805	8.03546e-25	HIC_ASM_13	93656762	93660549	-	2886
novel.882	2296.06	773.282	1.57028	8.16814e-25	CTG8066	151956	154066	+	1430
evm.TU.HIC_ASM_19.2059	215.057	619.884	-1.52907	8.74177e-25	HIC_ASM_19	49416722	49419061	-	594
evm.TU.HIC_ASM_12.203	188.839	1.92356	6.62413	8.89043e-25	HIC_ASM_12	4935479	4937694	+	909
evm.TU.CTG4328.9	39.4489	253.044	-2.69008	8.8929e-25	CTG4328	223146	227166	-	1375
evm.TU.HIC_ASM_19.2413	73.6124	304.164	-2.04614	9.06846e-25	HIC_ASM_19	58420964	58431796	-	1460
evm.TU.HIC_ASM_16.4263	347.069	66.4994	2.38585	9.10472e-25	HIC_ASM_16	129819075	129820183	+	1109
evm.TU.HIC_ASM_22.4113	612.638	1689.45	-1.46399	9.90576e-25	HIC_ASM_22	128961106	128965993	-	1624
evm.TU.HIC_ASM_8.1674	352.227	93.6337	1.91143	1.04444e-24	HIC_ASM_8	60474336	60479362	-	2550
evm.TU.HIC_ASM_8.1683	437.195	111.31	1.97395	1.1294e-24	HIC_ASM_8	60742551	60745396	-	1694
evm.TU.CTG900_2.7	956.685	2290.24	-1.25986	1.13825e-24	CTG900_2	218228	221305	-	1905
evm.TU.CTG752.2	24196.2	68781.4	-1.50726	1.15365e-24	CTG752	35105	37696	-	1371
evm.TU.HIC_ASM_22.493	50.9849	257.473	-2.33773	1.17137e-24	HIC_ASM_22	15355263	15360481	+	1801
evm.TU.CTG7099.1	1712.81	5294.2	-1.62846	1.17403e-24	CTG7099	18437	22341	-	1986
evm.TU.HIC_ASM_3.1758	1217.69	486.084	1.32484	1.18679e-24	HIC_ASM_3	63776498	63783804	-	2061
evm.TU.HIC_ASM_10.1479	122.619	428.377	-1.80641	1.19359e-24	HIC_ASM_10	55579217	55583749	+	1146
evm.TU.HIC_ASM_15.2603	144.107	462.747	-1.68338	1.20417e-24	HIC_ASM_15	92541766	92545934	+	1411
novel.3536	640.702	161.484	1.98945	1.23219e-24	HIC_ASM_20	66969466	66973162	-	987
evm.TU.HIC_ASM_21.3051	136.066	481.25	-1.82399	1.25208e-24	HIC_ASM_21	105495297	105498154	+	1725
evm.TU.HIC_ASM_3.381	599.349	184.46	1.70026	1.42204e-24	HIC_ASM_3	8430571	8431806	+	1160
evm.TU.HIC_ASM_4.2266	8.4292	131.767	-3.99781	1.44077e-24	HIC_ASM_4	62456948	62458146	+	1199
evm.TU.HIC_ASM_3.3227	2611.37	818.672	1.6736	1.62966e-24	HIC_ASM_3	111170484	111176135	+	1245
evm.TU.CTG6760.2	825.898	269.19	1.61684	1.69093e-24	CTG6760	82099	92224	-	1621
evm.TU.HIC_ASM_3.1311	195.128	34.0397	2.5177	1.79699e-24	HIC_ASM_3	40212591	40214840	+	2075
evm.TU.HIC_ASM_18.3359	928.724	291.339	1.67256	1.82042e-24	HIC_ASM_18	115893672	115899794	-	1573
evm.TU.HIC_ASM_0.5408	850.945	222.744	1.93476	1.85734e-24	HIC_ASM_0	182757636	182758276	+	641
evm.TU.HIC_ASM_23.338	169.698	13.7407	3.60909	1.8764e-24	HIC_ASM_23	6419527	6425488	+	2884
evm.TU.HIC_ASM_9.2484	1134.71	437.388	1.37577	1.87655e-24	HIC_ASM_9	90121397	90124565	+	1855
evm.TU.CTG3965_2.6	277.161	32.7229	3.08461	1.91341e-24	CTG3965_2	139301	140873	-	1573
evm.TU.HIC_ASM_4.615_evm.TU.HIC_ASM_4.616	2.11262	183.086	-6.4802	1.95419e-24	HIC_ASM_4	17189275	17192911	-	2054
novel.3166	132.835	6.37246	4.38052	1.9625e-24	HIC_ASM_18	99644589	99649894	-	2496
evm.TU.HIC_ASM_13.252	126.115	434.531	-1.78282	2.00953e-24	HIC_ASM_13	5770913	5772240	+	1328
novel.691	135.503	10.2357	3.73106	2.02932e-24	CTG5863	86212	88864	+	2653
evm.TU.HIC_ASM_7.3614	2043.58	775.883	1.39744	2.08183e-24	HIC_ASM_7	120977220	120981868	-	3133
evm.TU.CTG115.8	392.654	119.716	1.71261	2.10946e-24	CTG115	337551	339283	-	1733
evm.TU.HIC_ASM_22.3901	1070.3	300.25	1.83378	2.13609e-24	HIC_ASM_22	124136638	124137759	+	1122
evm.TU.HIC_ASM_6.3440	318.861	89.5337	1.83174	2.19083e-24	HIC_ASM_6	118145208	118149652	-	2205
novel.3246	266.024	59.5098	2.15774	2.26977e-24	HIC_ASM_19	45616035	45618938	+	1410
novel.895	155.761	12.9782	3.5795	2.39944e-24	CTG818	250808	253852	+	2507
evm.TU.HIC_ASM_1.2296	22984.9	56025.5	-1.28543	2.50288e-24	HIC_ASM_1	91284404	91289300	-	1831
evm.TU.HIC_ASM_3.3434	774.638	294.765	1.39377	2.5481e-24	HIC_ASM_3	117121923	117126948	-	1398
evm.TU.HIC_ASM_10.1228	7.0947	122.459	-4.09907	2.57644e-24	HIC_ASM_10	44314049	44314764	+	423
evm.TU.HIC_ASM_11.509	957.825	395.141	1.27741	2.99717e-24	HIC_ASM_11	12934858	12938733	+	1944
evm.TU.HIC_ASM_4.3225	1568.81	538.409	1.54328	3.13051e-24	HIC_ASM_4	105828098	105832132	-	1689
evm.TU.HIC_ASM_4.2564	1385.74	599.915	1.20765	3.27919e-24	HIC_ASM_4	77397000	77400197	+	2043
evm.TU.CTG5577.9	2131.41	785.886	1.43897	3.31973e-24	CTG5577	337102	345994	+	1883
evm.TU.HIC_ASM_1.1910	305.472	74.7672	2.03127	3.63085e-24	HIC_ASM_1	80324445	80324870	+	426
novel.1509	153.395	20.4374	2.9077	3.64033e-24	HIC_ASM_10	99826819	99828341	+	886
evm.TU.HIC_ASM_1.2582	900.015	2145.82	-1.25399	3.66218e-24	HIC_ASM_1	99844272	99847188	+	1798
evm.TU.HIC_ASM_8.1695	471.614	1267.91	-1.42757	3.7443e-24	HIC_ASM_8	61159086	61166656	-	1407
novel.2807	938.542	260.65	1.8484	4.03494e-24	HIC_ASM_17	4498118	4502390	-	4273
evm.TU.CTG8572.12	229.193	655.744	-1.51805	4.24873e-24	CTG8572	210552	212353	+	1802
evm.TU.HIC_ASM_4.1834	1082.66	402.098	1.42796	4.32121e-24	HIC_ASM_4	51043876	51048428	+	1931
evm.TU.HIC_ASM_8.2629	17835.5	6773.8	1.39671	4.40162e-24	HIC_ASM_8	90776707	90784473	-	3567
evm.TU.HIC_ASM_21.3211	441.23	66.1171	2.74139	4.65921e-24	HIC_ASM_21	110406950	110407851	-	902
evm.TU.HIC_ASM_22.3398	1744.3	578.964	1.59129	5.04502e-24	HIC_ASM_22	110650235	110656689	-	4164
evm.TU.HIC_ASM_4.2978	181.594	533.713	-1.55629	5.18899e-24	HIC_ASM_4	98476244	98481084	-	3128
evm.TU.HIC_ASM_12.2287	834.598	297.776	1.48737	5.64026e-24	HIC_ASM_12	81199268	81204614	-	2331
evm.TU.HIC_ASM_21.2607	2167.5	727.915	1.57388	5.6432e-24	HIC_ASM_21	90429457	90434206	-	2082
evm.TU.CTG9586.8	539.733	165.322	1.70685	6.04045e-24	CTG9586	173878	179713	-	2404
evm.TU.HIC_ASM_20.62	399.565	74.1545	2.42837	6.05085e-24	HIC_ASM_20	1883960	1890312	+	4498
evm.TU.CTG1000.5	16.8323	155.118	-3.20921	6.29126e-24	CTG1000	166410	167026	-	617
evm.TU.CTG7379.16	128.582	493.04	-1.94331	6.29677e-24	CTG7379	198585	200901	-	1751
novel.824	177.939	25.9985	2.7689	6.4651e-24	CTG7436	332655	334209	-	1555
evm.TU.HIC_ASM_12.2385	4349.44	1456.03	1.57876	6.60101e-24	HIC_ASM_12	85000896	85010546	-	3548
novel.1753	152.036	10.8898	3.78105	6.69674e-24	HIC_ASM_11	170983411	170987035	+	3625
evm.TU.HIC_ASM_11.346	179.976	22.5234	2.99234	6.73713e-24	HIC_ASM_11	7263352	7269826	+	1372
evm.TU.HIC_ASM_16.2840	22.2634	170.639	-2.95404	6.73973e-24	HIC_ASM_16	82951766	82955477	-	1958
novel.1358	149.046	10.6503	3.7921	6.91247e-24	HIC_ASM_1	119568036	119573256	+	2986
evm.TU.HIC_ASM_14.2450	75.9544	387.225	-2.34531	7.02069e-24	HIC_ASM_14	88537729	88541293	-	3342
evm.TU.HIC_ASM_17.1790	226.672	44.425	2.35178	7.11872e-24	HIC_ASM_17	72791104	72791505	-	402
evm.TU.CTG3489.3	594.521	173.066	1.77957	7.15785e-24	CTG3489	207928	212871	-	4023
evm.TU.HIC_ASM_21.3788	229.84	46.0239	2.32231	7.20517e-24	HIC_ASM_21	126943380	126944875	+	1496
evm.TU.CTG1317.5	737.257	2312.69	-1.64988	7.44295e-24	CTG1317	266962	269386	+	1180
evm.TU.HIC_ASM_18.3515	194.864	24.3615	3.00286	7.6078e-24	HIC_ASM_18	122941216	122941892	-	677
evm.TU.HIC_ASM_7.1569	147.898	2.50026	5.85941	7.62906e-24	HIC_ASM_7	48652535	48656537	-	3768
evm.TU.HIC_ASM_1.3273	1303.26	366.969	1.82819	7.69165e-24	HIC_ASM_1	118797834	118803197	+	300
evm.TU.HIC_ASM_16.4369	210.905	600.035	-1.50911	7.70657e-24	HIC_ASM_16	134675209	134683020	+	1509
evm.TU.HIC_ASM_7.1504	3672.33	859.696	2.09486	7.73367e-24	HIC_ASM_7	46074663	46076815	+	1302
evm.TU.HIC_ASM_21.3696	806.536	303.516	1.40973	8.13592e-24	HIC_ASM_21	124781603	124785740	-	1520
evm.TU.CTG5635.7	392.912	97.9278	2.0048	8.3103e-24	CTG5635	88451	91209	+	1709
evm.TU.HIC_ASM_20.462	2738.42	6755.42	-1.30286	8.53759e-24	HIC_ASM_20	12557425	12562185	+	1948
evm.TU.HIC_ASM_1.2421	1286.9	551.305	1.22271	8.75919e-24	HIC_ASM_1	95220774	95224895	+	3406
evm.TU.HIC_ASM_0.3552	128.025	507.964	-1.99194	9.22101e-24	HIC_ASM_0	131412211	131416675	-	1493
evm.TU.HIC_ASM_11.3854_evm.TU.HIC_ASM_11.3855	115.131	390.118	-1.76301	9.48262e-24	HIC_ASM_11	160236452	160242633	+	1806
evm.TU.HIC_ASM_1.3990	925.64	2337.74	-1.33703	9.83959e-24	HIC_ASM_1	135915452	135918968	-	1350
evm.TU.HIC_ASM_1.1479	15345.1	45623.7	-1.57205	9.93874e-24	HIC_ASM_1	56812578	56815565	+	2556
evm.TU.HIC_ASM_23.3304	689.329	254.817	1.43646	9.95376e-24	HIC_ASM_23	115814190	115819892	-	1793
evm.TU.CTG8761.1	4544.73	1715.73	1.40521	1.01176e-23	CTG8761	59919	63798	+	1957
evm.TU.HIC_ASM_11.4162	314.706	41.8388	2.91037	1.01507e-23	HIC_ASM_11	169412425	169417525	+	885
evm.TU.CTG6206.11	409.692	109.751	1.89749	1.02262e-23	CTG6206	252972	260859	-	2453
evm.TU.HIC_ASM_10.3099	304.448	830.981	-1.44745	1.02606e-23	HIC_ASM_10	108538488	108540472	+	975
evm.TU.HIC_ASM_19.3148	361.501	103.2	1.80703	1.03523e-23	HIC_ASM_19	77019631	77030440	-	2307
evm.TU.CTG8830.2	3145.21	1350	1.22033	1.04247e-23	CTG8830	84507	88942	-	1536
novel.3679	14.9907	155.709	-3.39492	1.07619e-23	HIC_ASM_21	139810971	139812318	-	1348
evm.TU.HIC_ASM_20.2911	6.77824	131.818	-4.2766	1.09296e-23	HIC_ASM_20	91989140	91992899	+	1632
novel.1394	433.638	137.001	1.66323	1.11762e-23	HIC_ASM_1	58356609	58361993	-	5091
evm.TU.HIC_ASM_17.3206	369.336	111.296	1.73103	1.12278e-23	HIC_ASM_17	121369227	121370962	-	1343
novel.5113	144.64	10.0571	3.86085	1.12771e-23	HIC_ASM_9	45570682	45584304	-	1533
evm.TU.CTG2184.13	8.30053	129.264	-3.976	1.15385e-23	CTG2184	198657	199812	-	1156
novel.3243	203.415	37.2403	2.44806	1.16277e-23	HIC_ASM_19	40131229	40135179	+	3774
evm.TU.HIC_ASM_10.448	1139.01	278.132	2.03405	1.19786e-23	HIC_ASM_10	13502731	13504803	+	1512
evm.TU.HIC_ASM_3.2797	2519.81	658.186	1.93675	1.25723e-23	HIC_ASM_3	98330382	98331720	-	1030
evm.TU.HIC_ASM_20.2898	842.739	208.854	2.01226	1.26089e-23	HIC_ASM_20	91715055	91719432	-	2459
evm.TU.CTG8281.1_evm.TU.CTG8281.2	29.3631	194.23	-2.71801	1.2746e-23	CTG8281	2648	6454	+	3283
evm.TU.HIC_ASM_12.1847	236.183	1.36298	7.52905	1.32874e-23	HIC_ASM_12	55768909	55771401	-	2493
evm.TU.CTG5245.10	1398.92	524.542	1.41563	1.33525e-23	CTG5245	225125	229118	+	1476
evm.TU.HIC_ASM_17.1531	179.504	23.0335	2.96386	1.35751e-23	HIC_ASM_17	60601130	60603860	+	1213
evm.TU.HIC_ASM_10.665	49.3514	234.064	-2.23967	1.41776e-23	HIC_ASM_10	20950575	20955125	+	3072
evm.TU.HIC_ASM_1.3419	124.995	3.20056	5.29349	1.47223e-23	HIC_ASM_1	122704850	122709421	-	1912
evm.TU.HIC_ASM_21.2478	120.052	403.524	-1.7486	1.52327e-23	HIC_ASM_21	85918019	85932145	+	2455
evm.TU.HIC_ASM_16.3533	167.15	15.8129	3.39298	1.54669e-23	HIC_ASM_16	106208935	106210971	+	1689
evm.TU.HIC_ASM_8.3603_evm.TU.HIC_ASM_8.3604	609.782	1682.09	-1.46331	1.66009e-23	HIC_ASM_8	121108568	121113311	+	2746
evm.TU.HIC_ASM_5.2947	239.142	650.488	-1.44343	1.7095e-23	HIC_ASM_5	101039589	101044045	+	1906
evm.TU.HIC_ASM_15.2435	48.215	280.528	-2.54954	1.80785e-23	HIC_ASM_15	87382292	87385205	-	1352
evm.TU.HIC_ASM_10.362	35.9157	212.264	-2.56446	1.97869e-23	HIC_ASM_10	10738741	10745949	+	1760
evm.TU.HIC_ASM_10.432	1419.67	610.215	1.21821	2.00991e-23	HIC_ASM_10	12962171	12966083	-	2427
evm.TU.HIC_ASM_2.3676	261.425	61.1527	2.09388	2.02061e-23	HIC_ASM_2	121367994	121371364	-	1539
evm.TU.HIC_ASM_19.2981	1114.43	469.369	1.24751	2.03731e-23	HIC_ASM_19	73571404	73576820	+	2393
evm.TU.HIC_ASM_23.2960	152.624	457.119	-1.58339	2.03923e-23	HIC_ASM_23	101524021	101526304	+	2284
evm.TU.HIC_ASM_21.2908	303.066	61.8114	2.29424	2.04283e-23	HIC_ASM_21	100613020	100615000	-	1981
evm.TU.HIC_ASM_20.93	621.296	159.796	1.95765	2.08193e-23	HIC_ASM_20	2694287	2694748	+	462
novel.3634	144.121	15.542	3.20745	2.11077e-23	HIC_ASM_21	20913798	20918143	-	2885
evm.TU.CTG921.11	4.44883	123.189	-4.79476	2.36953e-23	CTG921	159229	159895	-	667
novel.2080	356.156	86.3802	2.04431	2.42905e-23	HIC_ASM_13	41381429	41412766	-	1924
evm.TU.HIC_ASM_4.518	162.719	20.5511	2.9902	2.45411e-23	HIC_ASM_4	13939929	13942819	+	1501
evm.TU.HIC_ASM_16.2886	117.919	5.03545	4.53284	2.48255e-23	HIC_ASM_16	84804694	84805917	-	816
evm.TU.CTG1162.5	169.365	486.668	-1.52257	2.48458e-23	CTG1162	101625	109366	-	1849
evm.TU.HIC_ASM_18.728	8434.55	3427.6	1.29923	2.50884e-23	HIC_ASM_18	21207795	21216902	-	591
evm.TU.HIC_ASM_16.4725	2117.36	879.238	1.26751	2.55664e-23	HIC_ASM_16	151928954	151935566	-	2079
evm.TU.HIC_ASM_13.2352	40.3154	207.527	-2.35873	2.57816e-23	HIC_ASM_13	74771412	74773917	+	2159
evm.TU.HIC_ASM_13.2490	878.718	313.762	1.48497	2.71175e-23	HIC_ASM_13	78129634	78135254	-	1826
evm.TU.HIC_ASM_22.4523	113.981	406.889	-1.83854	2.76098e-23	HIC_ASM_22	139230166	139233714	+	1535
evm.TU.HIC_ASM_11.4126	37.107	198.423	-2.42472	2.76459e-23	HIC_ASM_11	168530872	168532799	+	1928
evm.TU.HIC_ASM_19.2732	82.6559	356.128	-2.11145	2.76643e-23	HIC_ASM_19	68219789	68230027	+	1967
evm.TU.HIC_ASM_3.3078	12.9449	137.307	-3.40479	2.77028e-23	HIC_ASM_3	106952441	106954320	-	1084
evm.TU.HIC_ASM_13.208	243.972	55.6905	2.13049	2.82446e-23	HIC_ASM_13	4853314	4855655	+	1932
evm.TU.HIC_ASM_23.1822	160.955	474.016	-1.55795	3.01845e-23	HIC_ASM_23	55443161	55447689	+	1871
evm.TU.CTG635.3	495.141	163.235	1.59942	3.03125e-23	CTG635	189860	193012	+	2815
evm.TU.CTG8131.2	410.31	121.135	1.76096	3.11205e-23	CTG8131	30269	32967	+	1470
evm.TU.HIC_ASM_22.1938	58.8598	275.809	-2.22281	3.14384e-23	HIC_ASM_22	70970073	70972905	+	2278
evm.TU.HIC_ASM_18.136	164.646	24.8988	2.72571	3.17624e-23	HIC_ASM_18	3615692	3620727	-	3070
evm.TU.HIC_ASM_19.2541	180.965	544.085	-1.58534	3.2505e-23	HIC_ASM_19	63390241	63396693	+	2626
evm.TU.HIC_ASM_1.916	135.522	2.55758	5.73277	3.41715e-23	HIC_ASM_1	29744936	29747273	+	195
evm.TU.HIC_ASM_18.215	3862	1667.87	1.21101	3.4193e-23	HIC_ASM_18	5453243	5458570	-	2127
evm.TU.HIC_ASM_2.3254	1016.82	2669.01	-1.39291	3.46471e-23	HIC_ASM_2	110855614	110861732	-	2257
evm.TU.HIC_ASM_2.3947	118.854	9.8224	3.59168	3.51579e-23	HIC_ASM_2	129130796	129136241	-	2212
evm.TU.HIC_ASM_9.2241	1857.65	4026.61	-1.11598	3.59077e-23	HIC_ASM_9	82699038	82700126	-	1089
novel.1821	179.6	12.8372	3.81108	3.696e-23	HIC_ASM_11	71373430	71383141	-	2424
evm.TU.HIC_ASM_0.35	3.39977	133.45	-5.28952	3.70895e-23	HIC_ASM_0	1075190	1077504	+	1555
evm.TU.CTG9133.1	800.894	239.778	1.74001	3.77025e-23	CTG9133	37452	43703	+	3061
evm.TU.HIC_ASM_13.2688	4197.46	1782.94	1.23504	3.7944e-23	HIC_ASM_13	83663910	83668383	-	2502
novel.404	234.633	50.2799	2.22614	3.91275e-23	CTG3912	159063	162936	-	1024
evm.TU.HIC_ASM_9.612	143.972	495.021	-1.78206	3.95326e-23	HIC_ASM_9	16427793	16431317	+	2261
evm.TU.HIC_ASM_21.3627	76.3262	437.558	-2.51262	4.30799e-23	HIC_ASM_21	123027224	123032312	+	2198
evm.TU.HIC_ASM_22.1552	2290.87	4843.29	-1.08011	4.43107e-23	HIC_ASM_22	59782471	59785325	-	2049
novel.397	281.543	73.0518	1.94566	4.53969e-23	CTG3815	130982	138387	+	1213
novel.3964	378.796	87.581	2.11488	4.5495e-23	HIC_ASM_23	30918085	30923357	-	5273
evm.TU.HIC_ASM_8.1125	1805.18	3836.03	-1.08761	4.63543e-23	HIC_ASM_8	39803578	39806613	-	2205
evm.TU.HIC_ASM_12.3399	664.756	231.139	1.5235	4.63901e-23	HIC_ASM_12	117454862	117458399	+	2061
evm.TU.HIC_ASM_22.2360	72.3001	281.367	-1.95715	4.70777e-23	HIC_ASM_22	83651556	83656788	+	1964
evm.TU.HIC_ASM_19.1436	806.702	304.669	1.40458	4.81472e-23	HIC_ASM_19	35259085	35264461	-	1611
evm.TU.HIC_ASM_4.258	876.091	1985.72	-1.18074	4.85157e-23	HIC_ASM_4	6836382	6840454	+	2127
evm.TU.CTG2503.14	6388.1	1960.22	1.70432	4.94471e-23	CTG2503	282740	297008	-	7353
evm.TU.HIC_ASM_2.2494	536.241	179.013	1.58455	5.04748e-23	HIC_ASM_2	87581333	87596784	+	1553
evm.TU.HIC_ASM_22.4214	11.532	147.669	-3.64739	5.52217e-23	HIC_ASM_22	131511040	131513137	+	985
evm.TU.HIC_ASM_4.3667	1426.15	3345.8	-1.23043	5.56035e-23	HIC_ASM_4	118105326	118108303	-	855
evm.TU.HIC_ASM_5.903	260.516	894.764	-1.77824	5.79533e-23	HIC_ASM_5	28150965	28151862	-	898
evm.TU.HIC_ASM_2.49	641.623	1489.63	-1.2144	5.89384e-23	HIC_ASM_2	683317	697206	+	2443
evm.TU.HIC_ASM_16.401	11.8455	130.824	-3.45825	6.03705e-23	HIC_ASM_16	7892282	7893951	-	1014
novel.338	197.424	39.6103	2.3174	6.09704e-23	CTG3435	136743	141176	+	1396
evm.TU.HIC_ASM_20.5116_evm.TU.HIC_ASM_20.5117	259.152	22.7514	3.51922	6.21602e-23	HIC_ASM_20	145425545	145428887	+	965
evm.TU.HIC_ASM_7.2864	26.8692	196.662	-2.86186	6.27982e-23	HIC_ASM_7	98303335	98304936	+	1602
evm.TU.HIC_ASM_16.1541	873.722	339.621	1.36378	6.34632e-23	HIC_ASM_16	40924359	40929664	-	2523
evm.TU.CTG5085.7	11.0112	160.456	-3.87216	6.70959e-23	CTG5085	174034	174659	-	626
novel.106	110.412	4.4686	4.62767	6.71246e-23	CTG1748	195589	199030	+	1708
evm.TU.HIC_ASM_20.2832	568.11	191.264	1.57248	6.73874e-23	HIC_ASM_20	90180502	90185013	-	1435
novel.1523	190.648	36.527	2.38737	6.74992e-23	HIC_ASM_10	111477115	111482249	+	906
evm.TU.HIC_ASM_22.2827	1316.48	415.118	1.66567	6.98058e-23	HIC_ASM_22	96163127	96164738	-	897
evm.TU.HIC_ASM_13.1498	4165.63	9654.05	-1.21245	7.07436e-23	HIC_ASM_13	43306985	43307794	-	810
evm.TU.HIC_ASM_13.3618	2284.34	800.928	1.5122	7.13686e-23	HIC_ASM_13	108437080	108438489	+	1410
evm.TU.HIC_ASM_19.4321	136.383	423.117	-1.63235	7.22442e-23	HIC_ASM_19	110139284	110142103	-	720
evm.TU.HIC_ASM_17.4647	892.242	294.17	1.60057	7.36302e-23	HIC_ASM_17	158663512	158668229	-	2121
evm.TU.HIC_ASM_4.1268	764.527	166.985	2.19623	7.48959e-23	HIC_ASM_4	34318352	34324454	+	690
evm.TU.HIC_ASM_17.2266	289.195	66.4475	2.12558	7.49218e-23	HIC_ASM_17	90653297	90658086	-	1694
evm.TU.HIC_ASM_3.3461	109.416	384.778	-1.81868	7.86388e-23	HIC_ASM_3	117610500	117614448	+	2157
evm.TU.HIC_ASM_21.2590_evm.TU.HIC_ASM_21.2592	223.869	1.36298	7.45012	7.86622e-23	HIC_ASM_21	90131840	90186346	-	1132
evm.TU.HIC_ASM_14.2058	203.335	622.021	-1.61124	7.95731e-23	HIC_ASM_14	71578796	71582403	+	2111
novel.4908	409.404	99.9906	2.03559	8.11934e-23	HIC_ASM_8	14370238	14384929	-	14692
evm.TU.HIC_ASM_19.1276	247.936	692.968	-1.4846	8.27801e-23	HIC_ASM_19	31116495	31119400	-	1276
novel.202	279.219	47.5813	2.55669	8.62592e-23	CTG2426	75279	84691	-	2809
evm.TU.HIC_ASM_11.1189	245.644	56.8345	2.11215	8.66022e-23	HIC_ASM_11	44446600	44451868	-	786
evm.TU.HIC_ASM_0.5159	1095.13	439.153	1.318	8.85414e-23	HIC_ASM_0	176753713	176758039	+	1828
novel.3076	684.945	129.389	2.40383	8.92264e-23	HIC_ASM_18	13988931	13990671	-	504
novel.92	385.374	45.7043	3.07839	9.01774e-23	CTG1612	383042	384517	+	763
evm.TU.HIC_ASM_20.946	50.9267	238.045	-2.2299	9.27653e-23	HIC_ASM_20	33119751	33125862	-	2469
evm.TU.HIC_ASM_11.2872	122.61	12.7682	3.26409	9.4555e-23	HIC_ASM_11	126326417	126333085	-	2754
evm.TU.HIC_ASM_21.4194	874.229	358.572	1.28566	9.81312e-23	HIC_ASM_21	137737330	137742534	+	1770
evm.TU.HIC_ASM_2.2806	25.2432	185.157	-2.87423	9.91095e-23	HIC_ASM_2	99378260	99382296	-	1663
novel.100	861.33	225.342	1.93524	9.96044e-23	CTG1729	98476	101568	-	2013
novel.679	114.037	6.3635	4.16364	1.00288e-22	CTG576	97482	100580	+	3099
evm.TU.HIC_ASM_21.4106	50.888	275.632	-2.43932	1.03305e-22	HIC_ASM_21	135574247	135581983	-	3175
novel.3340	115.107	6.06396	4.24529	1.07166e-22	HIC_ASM_19	143870664	143872553	-	1282
evm.TU.HIC_ASM_2.1834	1356.95	514.932	1.39869	1.10813e-22	HIC_ASM_2	52609947	52617388	+	1703
evm.TU.CTG4864.7	839.326	321.582	1.38501	1.11177e-22	CTG4864	80883	86157	-	1623
evm.TU.HIC_ASM_5.2224	22400.1	5041.5	2.15158	1.16589e-22	HIC_ASM_5	79464653	79466031	+	831
novel.2670	564.373	179.167	1.65487	1.22521e-22	HIC_ASM_17	18240678	18244379	+	976
evm.TU.HIC_ASM_5.3760	1037	435.398	1.25192	1.24911e-22	HIC_ASM_5	120410097	120421149	-	3713
evm.TU.HIC_ASM_5.1320	414.775	1124.03	-1.43788	1.26306e-22	HIC_ASM_5	44448469	44450143	+	1675
evm.TU.HIC_ASM_20.2197	377.081	108.676	1.79436	1.2637e-22	HIC_ASM_20	71466789	71470665	-	3635
evm.TU.HIC_ASM_2.1567	892.493	322.157	1.46912	1.28609e-22	HIC_ASM_2	43269693	43275519	-	2071
novel.3253	9.94672	122.973	-3.63392	1.30242e-22	HIC_ASM_19	53150611	53153942	+	3332
evm.TU.HIC_ASM_23.3637	267.753	61.5432	2.12342	1.30264e-22	HIC_ASM_23	125859517	125861218	-	1702
evm.TU.HIC_ASM_3.2171	127.468	11.0896	3.5152	1.36581e-22	HIC_ASM_3	78777563	78778853	-	1189
evm.TU.CTG7293.4	660.633	2129.86	-1.68991	1.39161e-22	CTG7293	97418	98230	+	813
novel.854	4.80109	114.623	-4.5845	1.41561e-22	CTG7858	167478	174208	+	3373
evm.TU.HIC_ASM_0.5259	372.835	116.706	1.67682	1.42305e-22	HIC_ASM_0	178990672	178993442	-	1345
evm.TU.HIC_ASM_2.239	982.448	274.686	1.83833	1.49564e-22	HIC_ASM_2	4384533	4389503	-	945
evm.TU.HIC_ASM_7.2529	943.082	334.951	1.49318	1.50075e-22	HIC_ASM_7	85364535	85370035	+	3505
evm.TU.HIC_ASM_8.2866	219.755	48.2793	2.18767	1.54666e-22	HIC_ASM_8	98307231	98308888	-	243
evm.TU.HIC_ASM_19.3162	543.265	174.868	1.63625	1.56048e-22	HIC_ASM_19	77276164	77277364	+	1201
novel.2325	259.584	61.4733	2.07995	1.7202e-22	HIC_ASM_15	24553418	24559132	+	5715
evm.TU.HIC_ASM_15.981	376.017	916.049	-1.28564	1.87941e-22	HIC_ASM_15	25856395	25858755	-	2251
[truncated: 53,797 more rows]

## Sheet: 96h vs 0h
Supplemental Table 3. The differentially expressed genes (DEGs) identified in tobacco under salt stress conditions.
gene_id	leaf_salt_96h	leaf_salt_0h	log2FoldChange	pvalue	gene_chr	gene_start	gene_end	gene_strand	gene_length
evm.TU.HIC_ASM_9.3243	19709.1	1086	4.18152	0	HIC_ASM_9	110306045	110309353	-	2426
evm.TU.HIC_ASM_10.3087	18539.9	739.233	4.64807	0	HIC_ASM_10	108169164	108172471	+	2465
evm.TU.HIC_ASM_20.2202	7338.29	61.7661	6.88911	0	HIC_ASM_20	71556451	71559973	-	2449
evm.TU.HIC_ASM_14.891	10229.2	420.708	4.60322	0	HIC_ASM_14	26822341	26828414	-	3732
evm.TU.HIC_ASM_22.2245	15530.1	273.049	5.82916	0	HIC_ASM_22	80615828	80618464	+	2249
evm.TU.HIC_ASM_23.4024	200.375	8678.49	-5.43431	0	HIC_ASM_23	135917899	135919336	+	1438
evm.TU.CTG3305_1.17	89.0277	5638.84	-5.98453	0	CTG3305_1	474208	480190	+	2866
evm.TU.HIC_ASM_12.3218	54.6916	5042.95	-6.52122	6.42906e-307	HIC_ASM_12	112734059	112735267	+	1209
evm.TU.HIC_ASM_9.522	259.4	5790.62	-4.48136	2.30367e-306	HIC_ASM_9	12532041	12537039	+	3118
evm.TU.HIC_ASM_12.3337	5350.16	90.6134	5.88028	9.02473e-305	HIC_ASM_12	115985732	115990069	-	2238
evm.TU.HIC_ASM_20.1120	4345.59	105.153	5.36722	2.49915e-286	HIC_ASM_20	41512642	41516629	+	1879
evm.TU.HIC_ASM_22.2260	8754.9	388.643	4.49325	2.89668e-282	HIC_ASM_22	80821949	80826527	-	2075
evm.TU.HIC_ASM_7.2421	5221.17	55.6483	6.559	2.19826e-279	HIC_ASM_7	81026888	81030200	-	1432
evm.TU.HIC_ASM_19.2952	87.7279	3229.98	-5.19925	6.98257e-271	HIC_ASM_19	72908017	72914208	-	2971
evm.TU.HIC_ASM_12.3213	30.9102	4616.03	-7.20838	2.82292e-263	HIC_ASM_12	112685710	112687181	-	1472
evm.TU.HIC_ASM_10.2329	7452.05	360.567	4.37063	3.37614e-259	HIC_ASM_10	84558140	84561617	-	1798
evm.TU.CTG2820.5	154.993	4404.39	-4.82479	4.2394e-255	CTG2820	175999	178474	+	1609
evm.TU.HIC_ASM_11.3720	4153	80.0244	5.69532	2.69987e-252	HIC_ASM_11	156327034	156331446	+	1005
evm.TU.HIC_ASM_20.5171	49734.2	3800.69	3.71005	4.41334e-252	HIC_ASM_20	146335692	146336880	+	1013
evm.TU.HIC_ASM_13.3031	187.977	5741.71	-4.93086	9.73983e-252	HIC_ASM_13	92260991	92263383	+	1519
evm.TU.HIC_ASM_6.3286	18863.7	987.422	4.25561	3.18032e-246	HIC_ASM_6	113964485	113967718	+	2394
evm.TU.HIC_ASM_11.119	200.711	4025.56	-4.3249	1.28356e-245	HIC_ASM_11	2161976	2166203	-	1627
evm.TU.HIC_ASM_22.2527	2454.95	82.9042	4.88826	6.44224e-238	HIC_ASM_22	89059443	89062368	+	1737
evm.TU.HIC_ASM_3.217	187.776	4630.76	-4.62162	1.11842e-236	HIC_ASM_3	4700495	4704967	-	2171
evm.TU.HIC_ASM_1.1616	2823.23	30.0955	6.55438	8.42464e-236	HIC_ASM_1	65017256	65020754	-	1283
evm.TU.HIC_ASM_0.3040	535.405	12705.2	-4.56752	8.55281e-236	HIC_ASM_0	115086395	115087855	+	1461
evm.TU.HIC_ASM_12.2881	492.966	9011.12	-4.19118	2.36534e-225	HIC_ASM_12	102160593	102161396	+	804
evm.TU.HIC_ASM_0.5086	2911.62	108.452	4.74914	1.2177e-224	HIC_ASM_0	175000477	175003083	+	1028
evm.TU.HIC_ASM_16.1785	3795.24	70.1438	5.76085	5.02683e-223	HIC_ASM_16	49686404	49688093	+	1075
evm.TU.HIC_ASM_12.3210	221.925	6231.87	-4.80848	8.84255e-221	HIC_ASM_12	112672798	112673973	-	1176
evm.TU.HIC_ASM_17.2797	9978.12	736.044	3.76048	5.17911e-217	HIC_ASM_17	108569621	108574984	-	2514
evm.TU.HIC_ASM_23.4025	55.813	3095.26	-5.78988	1.11218e-216	HIC_ASM_23	135928784	135929806	+	1023
evm.TU.HIC_ASM_19.4927	3733.7	142.191	4.71201	2.19091e-215	HIC_ASM_19	137858868	137861078	-	1745
evm.TU.HIC_ASM_15.2570	619.274	9995.95	-4.01285	3.16536e-215	HIC_ASM_15	91659655	91662764	-	1165
evm.TU.HIC_ASM_20.1452	2284.34	29.3485	6.28168	1.92616e-214	HIC_ASM_20	51321417	51322966	-	901
evm.TU.HIC_ASM_21.4094	2912.95	98.497	4.88562	5.43152e-214	HIC_ASM_21	135392418	135400602	-	3637
evm.TU.HIC_ASM_12.3077	36.216	2646.26	-6.18717	7.56167e-214	HIC_ASM_12	108336994	108340036	-	1232
evm.TU.HIC_ASM_17.4002	262.01	3790.96	-3.85558	4.00514e-206	HIC_ASM_17	143640287	143646603	-	3507
evm.TU.HIC_ASM_22.2956	5440.18	439.166	3.63154	1.09221e-203	HIC_ASM_22	100378363	100381808	+	1793
evm.TU.HIC_ASM_4.1703	1747.48	18929.1	-3.43706	9.60516e-201	HIC_ASM_4	47697292	47701807	-	1768
evm.TU.HIC_ASM_18.4744	2415.49	65.1302	5.21911	6.54858e-200	HIC_ASM_18	160034224	160035586	+	857
evm.TU.HIC_ASM_5.3156	13031.8	1308.92	3.31537	4.96537e-198	HIC_ASM_5	106219599	106224195	+	3577
evm.TU.HIC_ASM_22.4651	375.307	6346.57	-4.08169	7.30163e-198	HIC_ASM_22	141968220	141975343	+	4087
evm.TU.HIC_ASM_6.94	80.1521	1921.3	-4.58075	3.45668e-197	HIC_ASM_6	2033380	2038322	-	1491
evm.TU.HIC_ASM_4.2158	4500	279.553	4.00845	2.65161e-195	HIC_ASM_4	59100588	59105791	-	2729
evm.TU.CTG5012.5	2633.4	178.407	3.88534	5.49272e-191	CTG5012	59901	62485	-	1670
evm.TU.HIC_ASM_17.3314	2723.49	153.023	4.1546	1.13105e-190	HIC_ASM_17	124209748	124213400	+	2212
evm.TU.HIC_ASM_17.540	5897.62	244.974	4.59253	5.20875e-190	HIC_ASM_17	18238089	18239146	-	366
evm.TU.HIC_ASM_0.379	2130.82	81.9811	4.69783	5.29729e-190	HIC_ASM_0	11124144	11126338	+	1558
evm.TU.HIC_ASM_20.5172	6002.65	581.782	3.36721	9.47729e-189	HIC_ASM_20	146349652	146350366	+	510
evm.TU.CTG4502.7	2053.4	78.0208	4.72444	1.13285e-188	CTG4502	94453	97952	-	1910
evm.TU.HIC_ASM_12.3215	1685.1	22250	-3.72254	1.23664e-187	HIC_ASM_12	112725093	112726431	-	1339
evm.TU.HIC_ASM_16.4194	178.934	3192.11	-4.1539	8.90934e-187	HIC_ASM_16	127529217	127530660	+	1444
evm.TU.CTG1604.4	2252.37	84.7884	4.73061	3.19584e-186	CTG1604	115141	119723	+	2274
evm.TU.HIC_ASM_1.3759	2087.05	127.966	4.02768	1.13224e-185	HIC_ASM_1	130448089	130450463	+	1693
evm.TU.CTG7454.21	139.724	2426.22	-4.12056	1.51474e-185	CTG7454	202155	206548	+	2829
evm.TU.HIC_ASM_20.5185	21528.2	1967.43	3.45158	9.59665e-177	HIC_ASM_20	146669093	146676126	+	4077
evm.TU.HIC_ASM_15.2681	2628.14	77.0415	5.08722	2.1448e-176	HIC_ASM_15	94655454	94659653	-	3946
evm.TU.HIC_ASM_22.3240	89.4785	1802.76	-4.33296	8.27179e-176	HIC_ASM_22	106032955	106035711	+	1273
evm.TU.HIC_ASM_17.2727	4967.15	6.91142	9.50048	1.42525e-173	HIC_ASM_17	106484689	106487476	-	2339
evm.TU.HIC_ASM_12.3209	643.112	11622.5	-4.17463	4.70783e-173	HIC_ASM_12	112645348	112646317	-	970
evm.TU.HIC_ASM_20.3472	10845.7	942.917	3.52378	8.8463e-171	HIC_ASM_20	104377262	104380618	-	2068
evm.TU.HIC_ASM_12.364	45.3434	2486.91	-5.7604	2.19691e-169	HIC_ASM_12	10287567	10289531	-	1135
evm.TU.CTG4187.9	97.0888	2326.31	-4.58261	5.5317e-169	CTG4187	184686	188503	+	1579
evm.TU.CTG900_2.6	4660.52	571.85	3.02683	2.88838e-168	CTG900_2	175905	180871	-	1780
evm.TU.CTG5485_2.5	591.849	7397.85	-3.64276	9.31066e-168	CTG5485_2	91582	95395	-	1511
evm.TU.HIC_ASM_18.1580	542.452	5825.52	-3.42504	1.33632e-167	HIC_ASM_18	54321073	54326039	-	1980
evm.TU.HIC_ASM_3.2217	1975.67	83.2731	4.5635	1.64496e-167	HIC_ASM_3	80603020	80606769	+	1541
evm.TU.HIC_ASM_23.1499	47158.5	6059.28	2.96028	3.63213e-165	HIC_ASM_23	42469544	42473048	+	2196
evm.TU.HIC_ASM_13.2453	5121.45	521.245	3.29638	8.63928e-165	HIC_ASM_13	77271020	77276214	+	2269
evm.TU.CTG7725.5	3278.12	98.4524	5.05175	2.12552e-164	CTG7725	134993	139751	-	3230
evm.TU.CTG6863.8	1744.84	98.2434	4.15068	2.7024e-163	CTG6863	215324	217097	+	1774
evm.TU.CTG6638.5	2897.96	262.769	3.46422	7.47501e-163	CTG6638	59417	61629	+	1293
evm.TU.HIC_ASM_16.866	578.547	10143.7	-4.13117	1.40407e-162	HIC_ASM_16	21007521	21008762	-	1127
evm.TU.HIC_ASM_0.3419	306.507	4389.73	-3.84259	6.8557e-161	HIC_ASM_0	127957936	127962838	+	2816
evm.TU.HIC_ASM_6.895	1534.41	24.3232	5.98695	1.25029e-156	HIC_ASM_6	29191955	29193391	-	919
evm.TU.HIC_ASM_5.139	2000.53	58.3455	5.10683	7.27061e-154	HIC_ASM_5	3716182	3719355	-	1915
evm.TU.CTG7404.1	1447.5	48.1364	4.90703	7.14562e-152	CTG7404	11066	14264	+	1857
evm.TU.HIC_ASM_13.1416	5743.68	736.967	2.96289	6.73903e-151	HIC_ASM_13	40273983	40277266	-	1428
evm.TU.HIC_ASM_10.3094	2997.32	225.971	3.73014	1.29037e-150	HIC_ASM_10	108395100	108398705	-	2572
evm.TU.HIC_ASM_20.3077	1431.69	37.2718	5.26558	2.88886e-149	HIC_ASM_20	95156587	95157650	-	680
evm.TU.HIC_ASM_12.3219	514.839	7767.07	-3.9138	1.85997e-148	HIC_ASM_12	112775256	112776053	-	798
evm.TU.HIC_ASM_8.1485	5106.76	411.788	3.63171	1.87424e-148	HIC_ASM_8	54616781	54622647	+	2499
evm.TU.HIC_ASM_18.709	534.631	5308.18	-3.3113	4.16362e-148	HIC_ASM_18	20580880	20586879	+	4440
evm.TU.HIC_ASM_7.882	416.262	6523.05	-3.96943	4.24864e-148	HIC_ASM_7	24165187	24166925	+	1056
evm.TU.HIC_ASM_1.2047	1387.91	61.0515	4.50739	2.2728e-147	HIC_ASM_1	84293914	84311602	-	1152
evm.TU.HIC_ASM_20.4960	164.246	1831.65	-3.47949	3.81106e-147	HIC_ASM_20	140650910	140654170	-	944
evm.TU.HIC_ASM_21.2095	342.396	4236.77	-3.6309	1.17271e-146	HIC_ASM_21	71306671	71310416	+	2103
evm.TU.CTG1157.2	7743.21	1074.62	2.84878	1.85941e-145	CTG1157	123577	129559	+	2670
evm.TU.HIC_ASM_17.3508_evm.TU.HIC_ASM_17.3511	38.3445	1426.65	-5.23239	7.67202e-145	HIC_ASM_17	129411508	129526467	+	1467
evm.TU.HIC_ASM_23.2271	4565.06	598.39	2.93171	1.68686e-143	HIC_ASM_23	72881157	72885258	-	1929
evm.TU.HIC_ASM_19.983	3264.07	399.927	3.02932	5.10438e-143	HIC_ASM_19	24067713	24073021	+	1931
evm.TU.CTG5628.4	79.9734	1413.59	-4.14253	6.25137e-143	CTG5628	284437	287905	+	1324
evm.TU.HIC_ASM_17.3047	1421.64	68.7814	4.36843	1.44402e-142	HIC_ASM_17	117241917	117242947	-	1031
evm.TU.HIC_ASM_20.3925	476.99	6567.05	-3.78307	2.21347e-142	HIC_ASM_20	115641543	115642825	-	1031
evm.TU.HIC_ASM_19.3592	2557.43	170.452	3.91017	2.90429e-141	HIC_ASM_19	89096467	89097739	-	1273
evm.TU.HIC_ASM_12.1468	61.5073	1455.57	-4.57425	1.1501e-140	HIC_ASM_12	41008106	41010363	+	2258
evm.TU.HIC_ASM_12.3212	409.578	5928.66	-3.85383	1.18262e-140	HIC_ASM_12	112682321	112683688	-	1368
evm.TU.CTG3784.10	200.446	2213.29	-3.46627	3.58625e-139	CTG3784	218435	226032	-	2819
evm.TU.HIC_ASM_16.1728	1709.93	158.007	3.43586	7.77123e-139	HIC_ASM_16	47160566	47164433	-	2485
evm.TU.HIC_ASM_22.3894	1620.18	107.567	3.91607	6.64572e-138	HIC_ASM_22	124051396	124052352	-	801
evm.TU.HIC_ASM_22.302	12170.3	1267.62	3.26329	1.64544e-136	HIC_ASM_22	9622483	9625033	-	1660
evm.TU.HIC_ASM_20.3853	164.728	2466.08	-3.90273	3.22985e-136	HIC_ASM_20	113673763	113676316	-	1755
evm.TU.HIC_ASM_2.343	1230.67	29.653	5.36355	6.96576e-136	HIC_ASM_2	7622609	7626445	-	1485
evm.TU.HIC_ASM_7.3340	34.0543	1069.05	-4.97279	8.96121e-136	HIC_ASM_7	114771889	114777764	-	2149
evm.TU.HIC_ASM_13.2463	5250.94	791.147	2.73065	8.89097e-135	HIC_ASM_13	77517234	77519410	+	1724
evm.TU.HIC_ASM_15.2706	1803.76	17485.5	-3.27663	1.10588e-134	HIC_ASM_15	95529613	95531703	-	1969
evm.TU.HIC_ASM_9.31	112.147	1457.08	-3.7036	2.8868e-133	HIC_ASM_9	524597	539072	-	2985
novel.114	2231.98	252.152	3.14616	3.85508e-133	CTG1780_1	91133	139075	+	3740
evm.TU.HIC_ASM_0.5490	2840.4	240.898	3.55806	1.56274e-131	HIC_ASM_0	184528129	184532899	-	3228
novel.4160	1227.91	52.5932	4.54636	1.81815e-131	HIC_ASM_3	129617652	129628876	-	780
novel.4266	1150.76	49.4732	4.53724	1.01028e-129	HIC_ASM_5	9517531	9532623	+	11317
evm.TU.HIC_ASM_3.2574	1189.34	16.3452	6.18748	2.12693e-127	HIC_ASM_3	92464193	92465376	+	865
evm.TU.CTG741.3	556.471	3732.92	-2.746	6.8788e-125	CTG741	33213	36627	-	1601
evm.TU.CTG6757.8	65.1623	1057.9	-4.02217	8.20526e-125	CTG6757	46530	47974	-	1445
evm.TU.CTG2311.6	1436.42	83.1584	4.11228	2.63705e-124	CTG2311	122891	126156	-	1691
evm.TU.HIC_ASM_1.2005	1192.29	81.1667	3.87899	4.38403e-124	HIC_ASM_1	82873942	82893049	+	633
evm.TU.HIC_ASM_23.233	2797.23	387.902	2.85053	8.51166e-124	HIC_ASM_23	4501534	4503226	-	1116
evm.TU.CTG759.3	2815.04	263.69	3.41726	9.7637e-124	CTG759	76464	78010	-	773
novel.1149	1287.58	38.5019	5.07072	1.68629e-123	HIC_ASM_0	184781118	184782292	+	891
evm.TU.HIC_ASM_17.3070	964.28	8745.1	-3.18045	2.58825e-123	HIC_ASM_17	117791353	117795294	-	1227
evm.TU.HIC_ASM_3.256	537.147	6215.86	-3.5312	1.49649e-122	HIC_ASM_3	5480275	5481078	+	804
evm.TU.CTG5353.12	243.789	2092.14	-3.10341	1.82788e-122	CTG5353	214739	220118	+	3141
evm.TU.HIC_ASM_15.550	62.201	1537.4	-4.61846	4.86065e-122	HIC_ASM_15	14722500	14724034	+	1146
evm.TU.HIC_ASM_12.765	991.825	52.9946	4.22334	1.47251e-121	HIC_ASM_12	21134698	21139583	-	1204
evm.TU.HIC_ASM_22.2424	2053.86	276.716	2.8923	1.65966e-121	HIC_ASM_22	85041025	85043883	+	2326
evm.TU.HIC_ASM_23.3916	1969.68	171.942	3.51673	8.33624e-121	HIC_ASM_23	133019531	133031432	-	1395
evm.TU.HIC_ASM_22.4086	1647.33	107.388	3.93414	2.85077e-120	HIC_ASM_22	128354513	128357062	-	2550
evm.TU.HIC_ASM_3.332	6651.6	938.109	2.82618	8.3381e-120	HIC_ASM_3	7324724	7328975	-	2760
evm.TU.HIC_ASM_2.3511	12853.2	2057.49	2.64317	3.11483e-119	HIC_ASM_2	117335194	117340043	-	2091
evm.TU.HIC_ASM_22.2693	1733.63	166.232	3.3858	1.11282e-118	HIC_ASM_22	93012403	93013271	-	869
evm.TU.HIC_ASM_20.4733	5910.9	349.77	4.07898	4.57906e-118	HIC_ASM_20	135446152	135447597	+	1066
evm.TU.HIC_ASM_2.1331	1161.01	10.4451	6.79617	1.51683e-117	HIC_ASM_2	34622030	34630013	-	2287
evm.TU.HIC_ASM_16.817	29.8708	1034.69	-5.10915	3.94672e-117	HIC_ASM_16	19720467	19722325	-	1050
evm.TU.HIC_ASM_11.4094	2384.34	5.06785	8.83728	8.68548e-117	HIC_ASM_11	167470090	167483775	-	3629
evm.TU.HIC_ASM_11.1294	6532.49	504.663	3.6952	1.38961e-116	HIC_ASM_11	48973455	48973928	+	474
evm.TU.HIC_ASM_6.3106	2359.37	344.973	2.77327	1.50045e-116	HIC_ASM_6	109347392	109351225	-	2624
evm.TU.HIC_ASM_3.3547	66.3783	1061.01	-3.99811	2.1927e-116	HIC_ASM_3	119196753	119200613	-	975
evm.TU.HIC_ASM_12.1469	1369.57	103.765	3.72257	2.34512e-116	HIC_ASM_12	41032317	41033871	+	1555
evm.TU.HIC_ASM_10.67	57.821	968.121	-4.07152	4.30459e-116	HIC_ASM_10	1444113	1450328	-	2582
evm.TU.HIC_ASM_19.4426	2053.52	243.024	3.07755	4.73023e-116	HIC_ASM_19	113951817	113956345	-	1999
evm.TU.HIC_ASM_23.4026	1173.65	9535.6	-3.02209	6.72917e-116	HIC_ASM_23	135945299	135946660	+	1362
evm.TU.HIC_ASM_0.5584	3549.58	588.56	2.59201	2.5279e-115	HIC_ASM_0	187370771	187375093	-	1796
evm.TU.HIC_ASM_17.2733	2601.64	333.297	2.9641	2.6286e-115	HIC_ASM_17	106521922	106529209	-	4323
evm.TU.HIC_ASM_23.3574	2005.54	219.102	3.19307	4.10284e-115	HIC_ASM_23	123716616	123726712	-	2666
evm.TU.CTG1780_1.11	1072.24	18.0371	5.8993	4.3518e-114	CTG1780_1	222039	225515	-	3477
evm.TU.CTG8793.6	967.956	72.8145	3.73286	5.43071e-114	CTG8793	174489	176615	-	1056
evm.TU.CTG5501.3	127.394	1271.95	-3.32083	6.87391e-114	CTG5501	82636	84300	+	1482
evm.TU.HIC_ASM_15.412	610.222	5075.62	-3.05725	1.44677e-113	HIC_ASM_15	10902342	10909935	+	3032
evm.TU.HIC_ASM_22.2215	1362.25	152.809	3.15533	2.26789e-112	HIC_ASM_22	79925615	79927946	-	2145
evm.TU.HIC_ASM_0.5522	763.759	7411.85	-3.27772	3.3618e-112	HIC_ASM_0	185523410	185526947	+	2010
evm.TU.HIC_ASM_14.2051	20.0216	858.062	-5.4212	6.72218e-112	HIC_ASM_14	71360476	71363054	+	1740
evm.TU.HIC_ASM_16.4539	773.444	27.1699	4.83484	6.84372e-112	HIC_ASM_16	143248854	143250546	+	1693
evm.TU.HIC_ASM_23.4022	10.0155	1209.39	-6.87674	9.82932e-112	HIC_ASM_23	135909262	135910349	+	1088
evm.TU.HIC_ASM_10.3347	35.3699	974.089	-4.78364	4.91269e-111	HIC_ASM_10	116248501	116252211	+	1336
evm.TU.HIC_ASM_7.2433	1665.63	159.932	3.38284	5.27955e-111	HIC_ASM_7	81601375	81604956	-	2122
evm.TU.HIC_ASM_11.3491	1648.81	202.908	3.02148	5.89144e-111	HIC_ASM_11	148288237	148292840	-	2146
evm.TU.HIC_ASM_0.3706	1719.68	53.2984	5.01339	9.28736e-111	HIC_ASM_0	135413546	135414447	-	902
evm.TU.HIC_ASM_18.4777	2787.2	455.7	2.61271	1.7807e-110	HIC_ASM_18	160543875	160549126	+	1554
evm.TU.HIC_ASM_6.302	1315.01	91.6493	3.84703	2.91271e-110	HIC_ASM_6	7433672	7434462	-	791
evm.TU.HIC_ASM_15.938	112.608	1672.75	-3.8891	7.72646e-110	HIC_ASM_15	24345126	24348104	+	1580
evm.TU.HIC_ASM_9.2160	3698.24	661.438	2.48304	1.41503e-109	HIC_ASM_9	80145304	80149465	-	2281
evm.TU.HIC_ASM_20.1419	35848.8	3617.79	3.30891	1.82843e-109	HIC_ASM_20	50451371	50452793	-	1118
novel.491	846.79	42.4936	4.32516	2.04899e-109	CTG4477	47355	52599	-	4796
novel.3388	1172.93	117.491	3.31987	3.13289e-109	HIC_ASM_2	116406629	116410425	+	3797
evm.TU.HIC_ASM_22.3759	5107.32	554.67	3.20239	3.56681e-109	HIC_ASM_22	120387650	120392893	-	3424
evm.TU.HIC_ASM_16.2139	4254.75	537.198	2.98449	7.76489e-109	HIC_ASM_16	61690527	61697528	+	4025
evm.TU.HIC_ASM_2.3723	2533.88	224.647	3.49419	1.37358e-108	HIC_ASM_2	122353825	122359779	+	1446
evm.TU.HIC_ASM_21.4340	810.222	38.0313	4.41755	1.87702e-108	HIC_ASM_21	141971644	141973140	-	1425
evm.TU.HIC_ASM_0.1321	876.262	15.9898	5.77663	7.99303e-108	HIC_ASM_0	51246789	51247727	+	939
evm.TU.HIC_ASM_15.156	223.227	2238.63	-3.32292	8.34088e-108	HIC_ASM_15	3624329	3626479	+	2151
evm.TU.HIC_ASM_19.3289	1956.95	284.131	2.7828	3.95057e-107	HIC_ASM_19	81757128	81782514	-	2835
evm.TU.HIC_ASM_22.2903	2555.89	358.868	2.83139	5.84216e-107	HIC_ASM_22	98568811	98575539	-	2471
evm.TU.HIC_ASM_12.2871	2261.49	341.287	2.72811	8.73098e-107	HIC_ASM_12	101721569	101723933	-	2365
evm.TU.CTG2184.14	79.9305	1097.17	-3.77473	3.80299e-106	CTG2184	213901	216097	-	2197
evm.TU.HIC_ASM_17.3054	1357.93	150.477	3.17514	4.57965e-106	HIC_ASM_17	117384601	117384954	-	354
evm.TU.HIC_ASM_15.2709	49.4255	986.273	-4.31375	1.82277e-105	HIC_ASM_15	95563126	95564277	+	1152
evm.TU.HIC_ASM_6.66	12.1093	997.368	-6.34141	5.50956e-105	HIC_ASM_6	1457617	1460995	+	944
evm.TU.HIC_ASM_12.2939	6220.44	698.929	3.15455	8.73866e-105	HIC_ASM_12	103959827	103962868	-	1404
evm.TU.CTG7206.1	4441.38	604.049	2.87815	3.09326e-104	CTG7206	7373	10326	-	1835
evm.TU.HIC_ASM_18.2035	4530.27	891.608	2.3452	5.72594e-104	HIC_ASM_18	70956169	70966927	-	2242
evm.TU.HIC_ASM_3.3527	18.4724	875.53	-5.55437	4.98376e-103	HIC_ASM_3	118878318	118880259	+	1120
evm.TU.HIC_ASM_21.428	6504.4	904.245	2.84667	9.20166e-103	HIC_ASM_21	10764964	10768590	-	2738
evm.TU.CTG5869.15	2535.2	428.83	2.56413	1.32326e-102	CTG5869	233205	237461	+	1886
evm.TU.HIC_ASM_20.677	5962.41	1226.13	2.28185	2.51051e-102	HIC_ASM_20	21029275	21053792	+	2367
evm.TU.HIC_ASM_20.1744	4292.49	522.806	3.037	4.49097e-101	HIC_ASM_20	59817399	59819992	-	1400
evm.TU.HIC_ASM_8.3088	3012.47	416.568	2.85475	4.64449e-101	HIC_ASM_8	106160571	106163900	-	1201
evm.TU.HIC_ASM_20.3303	32857.7	7149.17	2.20037	5.17981e-101	HIC_ASM_20	100414575	100415729	-	1155
evm.TU.CTG7385.1	937.118	14.4551	6.02649	2.30332e-100	CTG7385	28744	32507	+	579
evm.TU.HIC_ASM_11.139	432.831	2471.6	-2.5135	6.7753e-100	HIC_ASM_11	2536656	2539691	-	2307
evm.TU.HIC_ASM_23.4176	1787.05	228.539	2.96531	7.02485e-100	HIC_ASM_23	138671963	138680927	-	2010
evm.TU.HIC_ASM_15.1873	1474.04	7207.71	-2.28989	7.63368e-100	HIC_ASM_15	67444568	67448665	-	1763
evm.TU.HIC_ASM_14.3223	1277.08	120.825	3.40544	8.09216e-100	HIC_ASM_14	111169207	111170791	-	273
evm.TU.CTG4687.9	2245.5	346.963	2.694	2.23115e-99	CTG4687	192199	195230	-	2482
novel.4346	3304	464.523	2.83112	2.68206e-99	HIC_ASM_5	95160928	95162037	+	666
evm.TU.HIC_ASM_9.1840	553.655	3049.98	-2.46142	5.35147e-99	HIC_ASM_9	69884722	69888470	-	1553
novel.2677	796.232	50.011	3.99394	6.68308e-99	HIC_ASM_17	23973850	23981908	+	8059
evm.TU.HIC_ASM_20.2341	751.023	14.9054	5.64737	1.58563e-98	HIC_ASM_20	76048406	76051080	+	1512
evm.TU.HIC_ASM_22.4823	804.398	32.7143	4.62279	2.31121e-98	HIC_ASM_22	144711760	144713751	-	1335
evm.TU.HIC_ASM_23.778	1132.59	133.857	3.08269	4.59299e-98	HIC_ASM_23	17625590	17632207	+	1603
evm.TU.HIC_ASM_5.1320	73.8481	1150.59	-3.95432	5.1726e-98	HIC_ASM_5	44448469	44450143	+	1675
evm.TU.HIC_ASM_4.724	256.18	2387.74	-3.22293	1.34989e-97	HIC_ASM_4	20449063	20452642	+	2652
evm.TU.HIC_ASM_3.2436	57.2782	770.097	-3.75239	4.51313e-97	HIC_ASM_3	88000862	88018219	-	4332
evm.TU.HIC_ASM_23.784	779.534	59.6697	3.70264	6.1767e-97	HIC_ASM_23	17705226	17707929	-	2704
evm.TU.CTG5877.2	1890.53	291.813	2.69705	2.56929e-96	CTG5877	33401	37775	-	1794
evm.TU.HIC_ASM_12.3217	3931.39	26080.7	-2.72971	4.13296e-96	HIC_ASM_12	112731098	112732170	-	1073
evm.TU.HIC_ASM_20.3162	5638.84	1123.77	2.32686	8.52747e-96	HIC_ASM_20	97030331	97037021	-	2727
evm.TU.HIC_ASM_8.3505	625.152	30.8005	4.34721	9.32769e-96	HIC_ASM_8	117979497	117983066	+	1071
evm.TU.HIC_ASM_18.1549	175.978	1545.49	-3.1338	1.83002e-95	HIC_ASM_18	52482623	52484913	+	1090
evm.TU.HIC_ASM_21.3152	2005.04	328.342	2.60988	2.14374e-95	HIC_ASM_21	108769532	108774110	-	2190
evm.TU.HIC_ASM_16.4170	1225.02	152.378	3.00736	2.8668e-95	HIC_ASM_16	127194928	127195790	+	863
evm.TU.HIC_ASM_8.677	1161.07	111.189	3.38506	3.41801e-95	HIC_ASM_8	20094768	20100299	-	2053
evm.TU.HIC_ASM_0.5241	696.188	13.1608	5.73497	4.95178e-95	HIC_ASM_0	178651756	178653629	+	668
evm.TU.HIC_ASM_9.1798	833.434	28.3609	4.87693	5.29823e-95	HIC_ASM_9	68641939	68642737	+	799
evm.TU.HIC_ASM_2.791	741.131	12.8479	5.86167	2.50331e-94	HIC_ASM_2	18600602	18602878	-	678
evm.TU.HIC_ASM_1.3766	677.64	12.1673	5.80847	5.10484e-94	HIC_ASM_1	130576083	130577630	+	756
evm.TU.HIC_ASM_20.3493	1821.1	162.496	3.48943	7.5794e-94	HIC_ASM_20	104925932	104927180	+	1249
evm.TU.HIC_ASM_22.1734	299.748	2147.24	-2.83894	7.77091e-94	HIC_ASM_22	65413907	65416384	-	1394
evm.TU.HIC_ASM_6.3619	201.323	1353.71	-2.74828	2.73932e-93	HIC_ASM_6	121409047	121418261	-	2308
evm.TU.HIC_ASM_13.1964	1353.49	4.93073	8.11073	2.96711e-93	HIC_ASM_13	64735396	64738050	+	2499
evm.TU.HIC_ASM_0.4620	1247.83	5.18337	7.90151	3.60733e-93	HIC_ASM_0	163280655	163281471	+	659
evm.TU.CTG1963.16	1213.59	104.346	3.54325	4.89926e-93	CTG1963	407651	414295	+	877
evm.TU.HIC_ASM_12.860	1267.86	147.093	3.1084	7.37573e-93	HIC_ASM_12	24166262	24169694	+	2164
evm.TU.HIC_ASM_19.583	166.991	1327.61	-2.99169	9.58639e-93	HIC_ASM_19	14140948	14145833	+	2784
evm.TU.HIC_ASM_7.502	987.692	9291.32	-3.2332	9.80561e-93	HIC_ASM_7	13228872	13230023	+	702
evm.TU.CTG9471.3	859.096	28.2095	4.92371	1.0061e-92	CTG9471	90844	91878	+	1035
evm.TU.HIC_ASM_3.3787	7816.15	1580.28	2.30652	2.11777e-92	HIC_ASM_3	126547866	126549373	+	924
evm.TU.HIC_ASM_19.5397	68.942	806.498	-3.5436	2.49418e-92	HIC_ASM_19	150437130	150441114	-	2250
evm.TU.HIC_ASM_1.3578	190.474	1459.79	-2.93492	3.84312e-92	HIC_ASM_1	126455463	126457577	+	1619
evm.TU.HIC_ASM_12.1970_evm.TU.HIC_ASM_12.1971	25.8901	592.106	-4.51012	1.42439e-91	HIC_ASM_12	63479910	63490380	-	2654
evm.TU.HIC_ASM_17.4757	1973.61	250.183	2.97842	1.58161e-91	HIC_ASM_17	161038511	161042832	+	3151
evm.TU.CTG7923.7	997.544	116.051	3.10319	9.0987e-91	CTG7923	235942	242365	-	4102
evm.TU.HIC_ASM_23.4020	5705.24	37162	-2.70338	2.35432e-90	HIC_ASM_23	135880311	135888202	-	4470
evm.TU.HIC_ASM_12.1890	593.799	28.0421	4.40406	2.55416e-90	HIC_ASM_12	58054646	58058040	-	519
novel.2397	3600.61	634.6	2.50398	4.27332e-90	HIC_ASM_15	82694368	82741405	-	26204
evm.TU.HIC_ASM_19.1659	3439.99	657.462	2.38785	4.36611e-90	HIC_ASM_19	40417759	40420180	+	2338
evm.TU.HIC_ASM_22.1602	1373.18	207.898	2.72216	5.96408e-90	HIC_ASM_22	61713376	61715725	+	2350
evm.TU.HIC_ASM_19.1416	1838.47	207.565	3.14399	8.31562e-90	HIC_ASM_19	34793658	34797376	+	3426
evm.TU.HIC_ASM_5.712	650.177	43.2564	3.91321	1.50523e-89	HIC_ASM_5	22285825	22289830	+	1423
evm.TU.HIC_ASM_19.2542	260.35	1565.25	-2.58912	3.80075e-89	HIC_ASM_19	63429298	63431361	+	1872
evm.TU.HIC_ASM_7.1829	751.725	49.2752	3.93198	1.26923e-88	HIC_ASM_7	57375084	57388140	+	813
evm.TU.HIC_ASM_0.3486	2376.3	350.956	2.75895	2.70093e-88	HIC_ASM_0	129809313	129809780	-	468
evm.TU.HIC_ASM_20.3014	2033.89	364.588	2.48007	3.49577e-88	HIC_ASM_20	94106296	94109814	-	2136
evm.TU.HIC_ASM_3.3187	2130.62	199.069	3.42218	3.9312e-88	HIC_ASM_3	110534474	110539181	+	2366
evm.TU.HIC_ASM_16.2948	602.253	20.6498	4.87002	6.15583e-88	HIC_ASM_16	86865149	86867729	+	1734
novel.3027	1511.54	207.89	2.86138	7.30992e-88	HIC_ASM_18	108559918	108572052	+	2524
evm.TU.CTG1997.7	950.072	100.838	3.23604	1.2036e-87	CTG1997	147446	151045	-	2306
evm.TU.HIC_ASM_19.2739	138.657	1036.24	-2.90411	4.99776e-87	HIC_ASM_19	68396824	68399234	+	2411
evm.TU.CTG9059.2	6228.03	1356.19	2.19932	8.9634e-87	CTG9059	14841	16621	-	1781
evm.TU.HIC_ASM_5.3257	1373.8	99.0421	3.79671	1.70567e-86	HIC_ASM_5	108432667	108434553	+	956
evm.TU.HIC_ASM_16.1009	1256.02	101.497	3.6262	3.24684e-86	HIC_ASM_16	25000438	25006634	-	1762
evm.TU.HIC_ASM_13.2738	719.263	51.4157	3.7991	4.21479e-86	HIC_ASM_13	84611262	84613468	+	2127
evm.TU.HIC_ASM_17.1941	1149.46	170.36	2.75409	6.88014e-86	HIC_ASM_17	79561149	79563459	+	2311
evm.TU.HIC_ASM_8.3449	266.717	2021.18	-2.91921	7.63988e-86	HIC_ASM_8	116300801	116301853	-	1053
evm.TU.HIC_ASM_13.1922	1594.7	238.448	2.74099	8.95165e-86	HIC_ASM_13	62941861	62948857	+	1735
evm.TU.HIC_ASM_1.265	22.0314	667.561	-4.93679	1.02611e-85	HIC_ASM_1	7500424	7506022	-	1986
evm.TU.HIC_ASM_12.3222	6.56201	961.664	-7.17357	1.05529e-85	HIC_ASM_12	112791035	112792251	+	1217
evm.TU.HIC_ASM_9.3235	1513.75	215.023	2.81524	1.18751e-85	HIC_ASM_9	110191064	110194810	+	2502
evm.TU.HIC_ASM_17.4306	85.0491	904.553	-3.40556	2.0646e-85	HIC_ASM_17	150446202	150447591	-	1065
evm.TU.HIC_ASM_8.747	767.268	9.81337	6.29223	5.40459e-85	HIC_ASM_8	22902671	22903705	-	507
evm.TU.HIC_ASM_12.326	6675.87	1412.95	2.24041	1.66253e-84	HIC_ASM_12	8959329	8963884	-	2470
evm.TU.HIC_ASM_10.524	589.256	43.2988	3.77081	1.9894e-84	HIC_ASM_10	15745523	15757964	-	1488
novel.4518	20.7845	525.907	-4.66629	2.32346e-84	HIC_ASM_6	68953963	68963185	+	6576
evm.TU.HIC_ASM_4.604	1325.65	186.894	2.82527	2.79707e-84	HIC_ASM_4	16640907	16647583	-	2535
evm.TU.HIC_ASM_17.3756	759.805	3325.84	-2.12989	3.53041e-84	HIC_ASM_17	136101060	136108002	+	3362
evm.TU.HIC_ASM_7.259	68.0425	763.907	-3.49171	5.00873e-84	HIC_ASM_7	6167281	6169879	-	1431
evm.TU.CTG3846.2	10527.1	1595.6	2.72224	7.00489e-84	CTG3846	67366	71025	+	1624
evm.TU.HIC_ASM_1.3776	15398.3	4030.31	1.93384	7.09482e-84	HIC_ASM_1	130839530	130842340	-	2811
evm.TU.HIC_ASM_18.2172	3287.24	743.412	2.14437	8.4272e-84	HIC_ASM_18	75811648	75816991	-	2313
evm.TU.HIC_ASM_20.4299	3988.14	22601.5	-2.50249	1.05617e-83	HIC_ASM_20	125989982	125990989	-	1008
novel.1725	38.6433	628.706	-4.01547	1.13529e-83	HIC_ASM_11	131823792	131840774	+	2405
evm.TU.HIC_ASM_20.2717	1018.68	127.379	3.00155	1.65658e-83	HIC_ASM_20	87887097	87893581	-	3458
evm.TU.HIC_ASM_19.4926	560.368	34.4429	4.02846	1.7638e-83	HIC_ASM_19	137778685	137781484	-	2324
evm.TU.HIC_ASM_6.482	160.901	1096.76	-2.76734	2.11027e-83	HIC_ASM_6	14423615	14429449	-	2444
evm.TU.CTG1268.3	722.526	51.043	3.83042	4.09438e-83	CTG1268	144311	145511	-	1117
evm.TU.HIC_ASM_0.3487	1839.18	270.802	2.7626	5.64081e-83	HIC_ASM_0	129810381	129811314	-	441
novel.784	618.651	27.2246	4.51167	6.39721e-83	CTG6967	259045	267521	+	1065
evm.TU.HIC_ASM_0.936	1569.61	189.7	3.04605	7.80449e-83	HIC_ASM_0	35759099	35762909	-	2034
evm.TU.HIC_ASM_6.3447	30.562	557.753	-4.18576	8.8988e-83	HIC_ASM_6	118319386	118329453	+	1239
evm.TU.HIC_ASM_12.3146	526.754	14.7014	5.16398	1.43116e-82	HIC_ASM_12	110528096	110532071	-	3716
evm.TU.HIC_ASM_13.71	4291.58	724.981	2.56603	1.96474e-82	HIC_ASM_13	1326814	1327778	-	965
evm.TU.HIC_ASM_3.3716	753.175	3644.03	-2.27371	2.47829e-82	HIC_ASM_3	124378875	124382349	-	2484
evm.TU.HIC_ASM_3.98	857.652	91.9584	3.22142	2.54847e-82	HIC_ASM_3	2443533	2446145	-	1391
evm.TU.HIC_ASM_3.931	227.09	1390.64	-2.61527	2.58546e-82	HIC_ASM_3	24870668	24873057	-	1757
evm.TU.HIC_ASM_15.1783	713.84	64.9549	3.46166	4.71256e-82	HIC_ASM_15	64141743	64144356	+	2286
evm.TU.HIC_ASM_19.1970	2389.76	270.018	3.14377	4.7246e-82	HIC_ASM_19	47266574	47271803	+	2648
evm.TU.HIC_ASM_17.542	2393.19	219.187	3.45101	5.5209e-82	HIC_ASM_17	18278437	18279245	-	592
evm.TU.HIC_ASM_7.3678	804.019	7.477	6.74436	6.49223e-82	HIC_ASM_7	123148652	123149408	+	646
evm.TU.HIC_ASM_20.1870	530.647	19.899	4.7538	7.59702e-82	HIC_ASM_20	62680083	62683185	-	2103
evm.TU.HIC_ASM_21.626	623.81	16.5248	5.2316	8.07377e-82	HIC_ASM_21	14956745	14957575	+	831
evm.TU.HIC_ASM_2.2963	5093.1	30614.8	-2.58746	9.45646e-82	HIC_ASM_2	103468178	103470996	+	1455
evm.TU.HIC_ASM_1.3900	110.892	897.721	-3.01583	9.7243e-82	HIC_ASM_1	133667686	133673584	+	1382
evm.TU.HIC_ASM_0.4928	91.8453	1355.93	-3.87755	9.98491e-82	HIC_ASM_0	171125067	171126126	-	1060
evm.TU.HIC_ASM_21.225	91.3704	808.508	-3.14257	1.77252e-81	HIC_ASM_21	5858419	5865171	+	1305
evm.TU.CTG5016.29	7.84738	686.498	-6.42503	1.88661e-81	CTG5016	496211	503899	-	2511
novel.69	803.265	73.3096	3.45638	3.13799e-81	CTG1413	48898	51784	-	1901
evm.TU.HIC_ASM_5.148	1143.3	164.675	2.79677	5.82601e-81	HIC_ASM_5	3870262	3872121	+	1860
evm.TU.HIC_ASM_4.988	1586.71	249.973	2.66638	6.29054e-81	HIC_ASM_4	27545875	27546552	+	678
evm.TU.HIC_ASM_8.785	723.579	62.6096	3.52981	6.98038e-81	HIC_ASM_8	24196135	24202036	+	2339
evm.TU.HIC_ASM_21.961	19210.2	3999.17	2.26397	1.08935e-80	HIC_ASM_21	23999456	24020507	-	3214
evm.TU.HIC_ASM_11.534	12609.5	2662.27	2.24361	2.38813e-80	HIC_ASM_11	13848366	13869817	-	3391
evm.TU.CTG2449_1.6	7165.04	1124.5	2.67226	4.31012e-80	CTG2449_1	107048	107850	-	803
evm.TU.HIC_ASM_9.284	8491.4	2144.31	1.98563	5.62833e-80	HIC_ASM_9	5909775	5912736	+	2838
evm.TU.HIC_ASM_11.3857	797.211	95.7643	3.05876	1.03945e-79	HIC_ASM_11	160302084	160303982	+	1711
evm.TU.HIC_ASM_20.853	919.087	92.1578	3.31294	2.40074e-79	HIC_ASM_20	28580555	28583263	-	2709
evm.TU.HIC_ASM_16.3784	16135.8	2390.53	2.75513	2.78723e-79	HIC_ASM_16	115030790	115032297	+	1193
evm.TU.CTG7903.1	722.632	3630.5	-2.32936	3.8692e-79	CTG7903	30628	32051	-	1424
[truncated: 55,544 more rows]
