# Supplementary material for: Integration of metabolic and transcriptomic analyses for revealing the galactose metabolism of tobacco (Nicotiana tabacum) under salt stress
Source: Front Plant Sci. 2025 Jun 17;16:1614515. doi: 10.3389/fpls.2025.1614515 (PMC12209197; doi:10.3389/fpls.2025.1614515)
Supplement: Supplementary file 4 [file Table4.xls]

## Sheet: Sheet1
Supplemental Table 4. The listed primers in this study.
Locus name	Primer sequence
LOC107796229 F	AGGGATCTTGAAACCTCACCAG
LOC107796229 R	AATGGCAAGTGCAACCCAAG
LOC107810306 F	CAGGTTCCATCAGCGGATTTTG
LOC107810306 R	TTTGCTTGGGCTTCACATGC
LOC107820555 F	ACATGCTGGTGCTTTTTGGG
LOC107820555 R	TCCGGGACTCAAAAACAGTCTC
LOC107766133 F	TTCAAAGTCCGCAAGCTTGG
LOC107766133 R	ACAACGAAGCGCCTGAATTC
LOC107778887 F	AACGAGGCCAATGTATTCGC
LOC107778887 R	GGTGGGGAACAATGATTTGGAG
LOC107771936 F	AGAAGAATCGCACGGTGAAC
LOC107771936 R	TGCCCTTCATGCCAACTTTG
LOC107798208 F	TTGTGCTCCATCATGCCATG
LOC107798208 R	TGCATTGATCAGGTGGCAAC
LOC107797523 F	TGGCGTCTTTTATGCGTTGG
LOC107797523 R	AGTGCTTCTGAAGTCCCAACC
LOC107787172 F	TTTACAAGCGTCTGCACCTG
LOC107787172 R	GCCTTTCCTGGACTCACAATTG
LOC107762144 F	TCTTCCTTGCACTTGCCTTC
LOC107762144 R	ATGCAAGCTTTTCCCTCTCC
LOC107781493 F	ATTGATTGGTTCGGGTGGTG
LOC107781493 R	AAGAAACGTGGACGAACACC
LOC107818824 F	ATTGATTGGTTCGGGTGGTG
LOC107818824 R	AAGAAACGTGGACGAACACC
26S F	GAAGAAGGTCCCAAGGGTTC
26S R	TCTCCCTTTAACACCAACGG
